# Supplementary material for: Closed Shell Iron(IV) Oxo Complex with an Fe–O Triple Bond: Computational Design, Synthesis, and Reactivity
Source: Angew Chem Int Ed Engl. 2020 Oct 29;59(51):23137–44. doi: 10.1002/anie.202009347 (PMC7756500; doi:10.1002/anie.202009347)
Supplement: Supplementary file 1 — Supplementary [file ANIE-59-23137-s001.xyz]

Name line contains: molecular_formula(charge,multiplicity)_id
HF=electronic_energy ZeroPoinC=zero_point_vibrational_energy
NImag=number_of_imaginary_frequencies LowF=lowest_frequency
version_of_Gaussian_software additional_input_to_Gaussian

The calculations were carried out with the following settings:
b3lyp/6-311+g** empiricaldispersion=gd3bj

The compounds from the text have the following IDs
(they are not all present in all datasets):
[(L1)Fe(O)]^(2+) is  C36H30Fe1N6O1(2+)_0,
[(L2)Fe(O)]^(+) is  C31H30Fe1N3O2(1+)_3,
[(quinisox)Fe(O)]^(+) is C19H14Fe1N3O3(1+)_0


37
C17H12Fe1N3O4(1+)_0 HF=-2383.991351 ZeroPointC=0.270130 NImag=0 LowF=-2.9328 ES64L-G16RevA.03  
N    1.706307 -0.700949 -0.118841
Fe   0.000000  0.000000  0.000000
N    0.414963  1.582947 -0.814412
C    1.588393  2.232343 -0.474493
C    2.726340  1.478233 -0.045284
C    2.762050  0.049520  0.006813
N   -0.915019 -0.683373 -1.452541
C   -1.686687  0.074631 -2.176398
C   -1.618990  1.503182 -2.162578
C   -0.570504  2.243722 -1.527962
C   -0.539903  3.644259 -1.684666
C    0.574476  4.435076 -1.110887
C    1.705632  3.632933 -0.589490
C   -2.601444  2.200974 -2.893811
C   -2.581767  3.580520 -2.994416
C   -1.546823  4.295315 -2.394109
C    2.892048  4.270995 -0.236023
C    3.997002  3.542295  0.201308
C    3.916313  2.163409  0.274291
O   -1.138893 -2.044947 -1.598702
O    1.979742 -2.058998 -0.130863
O    0.583871  5.651591 -1.119173
O   -0.701408 -0.000000  1.376591
H    3.715648 -0.455533  0.134687
H   -2.396123 -0.421980 -2.832576
H   -3.386266  1.633850 -3.380427
H   -3.355260  4.097662 -3.546750
H   -1.491269  5.374948 -2.466847
H    2.926765  5.350462 -0.322159
H    4.915528  4.048755  0.467136
H    4.779008  1.586757  0.586604
C    0.086193 -2.812127 -1.584761
C    0.799019 -2.880307 -0.232178
H    0.760775 -2.448961 -2.364887
H   -0.269680 -3.804673 -1.858352
H    0.115144 -2.662284  0.594664
H    1.209683 -3.878246 -0.083806

37
C17H12Fe1N3O4(1+,3)_0 HF=-2383.974011 ZeroPointC=0.268690 NImag=0 LowF=-3.1742 ES64L-G16RevA.03  
N    1.778218 -0.309314  0.650845
Fe   0.000000  0.000000  0.000000
N    0.489102  1.513288 -0.959916
C    1.330015  2.441814 -0.366347
C    2.309069  2.035872  0.594099
C    2.557988  0.672134  0.966993
N   -0.003934 -1.072686 -1.620900
C   -0.483481 -0.612842 -2.733244
C   -0.708718  0.786190 -2.967783
C   -0.182733  1.822700 -2.132109
C   -0.318015  3.160958 -2.551850
C    0.312070  4.251677 -1.772483
C    1.256655  3.803662 -0.723276
C   -1.388378  1.139669 -4.148141
C   -1.568360  2.464446 -4.510959
C   -1.022357  3.467728 -3.716124
C    2.085703  4.741415 -0.107525
C    3.027913  4.352719  0.838962
C    3.146827  3.011610  1.165257
O    0.179832 -2.449152 -1.583337
O    2.190378 -1.545153  1.106479
O    0.116985  5.427307 -2.019384
O   -0.712865  0.000000  1.399077
H    3.455448  0.434245  1.532578
H   -0.702870 -1.328271 -3.521890
H   -1.772963  0.348869 -4.781676
H   -2.108941  2.713439 -5.414516
H   -1.119775  4.513941 -3.980601
H    1.973435  5.778220 -0.401104
H    3.672590  5.086064  1.305095
H    3.896910  2.695424  1.880644
C    1.395813 -2.826860 -0.896743
C    1.368731 -2.624540  0.622196
H    2.250085 -2.315248 -1.347716
H    1.459283 -3.889859 -1.125056
H    0.343637 -2.504810  0.990635
H    1.807494 -3.485373  1.124496

37
C17H12Fe1N3O4(1+,5)_0 HF=-2383.966929 ZeroPointC=0.267892 NImag=0 LowF=-1.4718 ES64L-G16RevA.03  
N    1.516781 -1.235218  0.243137
Fe   0.000000  0.000000  0.000000
N    0.777749  0.841172 -1.526419
C    2.138109  1.108970 -1.562760
C    3.058249  0.339488 -0.776945
C    2.723033 -0.844555 -0.022442
N   -1.177213 -1.098903 -1.115815
C   -1.770364 -0.562350 -2.137592
C   -1.315292  0.636695 -2.790881
C   -0.040311  1.258433 -2.562032
C    0.371435  2.290793 -3.427334
C    1.729637  2.870232 -3.294354
C    2.642415  2.129936 -2.391076
C   -2.133596  1.134281 -3.823662
C   -1.741348  2.202188 -4.614416
C   -0.484477  2.766874 -4.421035
C    4.002293  2.445515 -2.381968
C    4.894073  1.727655 -1.594095
C    4.424298  0.673978 -0.824248
O   -1.717456 -2.276304 -0.644520
O    1.422078 -2.445666  0.894472
O    2.088413  3.843031 -3.931678
O   -0.740703  0.000000  1.453711
H    3.535823 -1.475684  0.330668
H   -2.641489 -1.077651 -2.536525
H   -3.090461  0.657261 -4.001078
H   -2.396978  2.574604 -5.390351
H   -0.131408  3.584677 -5.037934
H    4.333981  3.259941 -3.014706
H    5.948336  1.971047 -1.596320
H    5.122181  0.083253 -0.242396
C   -0.685834 -3.228127 -0.259954
C    0.059366 -2.928194  1.045977
H    0.006772 -3.366176 -1.094116
H   -1.269557 -4.138752 -0.131762
H   -0.504494 -2.245469  1.683838
H    0.225884 -3.860020  1.584518

27
C10H10Fe1N3O3(1+)_0 HF=-2040.640619 ZeroPointC=0.199966 NImag=0 LowF=-4.3364 ES64L-G16RevA.03  
C    2.732666  1.574362 -0.239287
C    1.605399  2.230555 -0.690220
N    0.431464  1.540258 -0.846795
C    0.197069  3.553315 -1.896085
C   -0.414114  2.244063 -1.667164
C   -1.476896  1.604039 -2.273379
C    2.785059  0.168823 -0.052049
N    1.727670 -0.615588 -0.142065
O    2.016325 -1.963666 -0.149787
C    0.837177 -2.790752 -0.285452
O   -1.117363 -1.952428 -1.668696
N   -0.906313 -0.597322 -1.480478
C   -1.654747  0.196523 -2.222549
C    1.419071  3.545030 -1.305659
Fe   0.000000  0.000000  0.000000
C    0.125123 -2.698036 -1.644085
O   -0.701127  0.000000  1.376039
H    3.664253  2.116156 -0.148938
H   -0.242543  4.343867 -2.484694
H   -2.125354  2.158511 -2.937777
H    3.742868 -0.320012  0.099176
H    1.254581 -3.789198 -0.163383
H    0.150448 -2.599431  0.545651
H   -2.379366 -0.282711 -2.873975
H    2.162073  4.327620 -1.323797
H   -0.208448 -3.691636 -1.939883
H    0.799573 -2.305522 -2.409631

27
C10H10Fe1N3O3(1+,3)_0 HF=-2040.623260 ZeroPointC=0.198377 NImag=0 LowF=-3.5868 ES64L-G16RevA.03  
C    2.260879  2.176529  0.577681
C    1.309684  2.504969 -0.362158
N    0.443532  1.563004 -0.870480
C    0.344524  3.401033 -2.219310
C   -0.059117  2.003741 -2.071517
C   -0.597422  1.123583 -2.988245
C    2.541117  0.836976  0.971446
N    1.808010 -0.175119  0.585038
O    2.267453 -1.421181  0.939525
C    1.450529 -2.478689  0.386964
O    0.168840 -2.213881 -1.785684
N   -0.057410 -0.841393 -1.729308
C   -0.489946 -0.285225 -2.836759
C    1.167600  3.704903 -1.184729
Fe   0.000000  0.000000  0.000000
C    1.423267 -2.572030 -1.152229
O   -0.714114 -0.000000  1.401528
H    2.935609  2.943540  0.932267
H    0.078011  4.030128 -3.054850
H   -0.963696  1.497304 -3.934055
H    3.434385  0.616938  1.549426
H    1.918014 -3.367983  0.806114
H    0.436635 -2.410128  0.802380
H   -0.703822 -0.942594 -3.674941
H    1.696785  4.630249 -1.015251
H    1.533335 -3.613516 -1.449916
H    2.234261 -1.986401 -1.592584

27
C10H10Fe1N3O3(1+,5)_0 HF=-2040.616331 ZeroPointC=0.197761 NImag=0 LowF=-5.3969 ES64L-G16RevA.03  
C    3.090403  0.021765 -1.035590
C    2.181898  0.676885 -1.844291
N    0.828279  0.571491 -1.625589
C    1.143416  1.381851 -3.739523
C    0.169637  0.833497 -2.799717
C   -1.108485  0.347458 -3.032683
C    2.733688 -0.966847 -0.075766
N    1.496263 -1.240770  0.277936
O    1.359215 -2.372061  1.040479
C   -0.017849 -2.828911  1.212395
O   -1.803172 -2.159826 -0.506168
N   -1.205268 -1.060461 -1.081926
C   -1.719148 -0.643783 -2.222048
C    2.368571  1.284668 -3.158261
Fe   0.000000  0.000000  0.000000
C   -0.807679 -3.134818 -0.070553
O   -0.739111 -0.000000  1.450587
H    4.145451  0.119654 -1.253141
H    0.916131  1.710737 -4.742133
H   -1.593901  0.577335 -3.971229
H    3.511232 -1.602782  0.339671
H    0.146923 -3.764119  1.746037
H   -0.552647 -2.135090  1.859995
H   -2.606736 -1.159990 -2.578658
H    3.325176  1.520538 -3.599258
H   -1.434257 -4.004655  0.123329
H   -0.141854 -3.356129 -0.908238

37
C16H14Fe1N3O3(1+)_0 HF=-2271.808756 ZeroPointC=0.281554 NImag=0 LowF=-2.6621 ES64L-G16RevA.03  
C    2.786307  1.421418 -0.255846
C    4.054084  2.045283 -0.162555
C    4.256835  3.329512 -0.607729
C    3.189861  4.009894 -1.214948
C    1.933778  3.444834 -1.299515
C    1.664972  2.164116 -0.764912
N    0.411343  1.578604 -0.807307
C   -1.050378  3.545981 -1.080430
C   -0.723143  2.211445 -1.351444
C   -1.605177  1.448854 -2.175674
C   -2.151592  4.142623 -1.676906
C   -2.953384  3.429493 -2.573539
C   -2.684196  2.094825 -2.810344
C    2.759100  0.026719  0.022412
C   -1.502232  0.025261 -2.340258
N    1.689687 -0.710750 -0.085363
O    1.897210 -2.063770  0.167467
O   -0.859961 -2.069046 -1.824453
N   -0.841081 -0.719698 -1.510283
C    1.274791 -2.904147 -0.826601
C   -0.252707 -2.909489 -0.822072
Fe   0.000000  0.000000  0.000000
O   -0.703070  0.000000  1.379853
H    4.878435  1.474291  0.247837
H    5.231141  3.793224 -0.528519
H    3.349231  4.996987 -1.631971
H    1.151021  3.993281 -1.797065
H   -0.454904  4.103071 -0.371136
H   -2.393123  5.170322 -1.434787
H   -3.799155  3.907300 -3.050471
H   -3.332006  1.516156 -3.458005
H    3.684355 -0.483904  0.273293
H   -2.029909 -0.469731 -3.150979
H    1.656833 -2.651238 -1.819886
H    1.636757 -3.893293 -0.546676
H   -0.656840 -2.672185  0.166906
H   -0.608244 -3.898034 -1.111886

37
C16H14Fe1N3O3(1+,3)_0 HF=-2271.793030 ZeroPointC=0.280135 NImag=0 LowF=-3.5525 ES64L-G16RevA.03  
C    2.611014  0.414227 -1.934390
C    3.823686  0.561504 -2.650066
C    4.127859  1.727556 -3.310776
C    3.188462  2.771342 -3.304354
C    2.004017  2.671135 -2.603145
C    1.696645  1.518372 -1.844149
N    0.552385  1.415281 -1.084117
C   -0.217589  3.728697 -0.790304
C   -0.474316  2.394439 -1.115248
C   -1.803661  2.010435 -1.444173
C   -1.225863  4.682722 -0.861547
C   -2.513459  4.325656 -1.264208
C   -2.796548  2.999332 -1.546982
C    2.306364 -0.893057 -1.467305
C   -2.213414  0.631574 -1.610505
N    1.202300 -1.200386 -0.852938
O    1.059836 -2.547787 -0.518258
O   -2.080437 -1.595413 -1.316044
N   -1.560781 -0.339196 -1.074466
C   -0.116753 -3.133434 -1.122867
C   -1.453679 -2.656581 -0.563437
Fe   0.000000  0.000000  0.000000
O   -0.716612  0.000000  1.406430
H    4.504744 -0.280629 -2.687373
H    5.058553  1.828493 -3.852910
H    3.390272  3.677866 -3.862458
H    1.305523  3.492121 -2.634280
H    0.776158  4.009757 -0.468049
H   -1.005123  5.709373 -0.596430
H   -3.293093  5.073221 -1.331140
H   -3.803824  2.705921 -1.817843
H    2.998500 -1.706673 -1.666874
H   -3.121839  0.392776 -2.157445
H   -0.079173 -3.001602 -2.207949
H    0.008076 -4.190137 -0.885427
H   -1.383213 -2.378981  0.491072
H   -2.182466 -3.461376 -0.660112

37
C16H14Fe1N3O3(1+,5)_0 HF=-2271.787834 ZeroPointC=0.279177 NImag=0 LowF=0.0029 ES64L-G16RevA.03  
C    3.084586  0.299408 -0.978708
C    4.459442  0.488230 -1.250985
C    4.885787  1.200599 -2.350371
C    3.927977  1.709326 -3.238310
C    2.574435  1.563096 -2.995386
C    2.104075  0.919836 -1.831886
N    0.767576  0.847330 -1.506454
C   -0.338543  2.569408 -2.860700
C   -0.258000  1.249086 -2.408169
C   -1.255189  0.319038 -2.822431
C   -1.328836  2.960596 -3.754063
C   -2.263161  2.036441 -4.220413
C   -2.224143  0.732450 -3.752628
C    2.786894 -0.669194  0.028166
C   -1.383372 -1.038149 -2.305660
N    1.592897 -1.087849  0.337942
O    1.557389 -2.120087  1.261921
O   -1.121086 -2.684508 -0.786870
N   -0.959008 -1.362384 -1.136519
C    0.775806 -3.234888  0.766542
C   -0.723386 -3.003780  0.574898
Fe   0.000000  0.000000  0.000000
O   -0.743268  0.000000  1.458745
H    5.184151  0.031476 -0.587290
H    5.941764  1.335694 -2.542757
H    4.247518  2.230124 -4.133050
H    1.866330  1.968116 -3.701791
H    0.381120  3.290814 -2.496320
H   -1.370693  3.991217 -4.084293
H   -3.026085  2.336476 -4.926916
H   -2.968554  0.018292 -4.084415
H    3.616306 -1.163164  0.529430
H   -1.899550 -1.791758 -2.896313
H    1.226433 -3.610349 -0.156996
H    0.914345 -3.972742  1.556862
H   -1.121895 -2.261908  1.268008
H   -1.236299 -3.951839  0.735106

34
C15H12Fe1N3O3(1+)_0 HF=-2232.464084 ZeroPointC=0.252997 NImag=0 LowF=-0.0051 ES64L-G16RevA.03  
N    1.623172 -0.771668 -0.295654
Fe   0.000000  0.000000  0.000000
N    0.424339  1.549972 -0.832812
C    1.690424  2.110428 -0.753880
C    2.815179  1.286236 -0.370445
C    2.757965 -0.138679 -0.291643
N   -0.661800 -0.785047 -1.550466
C   -1.285348 -0.133002 -2.476689
C   -1.481379  1.290109 -2.350283
C   -0.689368  2.120376 -1.486939
C   -1.088593  3.447626 -1.300865
C    1.974572  3.440572 -1.129797
C   -2.531872  1.867027 -3.087223
C   -2.869217  3.198740 -2.926270
C   -2.164143  3.975568 -2.004670
C    3.247422  3.965881 -1.018895
C    4.318921  3.192060 -0.550267
C    4.101112  1.865174 -0.262171
O   -0.441300 -2.154643 -1.730530
O    1.632217 -2.158921 -0.512465
O   -0.700757  0.000000  1.375313
H    3.674245 -0.722620 -0.307776
H   -1.673340 -0.678139 -3.333238
H   -3.106646  1.238869 -3.757506
H   -3.694641  3.622922 -3.482726
H   -2.461377  5.001219 -1.823144
H    3.414087  4.997628 -1.304132
H    5.306822  3.622249 -0.452562
H    4.926722  1.230866  0.038167
C    0.964158 -2.429028 -1.743574
H    1.436052 -1.857996 -2.547866
H    1.038306 -3.503482 -1.884932
H   -0.585087  4.054520 -0.562619
H    1.190571  4.069232 -1.516222

34
C15H12Fe1N3O3(1+,3)_0 HF=-2232.451772 ZeroPointC=0.251577 NImag=0 LowF=-3.7812 ES64L-G16RevA.03  
N    1.794786 -0.270472  0.332931
Fe   0.000000  0.000000  0.000000
N    0.314117  1.702638 -0.616489
C    1.216182  2.553310 -0.015301
C    2.285669  2.014046  0.788442
C    2.611645  0.625956  0.790123
N    0.402076 -0.673107 -1.852499
C    0.061104 -0.046407 -2.921880
C   -0.669473  1.203921 -2.805320
C   -0.598859  2.034123 -1.641251
C   -1.465837  3.128390 -1.550941
C    1.212577  3.948551 -0.217941
C   -1.510740  1.574782 -3.865659
C   -2.321583  2.695263 -3.774066
C   -2.313318  3.454853 -2.603685
C    2.125078  4.768589  0.420640
C    3.107386  4.250347  1.276788
C    3.196608  2.885959  1.427946
O    1.137056 -1.858746 -2.000502
O    2.267590 -1.564109  0.089955
O   -0.714499  0.000000  1.402283
H    3.597554  0.295931  1.107983
H    0.293522 -0.471281 -3.895933
H   -1.544131  0.952505 -4.752332
H   -2.976026  2.960492 -4.594150
H   -2.979728  4.302870 -2.504001
H    2.074172  5.837197  0.248579
H    3.802587  4.908981  1.779716
H    3.985012  2.454435  2.033516
C    2.385456 -1.755817 -1.321735
H    2.972646 -0.937887 -1.748535
H    2.856755 -2.726941 -1.445666
H   -1.491391  3.707189 -0.638322
H    0.488229  4.392749 -0.881185

34
C15H12Fe1N3O3(1+,5)_0 HF=-2232.436032 ZeroPointC=0.250571 NImag=0 LowF=-4.3821 ES64L-G16RevA.03  
N    1.451704 -1.297465  0.189537
Fe   0.000000  0.000000  0.000000
N    0.797481  0.703842 -1.565145
C    2.154256  0.726283 -1.849727
C    3.077984 -0.058728 -1.066681
C    2.672214 -1.135511 -0.210661
N   -0.879405 -1.445661 -1.071647
C   -1.288277 -1.265405 -2.275827
C   -1.180054  0.046860 -2.897018
C   -0.205616  1.026380 -2.519966
C   -0.305081  2.304672 -3.076026
C    2.695051  1.463061 -2.920802
C   -2.125406  0.362930 -3.886918
C   -2.173560  1.625708 -4.456041
C   -1.274409  2.601515 -4.029192
C    4.061130  1.535090 -3.135158
C    4.964030  0.848294 -2.315266
C    4.465346  0.040414 -1.316714
O   -0.963033 -2.722772 -0.517399
O    1.097349 -2.546120  0.723402
O   -0.738625  0.000000  1.449632
H    3.397116 -1.903046  0.054663
H   -1.748764 -2.094189 -2.810227
H   -2.846491 -0.390202 -4.182404
H   -2.918084  1.855524 -5.206930
H   -1.328388  3.604088 -4.435610
H    4.430853  2.136778 -3.956876
H    6.029844  0.920401 -2.485699
H    5.140948 -0.556442 -0.715047
C    0.339456 -3.255992 -0.251079
H    0.903691 -3.306794 -1.187176
H    0.150989 -4.233749  0.183586
H    0.373356  3.076489 -2.738514
H    2.036354  2.002758 -3.582418

43
C19H14Fe1N7O2(1+)_0 HF=-2530.088289 ZeroPointC=0.316583 NImag=0 LowF=-2.5947 ES64L-G16RevA.03  
N    0.429902  1.564403 -0.843731
C    1.585956  2.247488 -0.445417
C    1.634423  3.658182 -0.458888
C    0.476115  4.442831 -0.934429
C   -0.589441  3.658182 -1.592004
C   -0.571851  2.247488 -1.544875
C   -1.591640  1.540563 -2.248136
C   -1.637812  0.091284 -2.309956
C   -2.319406 -0.779598 -3.144526
N   -1.975629 -2.021193 -2.723433
N   -1.134689 -1.990769 -1.702114
N   -0.933956 -0.714236 -1.455802
C   -2.423005 -3.308933 -3.256162
C   -1.593078  4.342650 -2.276660
C   -2.592991  3.650561 -2.943324
C   -2.579176  2.262909 -2.928392
C    2.754322  1.540563 -0.033757
C    3.885120  2.262909  0.365331
C    3.905321  3.650561  0.367731
C    2.778245  4.342650 -0.049361
C    2.831475  0.091284 -0.032740
N    1.726734 -0.714236 -0.100112
N    2.043993 -1.990769 -0.082494
N    3.364549 -2.021193 -0.002476
C    3.907288 -0.779598  0.028132
C    4.058497 -3.308933  0.046329
O    0.429487  5.657520 -0.842916
Fe   0.000000  0.000000  0.000000
O   -0.700588 -0.000000  1.374980
H   -2.983135 -0.616859 -3.975159
H   -1.910225 -4.087359 -2.697471
H   -3.500346 -3.401393 -3.122220
H   -2.166476 -3.372893 -4.312984
H   -1.559571  5.424909 -2.264600
H   -3.376055  4.181401 -3.468809
H   -3.362376  1.721560 -3.444927
H    4.763360  1.721560  0.695342
H    4.790721  4.181401  0.692371
H    2.748792  5.424909 -0.069379
H    4.969414 -0.616859  0.076867
H    4.583381 -3.401393  0.996645
H    4.762700 -3.372893 -0.782393
H    3.305102 -4.087359 -0.040129

43
C19H14Fe1N7O2(1+,3)_0 HF=-2530.077654 ZeroPointC=0.315008 NImag=0 LowF=-0.0014 ES64L-G16RevA.03  
N    0.444532  1.609986 -0.872444
C    1.579646  2.328693 -0.424419
C    1.584835  3.742425 -0.378869
C    0.397303  4.512973 -0.779751
C   -0.625031  3.742425 -1.504853
C   -0.585130  2.328693 -1.527428
C   -1.618286  1.679673 -2.272948
C   -1.789686  0.240816 -2.317074
C   -2.486429 -0.595073 -3.174505
N   -2.347349 -1.835752 -2.645103
N   -1.623050 -1.824553 -1.536404
N   -1.290146 -0.566238 -1.346867
C   -2.898439 -3.097220 -3.142047
C   -1.597395  4.470173 -2.191078
C   -2.568624  3.826370 -2.936753
C   -2.568960  2.440167 -2.962510
C    2.790058  1.679673 -0.026784
C    3.906718  2.440167  0.337013
C    3.885682  3.826370  0.351882
C    2.711544  4.470173  0.004437
C    2.926503  0.240816  0.085945
N    1.847967 -0.566239  0.252082
N    2.196982 -1.824553  0.409999
N    3.519671 -1.835752  0.344292
C    4.029715 -0.595073  0.145636
C    4.245629 -3.097220  0.498037
O    0.296272  5.711862 -0.581467
Fe   0.000000  0.000000  0.000000
O   -0.714513  0.000000  1.402311
H   -3.039207 -0.413669 -4.079286
H   -2.548666 -3.886671 -2.482041
H   -3.986827 -3.050511 -3.122532
H   -2.545827 -3.271826 -4.157878
H   -1.554734  5.549369 -2.116355
H   -3.323214  4.386301 -3.473462
H   -3.349490  1.922880 -3.506488
H    4.805589  1.922880  0.648733
H    4.763426  4.386301  0.646888
H    2.626017  5.549369  0.013845
H    5.086613 -0.413669  0.061026
H    4.869581 -3.050511  1.390031
H    4.860193 -3.271826 -0.384324
H    3.506082 -3.886671  0.603007

43
C19H14Fe1N7O2(1+,5)_0 HF=-2530.076704 ZeroPointC=0.314943 NImag=0 LowF=-0.0024 ES64L-G16RevA.03  
N    0.752464  1.003816 -1.476794
C    2.060382  1.509722 -1.378687
C    2.422439  2.719168 -2.015575
C    1.446592  3.453057 -2.839098
C    0.206759  2.719167 -3.144520
C   -0.095681  1.509721 -2.477256
C   -1.298040  0.839919 -2.867834
C   -1.758994 -0.419277 -2.295540
C   -2.660821 -1.358028 -2.767855
N   -2.760368 -2.286217 -1.782620
N   -1.994755 -1.994822 -0.746239
N   -1.390744 -0.871362 -1.063494
C   -3.583749 -3.496406 -1.760962
C   -0.633368  3.251776 -4.124978
C   -1.795290  2.597924 -4.489442
C   -2.110713  1.401859 -3.857441
C    3.083095  0.839920 -0.635534
C    4.361381  1.401861 -0.559744
C    4.687279  2.597926 -1.186407
C    3.709461  3.251777 -1.912197
C    2.891042 -0.419275  0.073773
N    1.677844 -0.871361  0.500030
N    1.776208 -1.994820  1.175164
N    3.064674 -2.286214  1.185389
C    3.803233 -1.358026  0.525747
C    3.531124 -3.496403  1.864249
O    1.673801  4.566588 -3.285021
Fe   0.000000  0.000000  0.000000
O   -0.736432  0.000000  1.445330
H   -3.209531 -1.435915 -3.689676
H   -3.409598 -3.990036 -0.808475
H   -4.633748 -3.220456 -1.851711
H   -3.291670 -4.149050 -2.582972
H   -0.336517  4.188890 -4.578748
H   -2.453026  3.007522 -5.244761
H   -3.029708  0.895125 -4.124818
H    5.117866  0.895127  0.026578
H    5.684953  3.007523 -1.098254
H    3.902083  4.188891 -2.419073
H    4.871526 -1.435912  0.427831
H    4.221720 -3.220454  2.660371
H    4.024459 -4.149050  1.144786
H    2.658183 -3.990031  2.283221

67
C27H30Fe1N7O2(1+)_0 HF=-2844.738988 ZeroPointC=0.540016 NImag=0 LowF=-2.1559 ES64L-G16RevA.03  
C   -1.588444  1.544136 -2.253914
C   -2.571143  2.270053 -2.941483
C   -2.596579  3.661031 -2.987983
C   -1.566738  4.327062 -2.319945
C   -0.568757  3.648920 -1.629647
C   -0.561009  2.238960 -1.559629
N    0.433894  1.556877 -0.851566
C    0.504960  4.435983 -0.987045
C    1.651125  3.648160 -0.488565
C    1.588860  2.241637 -0.457381
C    2.755436  1.543642 -0.029548
C    2.796352  4.331127 -0.077152
C    3.934112  3.665167  0.367976
C    3.880168  2.269184  0.369065
C   -3.680577  4.455667 -3.719090
C    5.197892  4.386378  0.843549
C   -1.649377  0.095675 -2.304344
C    2.833744  0.094008 -0.018875
N   -0.940429 -0.711418 -1.454371
N   -1.153467 -1.987810 -1.693067
N   -2.007250 -2.016590 -2.704300
C   -2.347723 -0.774573 -3.126297
C    3.909775 -0.775577  0.054274
N    3.368843 -2.018019  0.022446
N    2.048606 -1.988948 -0.069448
N    1.729890 -0.712807 -0.093939
O    0.472574  5.654461 -0.924451
C   -2.467513 -3.303128 -3.227005
C    4.062869 -3.304593  0.080054
C   -3.015637  5.330361 -4.803777
C   -4.408824  5.358508 -2.699876
C    5.468333  4.007183  2.315594
C    6.391749  3.950455 -0.032611
C    5.053574  5.912714  0.749302
Fe   0.000000  0.000000  0.000000
O   -0.701945  0.000000  1.377644
H   -3.349489  1.712601 -3.443310
H   -1.506672  5.407831 -2.312501
H    2.750818  5.410150 -0.121299
H    4.745745  1.714390  0.708464
H   -3.021190 -0.610411 -3.948650
H    4.971146 -0.611215  0.111275
H   -1.962558 -4.082445 -2.662413
H   -3.545717 -3.384203 -3.092468
H   -2.212034 -3.378665 -4.283408
H    4.579886 -3.395426  1.034890
H    4.774231 -3.370715 -0.742437
H    3.310690 -4.083695 -0.011149
H   -3.776428  5.909321 -5.332929
H   -2.300409  6.034966 -4.375141
H   -2.486979  4.713293 -5.534972
H   -5.184047  5.940158 -3.204625
H   -3.724999  6.060894 -2.219363
H   -4.884892  4.761296 -1.918104
H    6.365170  4.518330  2.673849
H    5.627841  2.933035  2.438612
H    4.631465  4.299812  2.954194
H    7.300093  4.463185  0.292689
H    6.217917  4.199486 -1.082350
H    6.578253  2.875640  0.034967
H    5.974027  6.386175  1.096677
H    4.880547  6.242375 -0.278126
H    4.236754  6.283326  1.373252
C   -4.715513  3.542251 -4.392610
H   -5.241028  2.915744 -3.666399
H   -4.259013  2.897485 -5.149282
H   -5.465780  4.153964 -4.897123

67
C27H30Fe1N7O2(1+,3)_0 HF=-2844.731086 ZeroPointC=0.537891 NImag=0 LowF=-3.6621 ES64L-G16RevA.03  
C   -1.279766  0.784803 -2.876718
C   -2.115375  1.368133 -3.835662
C   -1.845953  2.588924 -4.452671
C   -0.662457  3.231402 -4.076425
C    0.200357  2.690055 -3.136386
C   -0.078669  1.458020 -2.491493
N    0.784464  0.924143 -1.539598
C    1.443500  3.424417 -2.828855
C    2.416940  2.695889 -1.992913
C    2.059628  1.464324 -1.394742
C    3.076732  0.791257 -0.642167
C    3.684326  3.248565 -1.835281
C    4.674934  2.611812 -1.091861
C    4.332608  1.382333 -0.517214
C   -2.774709  3.229002 -5.482567
C    6.071467  3.195555 -0.881109
C   -1.696488 -0.505595 -2.341764
C    2.890385 -0.506644 -0.002774
N   -1.295388 -0.988569 -1.129987
N   -1.844178 -2.146782 -0.869547
N   -2.611068 -2.431257 -1.918130
C   -2.558630 -1.458927 -2.858410
C    3.815042 -1.464378  0.378502
N    3.085693 -2.441721  0.966885
N    1.787118 -2.155877  0.968829
N    1.675077 -0.991818  0.383127
O    1.670823  4.537598 -3.275958
C   -3.376940 -3.676321 -1.939676
C    3.553822 -3.692556  1.561337
C   -1.996789  3.422167 -6.803219
C   -3.236331  4.603020 -4.947639
C    6.297257  3.417047  0.631029
C    7.122176  2.201596 -1.422845
C    6.246393  4.538214 -1.606336
Fe   0.000000  0.000000  0.000000
O   -0.721492  0.000000  1.416007
H   -3.027227  0.846150 -4.087023
H   -0.375663  4.182062 -4.506639
H    3.859273  4.199160 -2.318576
H    5.073519  0.864954  0.077968
H   -3.101722 -1.521193 -3.784893
H    4.883230 -1.527407  0.267993
H   -3.163616 -4.201993 -1.012486
H   -4.440937 -3.449690 -2.001518
H   -3.069798 -4.281009 -2.792554
H    4.224437 -3.474083  2.391929
H    4.068761 -4.286732  0.806919
H    2.677990 -4.225161  1.922970
H   -2.646313  3.885179 -7.549829
H   -1.126904  4.068579 -6.672764
H   -1.651814  2.463556 -7.199077
H   -3.897147  5.079873 -5.675427
H   -2.394027  5.274837 -4.771952
H   -3.785104  4.493746 -4.008952
H    7.290989  3.838904  0.798893
H    6.233117  2.484189  1.196212
H    5.559192  4.111705  1.038882
H    8.125438  2.610848 -1.283404
H    6.974783  2.018803 -2.490047
H    7.083294  1.240649 -0.904105
H    7.255511  4.915814 -1.430646
H    6.115636  4.437535 -2.686606
H    5.545013  5.292397 -1.241528
C   -4.015199  2.368369 -5.763990
H   -4.623105  2.221810 -4.866964
H   -3.748202  1.389578 -6.172720
H   -4.642938  2.868743 -6.503551

67
C27H30Fe1N7O2(1+,5)_0 HF=-2844.727577 ZeroPointC=0.538251 NImag=0 LowF=-2.4085 ES64L-G16RevA.03  
C   -1.307844  0.889238 -2.851751
C   -2.125200  1.466151 -3.830934
C   -1.833439  2.669996 -4.470003
C   -0.651362  3.295535 -4.085523
C    0.194393  2.757221 -3.119736
C   -0.103073  1.543200 -2.456855
N    0.748201  1.027169 -1.468426
C    1.436881  3.489279 -2.818083
C    2.405874  2.763805 -1.979817
C    2.044940  1.550397 -1.355541
C    3.073256  0.896654 -0.606016
C    3.684359  3.313585 -1.852409
C    4.681902  2.693756 -1.115367
C    4.335509  1.481382 -0.509263
C   -2.739739  3.301297 -5.528009
C    6.087957  3.269903 -0.939902
C   -1.772118 -0.377345 -2.297473
C    2.899407 -0.377213  0.083849
N   -1.397495 -0.854549 -1.076672
N   -1.999897 -1.984070 -0.780663
N   -2.771924 -2.254230 -1.818932
C   -2.677241 -1.305302 -2.784817
C    3.825933 -1.309698  0.518503
N    3.100913 -2.263746  1.156251
N    1.807241 -1.992465  1.146899
N    1.692153 -0.857109  0.496014
O    1.668921  4.598893 -3.275722
C   -3.595456 -3.463587 -1.817085
C    3.583889 -3.479317  1.811956
C   -1.943046  3.455969 -6.841483
C   -3.193178  4.691184 -5.031117
C    6.343152  3.524854  0.561440
C    7.122232  2.257447 -1.477034
C    6.258877  4.594228 -1.698838
Fe   0.000000  0.000000  0.000000
O   -0.736334 -0.000000  1.445136
H   -3.041393  0.951458 -4.082814
H   -0.339494  4.235073 -4.523101
H    3.850200  4.252892 -2.360604
H    5.080249  0.971456  0.088235
H   -3.230868 -1.363047 -3.705083
H    4.895377 -1.368334  0.420520
H   -3.415442 -3.976875 -0.876107
H   -4.646181 -3.186308 -1.895231
H   -3.309413 -4.099966 -2.653927
H    4.261842 -3.209577  2.621068
H    4.095977 -4.106869  1.083247
H    2.716591 -3.998574  2.211306
H   -2.573854  3.912477 -7.608133
H   -1.065481  4.091889 -6.710472
H   -1.605407  2.484437 -7.211662
H   -3.836618  5.162495 -5.778100
H   -2.344339  5.354820 -4.855491
H   -3.756945  4.608633 -4.098439
H    7.343180  3.941374  0.704431
H    6.280291  2.605570  1.149198
H    5.617551  4.234768  0.965554
H    8.131874  2.659274 -1.363060
H    6.954985  2.052981 -2.537391
H    7.083294  1.307536 -0.937674
H    7.273341  4.969698 -1.550462
H    6.106834  4.469036 -2.773723
H    5.567870  5.360529 -1.339556
C   -3.986646  2.449206 -5.808216
H   -4.608401  2.329406 -4.916472
H   -3.725407  1.458384 -6.191368
H   -4.598726  2.939848 -6.567355

81
C37H34Fe1N7O2(1+)_0 HF=-3228.346961 ZeroPointC=0.645105 NImag=0 LowF=-0.0015 ES64L-G16RevA.03  
N    0.435860  1.554331 -0.855424
C   -0.559630  2.238025 -1.560472
C   -0.571710  3.644455 -1.626722
C    0.502146  4.431529 -0.985517
C    1.652088  3.644455 -0.493640
C    1.591391  2.238025 -0.464472
C    2.759671  1.538357 -0.044942
C    2.799447  4.326514 -0.086491
C    3.939465  3.659034  0.350573
C    3.886660  2.262689  0.348271
C   -1.585735  1.538357 -2.259037
C   -2.566278  2.262689 -2.939666
C   -2.599179  3.659034 -2.981032
C   -1.575501  4.326514 -2.315638
C   -1.633285  0.088330 -2.317715
N   -0.935707 -0.714742 -1.454852
N   -1.132742 -1.991790 -1.695264
N   -1.974425 -2.028146 -2.722993
C   -2.315491 -0.782763 -3.148642
O    0.468498  5.650202 -0.919479
C   -2.421810 -3.284856 -3.246699
C   -2.597872 -3.421932 -4.620764
C   -3.052533 -4.638772 -5.119499
C   -3.311826 -5.698227 -4.252188
C   -3.117994 -5.544453 -2.880106
C   -2.673834 -4.331568 -2.364587
C    2.835092  0.088330 -0.040964
N    1.726994 -0.714742 -0.098138
C    3.908316 -0.782763  0.022546
N    3.363485 -2.028146 -0.003192
N    2.037307 -1.991790 -0.080044
C    4.050139 -3.284856  0.050924
C    5.265268 -3.421932 -0.614294
C    5.935996 -4.638772 -0.539615
C    5.386735 -5.698227  0.179950
C    4.162766 -5.544453  0.829626
C    3.484631 -4.331568  0.773308
Fe   0.000000  0.000000  0.000000
H    2.753830  5.405632 -0.127978
H    4.754590  1.707165  0.680430
H   -3.345157  1.707165 -3.446598
H   -1.515124  5.405632 -2.303119
H   -3.000017 -0.622491 -3.961088
H   -3.191295 -4.760655 -6.186331
H   -3.663162 -6.643963 -4.645673
H   -3.322448 -6.366960 -2.206272
H   -2.529007 -4.190204 -1.302041
H    4.967953 -0.622491  0.098796
H    5.669977 -2.605690 -1.199630
H    6.880644 -4.760655 -1.054422
H    5.911580 -6.643963  0.232902
H    3.737798 -6.366960  1.391103
H   -2.362208 -2.605690 -5.292233
H    2.539886 -4.190204  1.280689
O   -0.702321 -0.000000  1.378383
C   -3.724235  4.379220 -3.728841
C    5.205747  4.379220  0.821211
C   -3.708162  3.946485 -5.210595
C   -5.076980  3.995584 -3.091085
C   -3.567209  5.905786 -3.663601
C    5.484914  3.995584  2.290468
C    6.395063  3.946485 -0.062745
C    5.060668  5.905786  0.732522
H   -5.108572  4.286473 -2.038375
H   -5.266868  2.921009 -3.150458
H   -5.892325  4.505416 -3.610071
H   -3.870833  2.871755 -5.324768
H   -2.754067  4.197325 -5.680719
H   -4.502550  4.459688 -5.757826
H   -3.597164  6.273929 -2.635299
H   -4.388028  6.378472 -4.206732
H   -2.632916  6.238622 -4.122463
H    4.246362  6.273929  1.361177
H    4.882732  6.238622 -0.293050
H    5.982535  6.378472  1.077334
H    4.651823  4.286473  2.934795
H    6.384030  4.505416  2.645045
H    5.644562  2.921009  2.409193
H    6.583047  2.871755  0.001749
H    7.304712  4.459688  0.258274
H    6.214598  4.197325 -1.110956

81
C37H34Fe1N7O2(1+,3)_0 HF=-3228.337734 ZeroPointC=0.643180 NImag=0 LowF=-10.7188 ES64L-G16RevA.03  
N    0.533242  1.531828 -1.046546
C   -0.461606  2.236958 -1.751240
C   -0.439386  3.645554 -1.869697
C    0.630017  4.432853 -1.236479
C    1.770881  3.645554 -0.743510
C    1.688108  2.236958 -0.655906
C    2.867445  1.577685 -0.183059
C    2.927796  4.349152 -0.411099
C    4.082347  3.708958  0.021498
C    4.008315  2.317997  0.124860
C   -1.537344  1.577685 -2.427412
C   -2.457043  2.317997 -3.169404
C   -2.416936  3.708958 -3.290052
C   -1.388329  4.349152 -2.610274
C   -1.774016  0.147954 -2.349071
N   -1.334776 -0.592321 -1.298810
N   -1.725367 -1.842902 -1.383542
N   -2.436797 -1.919506 -2.505843
C   -2.501646 -0.720221 -3.143420
O    0.599368  5.652471 -1.176326
C   -3.038907 -3.158721 -2.899522
C   -3.090871 -3.488132 -4.251117
C   -3.693934 -4.684656 -4.626409
C   -4.221651 -5.536824 -3.658284
C   -4.149314 -5.194347 -2.308798
C   -3.559517 -3.996980 -1.917839
C    2.943179  0.147954  0.054460
N    1.835321 -0.592321  0.316435
C    4.013511 -0.720221  0.176218
N    3.459583 -1.919506  0.498513
N    2.133454 -1.842902  0.582626
C    4.131987 -3.158721  0.754231
C    5.255995 -3.488132  0.001823
C    5.914084 -4.684656  0.269120
C    5.441038 -5.536824  1.265101
C    4.306763 -5.194347  1.999788
C    3.643795 -3.996980  1.752432
Fe   0.000000  0.000000  0.000000
H    2.876940  5.423797 -0.513430
H    4.869069  1.777640  0.497092
H   -3.264123  1.777640 -3.646976
H   -1.275649  5.423797 -2.629280
H   -3.053368 -0.584240 -4.055382
H   -3.739014 -4.954806 -5.673925
H   -4.687360 -6.468265 -3.955311
H   -4.561365 -5.855416 -1.556753
H   -3.504543 -3.709712 -0.876449
H    5.075598 -0.584240  0.086532
H    5.598671 -2.837687 -0.793327
H    6.788039 -4.954806 -0.310124
H    5.955075 -6.468265  1.467280
H    3.940543 -5.855416  2.775185
H   -2.649002 -2.837686 -4.995726
H    2.768981 -3.709712  2.320071
O   -0.719583  0.000000  1.412261
C   -3.475510  4.445940 -4.110156
C    5.368040  4.445940  0.395857
C   -3.443008  3.924596 -5.563081
C   -4.865451  4.176230 -3.493090
C   -3.230753  5.962173 -4.126714
C    5.685809  4.176229  1.883046
C    6.524376  3.924596 -0.484445
C    5.237571  5.962173  0.188112
H   -4.909280  4.529276 -2.460082
H   -5.116113  3.112670 -3.498228
H   -5.634173  4.700941 -4.065508
H   -3.662098  2.855421 -5.619221
H   -2.464331  4.095344 -6.018277
H   -4.192706  4.446807 -6.162229
H   -3.274362  6.392233 -3.123278
H   -4.002913  6.447834 -4.726688
H   -2.262946  6.212700 -4.568165
H    4.451407  6.392233  0.813197
H    5.025849  6.212700 -0.854338
H    6.176825  6.447834  0.460147
H    4.875851  4.529275  2.525691
H    6.600749  4.700941  2.168496
H    5.837302  3.112670  2.082815
H    6.698573  2.855421 -0.340196
H    7.449759  4.446807 -0.230098
H    6.317386  4.095344 -1.543769

81
C37H34Fe1N7O2(1+,5)_0 HF=-3228.335869 ZeroPointC=0.643349 NImag=0 LowF=0.0021 ES64L-G16RevA.03  
N    0.750617  1.017741 -1.473169
C   -0.100252  1.536765 -2.459491
C    0.193209  2.749411 -3.118967
C    1.437600  3.478663 -2.821449
C    2.409732  2.749411 -1.989592
C    2.048696  1.536766 -1.364546
C    3.077187  0.877220 -0.621233
C    3.691377  3.293530 -1.867999
C    4.689907  2.667699 -1.137382
C    4.342400  1.455513 -0.530802
C   -1.306137  0.877219 -2.854648
C   -2.122971  1.455512 -3.825073
C   -1.836497  2.667698 -4.462751
C   -0.658494  3.293530 -4.084369
C   -1.756023 -0.397574 -2.305235
N   -1.391607 -0.860705 -1.075936
N   -1.976658 -1.997810 -0.778913
N   -2.737458 -2.286696 -1.826917
C   -2.643448 -1.336728 -2.797781
O    1.670239  4.589121 -3.278030
C   -3.540417 -3.474028 -1.834031
C   -3.702934 -4.174575 -3.025943
C   -4.499217 -5.315638 -3.028295
C   -5.107456 -5.747518 -1.851210
C   -4.922660 -5.038162 -0.665254
C   -4.138745 -3.889522 -0.647985
C    2.897139 -0.397573  0.065670
N    1.688417 -0.860705  0.493415
C    3.817232 -1.336727  0.494101
N    3.087045 -2.286695  1.140815
N    1.792005 -1.997810  1.141317
C    3.564768 -3.474027  1.786242
C    4.624570 -4.174574  1.217133
C    5.094516 -5.315637  1.859957
C    4.499748 -5.747516  3.043906
C    3.431669 -5.038161  3.591490
C    2.956924 -3.889521  2.967440
Fe   0.000000  0.000000  0.000000
H    3.858670  4.232870 -2.375645
H    5.088303  0.940942  0.061262
H   -3.040391  0.940941 -4.080515
H   -0.346133  4.232870 -4.518099
H   -3.207053 -1.392062 -3.710768
H   -4.632717 -5.872200 -3.947342
H   -5.723949 -6.637783 -1.857829
H   -5.397187 -5.372773  0.248621
H   -3.992699 -3.320532  0.260349
H    4.887134 -1.392061  0.413427
H    5.060338 -3.852672  0.279468
H    5.916510 -5.872198  1.427759
H    4.867469 -6.637781  3.538769
H    2.971248 -5.372772  4.512553
H   -3.200485 -3.852673 -3.929632
H    2.136223 -3.320531  3.383191
O   -0.736610  0.000000  1.445678
C   -2.801500  3.237222 -5.504092
C    6.099584  3.237224 -0.968762
C   -2.966050  2.220587 -6.654208
C   -4.170500  3.489873 -4.836163
C   -2.289487  4.561215 -6.090475
C    6.363896  3.489874  0.531381
C    7.126768  2.220589 -1.511660
C    6.273023  4.561216 -1.727657
H   -4.077531  4.203297 -4.013855
H   -4.607498  2.570554 -4.438315
H   -4.871873  3.901063 -5.566308
H   -3.379837  1.271133 -6.304924
H   -2.006478  2.016395 -7.135573
H   -3.647944  2.618689 -7.409487
H   -2.179775  5.330241 -5.322149
H   -3.003611  4.932083 -6.828527
H   -1.327670  4.437316 -6.594199
H    5.586948  5.330243 -1.364806
H    6.115203  4.437317 -2.801865
H    7.289871  4.932084 -1.583734
H    5.643988  4.203298  0.939507
H    7.366852  3.901065  0.669635
H    6.298891  2.570555  1.118769
H    7.087409  1.271135 -0.971595
H    8.138608  2.618690 -1.403937
H    6.952178  2.016396 -2.570909

40
C19H14Fe1N3O3(1+)_0 HF=-2386.259292 ZeroPointC=0.299994 NImag=0 LowF=-2.9805 ES64L-G16RevA.03  
C   -1.498659  1.479496 -2.350683
C   -2.451509  2.155728 -3.140425
C   -2.545253  3.531667 -3.121286
C   -1.680235  4.263522 -2.301481
C   -0.712081  3.632559 -1.537602
C   -0.579304  2.235037 -1.554104
O    1.958336  3.257862 -1.058008
C    1.681853  2.155751 -0.631657
N    0.417292  1.566694 -0.818983
C    2.758157  1.353286  0.060805
C   -1.513009  0.045624 -2.367672
N   -0.879377 -0.669537 -1.482057
O   -1.043322 -2.039386 -1.665219
C   -1.622657 -2.212512 -2.994829
C   -2.263847 -0.858859 -3.312438
Fe   0.000000  0.000000  0.000000
O   -0.699989  0.000000  1.373806
C    3.883653  2.080416  0.419489
C    5.036699  1.476489  0.950224
C    5.096682  0.112100  1.081889
C    3.980425 -0.683846  0.729223
C    2.787333 -0.054601  0.257187
N    1.690816 -0.837173 -0.009066
C    1.748726 -2.167919  0.075771
C    2.907378 -2.838116  0.474361
C    4.009761 -2.092077  0.824445
H   -3.137564  1.581121 -3.748990
H   -3.291447  4.036097 -3.721325
H   -1.763642  5.342507 -2.256045
H   -0.049180  4.219426 -0.924937
H    3.862358  3.149301  0.252849
H    5.882136  2.093528  1.225951
H    5.991087 -0.375645  1.450768
H    0.839472 -2.702455 -0.170099
H    2.907931 -3.918112  0.525596
H    4.914711 -2.575554  1.174186
H   -0.811793 -2.455967 -3.684806
H   -2.323660 -3.040382 -2.925172
H   -3.330289 -0.830468 -3.068260
H   -2.141614 -0.566078 -4.354431

40
C19H14Fe1N3O3(1+,3)_0 HF=-2386.252689 ZeroPointC=0.298971 NImag=0 LowF=-2.0948 ES64L-G16RevA.03  
C   -1.877009  2.056850 -1.672538
C   -2.868593  2.990531 -2.026601
C   -2.699686  4.336696 -1.767324
C   -1.527600  4.771293 -1.139785
C   -0.527320  3.873563 -0.810068
C   -0.661130  2.505560 -1.088513
O    1.866693  2.952172 -1.879686
C    1.703240  2.069929 -1.060569
N    0.395884  1.618036 -0.776967
C    2.899217  1.465518 -0.386671
C   -2.150249  0.659307 -1.856756
N   -1.461295 -0.236442 -1.229005
O   -1.894648 -1.532157 -1.477131
C   -2.793688 -1.452243 -2.627499
C   -3.253011  0.009005 -2.651471
Fe   0.000000  0.000000  0.000000
O   -0.716393  0.000000  1.406000
C    4.085643  2.151839 -0.601028
C    5.306785  1.743325 -0.038882
C    5.354311  0.619196  0.744717
C    4.176719 -0.127382  0.988466
C    2.933201  0.299951  0.422682
N    1.803254 -0.435589  0.657340
C    1.857411 -1.532422  1.416644
C    3.039806 -2.006398  1.988846
C    4.197982 -1.297683  1.775796
H   -3.786838  2.640712 -2.480749
H   -3.474928  5.044241 -2.031371
H   -1.394935  5.820778 -0.907860
H    0.377542  4.232233 -0.342380
H    4.046787  3.032095 -1.228600
H    6.202476  2.319253 -0.232699
H    6.286021  0.280994  1.182409
H    0.918433 -2.042020  1.593553
H    3.018103 -2.903906  2.591417
H    5.136480 -1.624273  2.208776
H   -2.221429 -1.718957 -3.518702
H   -3.586087 -2.175761 -2.454267
H   -4.207970  0.161419 -2.138994
H   -3.334550  0.413985 -3.659632

40
C19H14Fe1N3O3(1+,5)_0 HF=-2386.252455 ZeroPointC=0.298510 NImag=0 LowF=-0.0041 ES64L-G16RevA.03  
C   -1.476235  1.714287 -2.284261
C   -2.262050  2.704603 -2.898545
C   -1.723987  3.936039 -3.233487
C   -0.380379  4.192910 -2.961269
C    0.420298  3.222027 -2.373804
C   -0.102454  1.972884 -2.029643
O    2.220449  1.215150 -3.158748
C    1.927172  0.700081 -2.095964
N    0.733238  0.987439 -1.439060
C    2.883475 -0.284176 -1.463877
C   -2.110013  0.464205 -1.921162
N   -1.582612 -0.368680 -1.083905
O   -2.374433 -1.472870 -0.822274
C   -3.416467 -1.477527 -1.847063
C   -3.471037 -0.030762 -2.343620
Fe   0.000000  0.000000  0.000000
O   -0.741133  0.000000  1.454556
C    4.005455 -0.545025 -2.239391
C    5.064036 -1.357391 -1.806318
C    5.024650 -1.900742 -0.549166
C    3.906563 -1.675088  0.288474
C    2.799803 -0.890274 -0.176995
N    1.701925 -0.753484  0.651488
C    1.711793 -1.266106  1.889399
C    2.784384 -1.992437  2.403300
C    3.870169 -2.213817  1.591481
H   -3.307106  2.506542 -3.099099
H   -2.344588  4.691585 -3.697474
H    0.049202  5.155719 -3.208971
H    1.463318  3.425893 -2.181022
H    4.049340 -0.071198 -3.211030
H    5.910396 -1.528931 -2.458744
H    5.840612 -2.506515 -0.173389
H    0.818634 -1.090340  2.473857
H    2.730276 -2.378292  3.411891
H    4.713770 -2.799049  1.939287
H   -3.109358 -2.171491 -2.632444
H   -4.325196 -1.827718 -1.364431
H   -4.241166  0.562636 -1.840869
H   -3.624461  0.046448 -3.419482

41
C19H14Fe1N5O2(1+)_0 HF=-2420.575116 ZeroPointC=0.305807 NImag=0 LowF=-2.4546 ES64L-G16RevA.03  
C   -1.542257  1.531942 -2.307482
C   -2.552639  2.234467 -2.981029
C   -2.665265  3.608900 -2.864761
C   -1.772204  4.303194 -2.047182
C   -0.762693  3.632480 -1.374794
C   -0.612918  2.244868 -1.505916
O    1.974952  3.186106 -1.248591
C    1.701574  2.115475 -0.743475
N    0.424914  1.547486 -0.833941
C    2.792218  1.336775 -0.047876
C   -1.502634  0.084860 -2.423091
N   -0.875773 -0.714242 -1.504472
N   -0.993980 -1.992215 -1.799934
N   -1.706170 -2.030911 -2.913785
C   -2.044932 -0.791783 -3.348007
C   -2.047817 -3.319432 -3.518515
Fe   0.000000  0.000000  0.000000
O   -0.700213 -0.000000  1.374246
C    3.936525  2.064676  0.239867
C    5.093902  1.472686  0.775544
C    5.135649  0.117589  0.985265
C    3.999635 -0.678907  0.703481
C    2.805308 -0.058084  0.222390
N    1.693230 -0.837434  0.015043
C    1.737482 -2.161992  0.170013
C    2.892384 -2.826730  0.588309
C    4.011534 -2.079580  0.876944
H   -3.273249  1.687070 -3.576386
H   -3.454972  4.134768 -3.385865
H   -1.867358  5.375155 -1.926532
H   -0.076383  4.181063 -0.750058
H   -2.611402 -0.631119 -4.248318
H   -1.523333 -4.092272 -2.963014
H   -3.123886 -3.477692 -3.451780
H   -1.729127 -3.323871 -4.560022
H    3.924998  3.122851  0.013763
H    5.955564  2.090063  0.994607
H    6.030753 -0.363201  1.361523
H    0.819761 -2.699234 -0.035325
H    2.878462 -3.902132  0.699344
H    4.916353 -2.556534  1.235844

41
C19H14Fe1N5O2(1+,3)_0 HF=-2420.570796 ZeroPointC=0.304847 NImag=0 LowF=-2.5039 ES64L-G16RevA.03  
C   -1.888501  2.132218 -1.585499
C   -2.894759  3.083630 -1.801072
C   -2.714557  4.405134 -1.428554
C   -1.523621  4.788795 -0.807337
C   -0.518494  3.862411 -0.589563
C   -0.667659  2.528738 -0.995614
O    1.820841  2.984307 -1.891297
C    1.686929  2.050526 -1.123506
N    0.398138  1.611066 -0.781389
C    2.908991  1.361272 -0.586796
C   -2.135874  0.740134 -1.906024
N   -1.471483 -0.258695 -1.257973
N   -1.869152 -1.447133 -1.655081
N   -2.800153 -1.223953 -2.569567
C   -3.010188  0.102743 -2.766844
C   -3.464539 -2.350235 -3.226588
Fe   0.000000  0.000000  0.000000
O   -0.716117  0.000000  1.405459
C    4.108641  1.947597 -0.960406
C    5.353974  1.473628 -0.514040
C    5.409157  0.395623  0.330830
C    4.216602 -0.246864  0.741998
C    2.951037  0.230402  0.271530
N    1.807440 -0.420885  0.652731
C    1.869573 -1.460115  1.488820
C    3.071208 -1.963717  1.991702
C    4.244148 -1.357292  1.611292
H   -3.836541  2.770024 -2.234850
H   -3.502911  5.128053 -1.595021
H   -1.382878  5.813622 -0.487357
H    0.402683  4.169642 -0.115708
H   -3.723997  0.475704 -3.480175
H   -3.034775 -3.263141 -2.822794
H   -4.532580 -2.315091 -3.014310
H   -3.290970 -2.297212 -4.300853
H    4.058178  2.807140 -1.615454
H    6.260531  1.969578 -0.836188
H    6.356985  0.016675  0.694269
H    0.922824 -1.896473  1.779913
H    3.053860 -2.809048  2.665701
H    5.199576 -1.717633  1.974954

41
C19H14Fe1N5O2(1+,5)_0 HF=-2420.573819 ZeroPointC=0.304429 NImag=0 LowF=-3.3379 ES64L-G16RevA.03  
C   -1.462207  1.678483 -2.314566
C   -2.270633  2.687238 -2.854161
C   -1.767295  3.960462 -3.075140
C   -0.442509  4.247020 -2.742907
C    0.371636  3.263087 -2.203002
C   -0.116651  1.968675 -1.989881
O    2.236378  1.280882 -3.133880
C    1.934975  0.725211 -2.092736
N    0.735587  0.967546 -1.443670
C    2.891310 -0.267244 -1.475283
C   -2.029002  0.354416 -2.081253
N   -1.553092 -0.481372 -1.110522
N   -2.237979 -1.597472 -1.041277
N   -3.168189 -1.499837 -1.976373
C   -3.092328 -0.320352 -2.647801
C   -4.113045 -2.598278 -2.183181
Fe   0.000000  0.000000  0.000000
O   -0.741211 -0.000000  1.454708
C    4.003420 -0.538580 -2.259679
C    5.059510 -1.357335 -1.831195
C    5.029554 -1.889213 -0.568704
C    3.922513 -1.647813  0.279445
C    2.814697 -0.863010 -0.183167
N    1.725357 -0.710260  0.654540
C    1.749381 -1.200925  1.900167
C    2.826787 -1.921793  2.413727
C    3.899906 -2.164906  1.591637
H   -3.308093  2.472927 -3.080688
H   -2.406161  4.729973 -3.489343
H   -0.044986  5.241684 -2.901568
H    1.400125  3.481885 -1.952932
H   -3.763243 -0.065841 -3.449435
H   -3.910192 -3.349443 -1.424353
H   -5.130252 -2.223904 -2.074751
H   -3.969297 -3.020202 -3.177479
H    4.042570 -0.066308 -3.232506
H    5.898595 -1.540058 -2.490024
H    5.846477 -2.495308 -0.195472
H    0.862843 -1.013620  2.491272
H    2.784590 -2.288325  3.430083
H    4.744636 -2.749124  1.938483

67
C31H30Fe1N3O2(1+)_3 HF=-2778.207162 ZeroPointC=0.543991 NImag=0 LowF=-2.6973 ES64L-G16RevA.03  
C    2.680614  1.520962  0.121452
C    3.707074  2.269205  0.709481
C    3.707023  3.664629  0.779976
C    2.626921  4.319940  0.197468
C    1.566440  3.619895 -0.378199
C    1.548576  2.213480 -0.392868
N    0.454704  1.510870 -0.892406
C    0.456782  4.385071 -0.982599
C   -0.561995  3.577862 -1.686330
C   -0.524269  2.172117 -1.626340
C   -1.505093  1.439144 -2.351561
C   -1.557350  4.241818 -2.402804
C   -2.554351  3.550453 -3.082866
C   -2.492757  2.155724 -3.039534
C    2.845791  0.066685  0.026801
C   -1.559353 -0.026112 -2.407683
C    4.858435  4.396088  1.474793
C   -3.690086  4.242978 -3.840897
C   -3.557344  5.772504 -3.792577
C    4.906625  3.959260  2.954980
C    6.188236  4.029222  0.781680
C    4.681625  5.920857  1.417845
C   -5.036713  3.843568 -3.199686
C   -3.664700  3.793759 -5.317635
O    0.403879  5.603612 -0.936152
C    3.159721 -2.696661 -0.066143
C    4.291551 -1.878043 -0.047834
C    4.129325 -0.508318 -0.007346
N    1.758592 -0.750317 -0.044226
C    1.923385 -2.094271 -0.074798
C   -1.932094 -2.785561 -2.363076
C   -1.256898 -2.115822 -1.370363
N   -1.030025 -0.779634 -1.405712
C   -2.193464 -0.683372 -3.479938
C   -2.377050 -2.050415 -3.465642
Fe   0.000000  0.000000  0.000000
O   -0.703409 -0.000000  1.380518
H    4.533675  1.736025  1.157085
H    2.555880  5.398439  0.181077
H   -1.521252  5.322050 -2.387480
H   -3.273502  1.598993 -3.537042
H   -4.380964  6.225538 -4.347836
H   -3.602055  6.153038 -2.769303
H   -2.624815  6.114613 -4.248375
H    5.721370  4.474690  3.469116
H    5.076453  2.884746  3.059141
H    3.972368  4.205052  3.465453
H    7.016221  4.555323  1.262507
H    6.171543  4.313829 -0.273283
H    6.400748  2.958845  0.842543
H    5.521075  6.402189  1.923355
H    4.660588  6.290289  0.389507
H    3.766344  6.243412  1.919992
H   -5.859672  4.333021 -3.725980
H   -5.075097  4.146900 -2.150709
H   -5.208499  2.765319 -3.246672
H   -4.465053  4.289750 -5.871697
H   -3.813541  2.715897 -5.420942
H   -2.713626  4.052711 -5.789450
H    3.234189 -3.775202 -0.090558
H    5.284730 -2.308829 -0.076225
H    4.993687  0.137908 -0.027261
H    1.023517 -2.687449 -0.106940
H   -2.090977 -3.852286 -2.284010
H   -0.896784 -2.636240 -0.494874
H   -2.527846 -0.104140 -4.327109
H   -2.865892 -2.543499 -4.296703

67
C31H30Fe1N3O2(1+,3)_3 HF=-2778.206172 ZeroPointC=0.542061 NImag=0 LowF=-1.4123 ES64L-G16RevA.03  
C    0.905847 -2.616720 -1.729897
C    1.257430 -3.930535 -2.030863
C    2.572369 -4.414709 -2.011708
C    3.565137 -3.496109 -1.684164
C    3.263824 -2.171566 -1.387019
C    1.933135 -1.682668 -1.380759
N    1.637010 -0.359564 -1.078103
C    4.386556 -1.266817 -1.088174
C    4.034584  0.159966 -0.994275
C    2.674808  0.560873 -1.002841
C    2.421897  1.969291 -0.957398
C    5.076871  1.076846 -0.913851
C    4.840754  2.447096 -0.855843
C    3.498934  2.849957 -0.888704
C   -0.535989 -2.316761 -1.751928
C    1.084900  2.586386 -0.926022
C    2.853753 -5.882613 -2.322190
C    5.951561  3.488175 -0.743685
C    7.344897  2.841981 -0.752264
C    2.127873 -6.759923 -1.277262
C    2.321744 -6.211476 -3.734782
C    4.355783 -6.200010 -2.275391
C    5.772695  4.265590  0.579977
C    5.851177  4.464948 -1.936346
O    5.534841 -1.666320 -0.970025
C   -3.270493 -2.024095 -1.487786
C   -2.767508 -2.790388 -2.537728
C   -1.395919 -2.943178 -2.664326
N   -1.036448 -1.497758 -0.804683
C   -2.373822 -1.383585 -0.652427
C   -1.320198  3.875512 -0.494060
C   -1.049818  2.621525  0.022183
N    0.111879  1.975926 -0.219576
C    0.843555  3.831152 -1.523230
C   -0.365715  4.474962 -1.313937
Fe   0.000000  0.000000  0.000000
O   -0.730304  0.000000  1.433302
H    0.459466 -4.625221 -2.251453
H    4.608676 -3.774396 -1.646866
H    6.078002  0.670278 -0.898160
H    3.279594  3.905596 -0.814457
H    8.105578  3.621079 -0.675181
H    7.483999  2.162495  0.091990
H    7.531733  2.289354 -1.676407
H    2.322678 -7.814974 -1.483229
H    1.045679 -6.611966 -1.298127
H    2.481584 -6.539179 -0.267436
H    2.524284 -7.258711 -3.970371
H    2.809696 -5.592422 -4.491561
H    1.242616 -6.059444 -3.812735
H    4.509995 -7.255468 -2.507341
H    4.918355 -5.616031 -3.008076
H    4.780407 -6.015817 -1.285652
H    6.563390  5.013095  0.677652
H    5.831300  3.593663  1.439435
H    4.814468  4.788547  0.622274
H    6.646480  5.210805 -1.869887
H    4.898649  4.999941 -1.949795
H    5.959704  3.936234 -2.886463
H   -4.333904 -1.910867 -1.325343
H   -3.436727 -3.271313 -3.240588
H   -0.982307 -3.538957 -3.465607
H   -2.693210 -0.765762  0.176272
H   -2.261016  4.359594 -0.269159
H   -1.748032  2.093432  0.657850
H    1.602395  4.279657 -2.148598
H   -0.558057  5.436562 -1.773812

67
C31H30Fe1N3O2(1+,5)_3 HF=-2778.205067 ZeroPointC=0.542206 NImag=0 LowF=-2.6609 ES64L-G16RevA.03  
C    3.067356  0.675213 -0.646116
C    4.326056  1.262197 -0.513958
C    4.692921  2.471102 -1.121055
C    3.731055  3.083177 -1.911893
C    2.453572  2.540414 -2.068228
C    2.074853  1.345384 -1.422100
N    0.783357  0.840352 -1.537424
C    1.498889  3.247814 -2.941753
C    0.231066  2.540385 -3.200688
C   -0.069053  1.345359 -2.514503
C   -1.280200  0.675166 -2.861356
C   -0.646283  3.083118 -4.142332
C   -1.851437  2.471018 -4.455675
C   -2.126950  1.262122 -3.802017
C    2.865220 -0.614142  0.041876
C   -1.717990 -0.614177 -2.293409
C    6.090021  3.049329 -0.890677
C   -2.858996  3.049212 -5.450576
C   -2.355904  4.359711 -6.073890
C    6.273070  3.330064  0.616846
C    7.147774  2.026939 -1.359814
C    6.298571  4.359831 -1.664059
C   -4.186225  3.329938 -4.712606
C   -3.101141  2.026797 -6.582056
O    1.756873  4.330165 -3.448086
C    2.532265 -2.909292  1.575704
C    3.756875 -2.670099  0.953771
C    3.922005 -1.523386  0.193925
N    1.664080 -0.910900  0.592085
C    1.508098 -2.007971  1.364692
C   -2.763208 -2.909291 -1.122440
C   -1.990518 -2.007952 -0.417910
N   -1.457133 -0.910900 -0.998248
C   -2.462145 -1.523442 -3.058986
C   -2.979828 -2.670137 -2.478746
Fe   0.000000  0.000000  0.000000
O   -0.740341 -0.000000  1.453001
H    5.050367  0.766631  0.117539
H    3.925473  4.009562 -2.433651
H   -0.338453  4.009502 -4.606307
H   -3.063569  0.766540 -4.016824
H   -3.101622  4.737071 -6.776341
H   -2.193464  5.132949 -5.319179
H   -1.424554  4.215745 -6.627205
H    7.266470  3.746661  0.799723
H    6.179420  2.421592  1.216952
H    5.531544  4.049221  0.972936
H    8.150549  2.433596 -1.209355
H    7.028738  1.800261 -2.422188
H    7.087252  1.088980 -0.802075
H    7.305174  4.737216 -1.473625
H    6.198811  4.215860 -2.742770
H    5.592490  5.133053 -1.351888
H   -4.918069  3.746512 -5.408817
H   -4.038481  4.049112 -3.903403
H   -4.616671  2.421467 -4.284103
H   -3.812270  2.433430 -7.304907
H   -3.516781  1.088838 -6.205256
H   -2.171678  1.800125 -7.110174
H    2.370410 -3.773926  2.204803
H    4.577005 -3.368759  1.066071
H    4.863082 -1.326418 -0.298485
H    0.535519 -2.121213  1.823437
H   -3.177038 -3.773909 -0.621706
H   -1.790007 -2.121163  0.638574
H   -2.616905 -1.326503 -4.109773
H   -3.552727 -3.368814 -3.076230

61
C30H24Fe1N3O3(1+)_0 HF=-2811.672247 ZeroPointC=0.480593 NImag=0 LowF=-3.0665 ES64L-G16RevA.03  
N    0.408176  1.596520 -0.801090
C    1.418957  2.289849 -0.101591
C   -0.255935  2.154807 -1.880749
C    2.624322  1.620799  0.246931
C   -1.296798  1.444336 -2.557844
C   -1.588376  0.067343 -2.283798
C    2.765342  0.198210  0.035159
N    1.765868 -0.633414 -0.097174
N   -0.996309 -0.694285 -1.395384
Fe   0.000000  0.000000  0.000000
O   -0.702818  0.000000  1.379357
C    3.660313  2.317919  0.890112
C    3.498478  3.644964  1.245147
C    2.282554  4.281440  0.980579
C    1.260681  3.617406  0.317554
C    0.117985  3.405643 -2.428136
C   -0.564797  3.963850 -3.489207
C   -1.656138  3.308452 -4.076071
C   -1.995786  2.054374 -3.623502
O    3.969857 -0.354401  0.002380
C    3.787109 -1.807120 -0.045608
C    2.284309 -1.987711 -0.382209
C   -1.433593 -2.108607 -1.594247
C   -2.665384 -1.905679 -2.491971
O   -2.484208 -0.566172 -3.044883
C    2.009840 -2.407205 -1.811921
C   -1.696679 -2.858992 -0.316096
C    1.575438 -1.893525 -4.134559
C    1.503219 -3.253686 -4.429575
C    1.698945 -4.192763 -3.417952
C    1.947697 -3.769427 -2.114966
C    1.833203 -1.471168 -2.832380
C   -1.301244 -4.796732  1.079386
C   -1.063693 -4.082905 -0.093689
C   -2.574692 -2.355405  0.647337
C   -2.807081 -3.063420  1.820654
C   -2.170596 -4.284969  2.039121
H    4.572454  1.788228  1.131480
H    4.293842  4.173041  1.754629
H    2.125422  5.302672  1.306146
H    0.319004  4.116841  0.136902
H    0.964521  3.933590 -2.019535
H   -0.242353  4.925029 -3.871725
H   -2.200140  3.764623 -4.892510
H   -2.792873  1.497361 -4.095945
H    4.456014 -2.195520 -0.808611
H    4.052249 -2.196367  0.937022
H    1.819024 -2.699206  0.301136
H   -0.636175 -2.606203 -2.149154
H   -3.598675 -1.907862 -1.928292
H   -2.721833 -2.602099 -3.323968
H    1.432497 -1.159574 -4.918656
H    1.302440 -3.580504 -5.442593
H    1.651727 -5.251677 -3.641669
H    2.087679 -4.503069 -1.328015
H    1.871796 -0.411609 -2.613873
H   -0.813112 -5.750509  1.240734
H   -0.394142 -4.481270 -0.846727
H   -3.059394 -1.397890  0.497320
H   -3.479883 -2.660425  2.567566
H   -2.354998 -4.835753  2.953530

61
C30H24Fe1N3O3(1+,3)_0 HF=-2811.667082 ZeroPointC=0.479280 NImag=0 LowF=-3.2502 ES64L-G16RevA.03  
N    0.358518  1.673013 -0.703632
C    1.153121  2.502051  0.126855
C   -0.300212  2.271941 -1.786618
C    2.379602  2.053450  0.682322
C   -1.482023  1.745740 -2.378000
C   -1.981229  0.441901 -2.036611
C    2.730655  0.654137  0.639674
N    1.864320 -0.290414  0.450340
N   -1.383053 -0.410636 -1.254822
Fe   0.000000  0.000000  0.000000
O   -0.717398  0.000000  1.407974
C    3.197159  2.933057  1.409154
C    2.788903  4.231950  1.655475
C    1.538505  4.652042  1.194239
C    0.738596  3.805139  0.443126
C    0.255328  3.418983 -2.395935
C   -0.372898  4.061488 -3.445796
C   -1.591952  3.594960 -3.950617
C   -2.123349  2.436051 -3.427927
O    3.975106  0.253353  0.889688
C    4.000161 -1.200871  0.704130
C    2.505076 -1.600026  0.681021
C   -2.079147 -1.730404 -1.359808
C   -3.388071 -1.320916 -2.053937
O   -3.086070 -0.010273 -2.630069
C    2.127132 -2.628597 -0.358435
C   -2.214348 -2.446998 -0.042709
C    1.505903 -3.216887 -2.623366
C    1.461024 -4.563221 -2.266158
C    1.751136 -4.942353 -0.956428
C    2.071790 -3.977692 -0.005162
C    1.846464 -2.253539 -1.675627
C   -1.543595 -4.271920  1.396508
C   -1.480505 -3.613781  0.170005
C   -3.010469 -1.937639  0.986389
C   -3.074646 -2.593698  2.209583
C   -2.341738 -3.762801  2.416708
H    4.133199  2.562713  1.806120
H    3.416063  4.900934  2.230160
H    1.181027  5.647449  1.428458
H   -0.222782  4.149715  0.088421
H    1.199223  3.800043 -2.036061
H    0.095821  4.935879 -3.881439
H   -2.090454  4.112632 -4.759397
H   -3.031828  2.014533 -3.835680
H    4.497170 -1.398770 -0.245953
H    4.564507 -1.630303  1.527315
H    2.184214 -1.954304  1.665491
H   -1.470517 -2.345695 -2.028695
H   -4.216733 -1.189769 -1.358642
H   -3.679968 -1.979451 -2.867431
H    1.291339 -2.917325 -3.642416
H    1.205328 -5.313331 -3.004645
H    1.716947 -5.987549 -0.673673
H    2.271444 -4.274575  1.018634
H    1.907602 -1.211450 -1.969802
H   -0.974678 -5.181089  1.550586
H   -0.856418 -4.007006 -0.623463
H   -3.559288 -1.013322  0.849112
H   -3.687958 -2.189630  3.005546
H   -2.395302 -4.272653  3.371142

61
C30H24Fe1N3O3(1+,5)_0 HF=-2811.674456 ZeroPointC=0.478693 NImag=0 LowF=-1.3253 ES64L-G16RevA.03  
N    1.404632 -0.240570 -1.302023
C    1.978812 -1.540411 -1.344219
C    1.641375  0.608512 -2.362749
C    1.162694 -2.690201 -1.460635
C    1.229780  1.977881 -2.330496
C    0.547898  2.541616 -1.199176
C   -0.282773 -2.528531 -1.403799
N   -0.861952 -1.612668 -0.699318
N    0.080754  1.897945 -0.158488
Fe   0.000000  0.000000  0.000000
O   -0.743824 -0.000000  1.459836
C    1.735857 -3.961206 -1.579882
C    3.115680 -4.106698 -1.542780
C    3.924887 -2.979792 -1.388938
C    3.364348 -1.710110 -1.297796
C    2.264512  0.155436 -3.551006
C    2.491728  1.003078 -4.616810
C    2.112980  2.351892 -4.563617
C    1.486388  2.822655 -3.429876
O   -1.092746 -3.324205 -2.090253
C   -2.468057 -2.842735 -1.881246
C   -2.313331 -1.595517 -0.973228
C   -0.422540  2.876154  0.847278
C   -0.479393  4.161464 -0.000480
O    0.350890  3.859011 -1.165628
C   -2.629213 -0.235447 -1.566285
C    0.493113  2.935396  2.047045
C   -2.188937  1.466640 -3.232296
C   -2.960316  2.376002 -2.507777
C   -3.567811  1.980478 -1.318369
C   -3.398878  0.679955 -0.846009
C   -2.023970  0.168401 -2.763571
C    0.867949  2.582121  4.408773
C    0.027098  2.536646  3.298677
C    1.815403  3.370479  1.911757
C    2.656218  3.413210  3.018650
C    2.182179  3.019628  4.270377
H    1.091011 -4.824995 -1.681156
H    3.558892 -5.091042 -1.620486
H    5.001433 -3.090555 -1.341477
H    3.993808 -0.834573 -1.200125
H    2.558709 -0.880799 -3.628700
H    2.965039  0.610736 -5.509302
H    2.300117  3.010467 -5.401454
H    1.171502  3.855218 -3.366615
H   -2.883197 -2.623394 -2.862793
H   -3.022281 -3.649502 -1.406936
H   -2.851682 -1.718322 -0.033311
H   -1.416630  2.561097  1.158169
H   -0.050674  5.030867  0.489847
H   -1.481030  4.380762 -0.369819
H   -1.712556  1.770199 -4.156312
H   -3.092548  3.386476 -2.876058
H   -4.176314  2.680686 -0.758277
H   -3.851587  0.379131  0.091727
H   -1.404894 -0.523417 -3.324981
H    0.497251  2.271584  5.378082
H   -0.988950  2.175093  3.402057
H    2.196407  3.679019  0.943518
H    3.678348  3.754853  2.907665
H    2.836602  3.055137  5.132968

47
C18H20B1Fe1N6O1(1+)_0 HF=-2390.525485 ZeroPointC=0.371857 NImag=0 LowF=-3.5624 ES64L-G16RevA.03  
C    2.075904  0.121727 -4.074190
B    1.358643 -0.028346 -2.666488
N    2.175081 -0.789373 -1.536492
N   -0.035432 -0.789373 -2.662804
N    1.059128  1.410508 -2.078655
C    1.343720  2.649302 -2.637198
C    0.902843  3.599391 -1.771930
N    0.348061  2.929573 -0.683108
C    0.453281  1.607713 -0.889615
C   -1.738765 -2.159507 -3.042342
C   -0.619399 -1.629106 -3.600888
C   -0.775736 -0.840169 -1.529793
N   -1.819708 -1.657499 -1.747372
C    1.693594 -0.840169 -0.271606
C    3.277254 -1.629106 -1.615445
C    3.483327 -2.159507 -0.381553
N    2.483251 -1.657499  0.445095
Fe   0.000000  0.000000  0.000000
O   -0.700428  0.000000  1.374667
C   -0.249581  3.566494  0.489829
C   -2.872646 -1.974718 -0.782969
C    2.321934 -1.974719  1.863802
C    3.467013  0.290182 -4.167296
C    4.092478  0.555718 -5.383628
C    3.335389  0.676906 -6.546069
C    1.949949  0.555718 -6.475302
C    1.333554  0.290182 -5.254347
H    1.830166  2.740931 -3.591902
H    0.929457  4.673978 -1.824162
H   -2.478262 -2.833061 -3.439601
H   -0.192947 -1.786051 -4.574455
H    3.814223 -1.786051 -2.532700
H    4.239381 -2.833061 -0.016790
H    0.493950  4.184548  0.993669
H   -0.595096  2.788984  1.167941
H   -1.094231  4.184549  0.184450
H   -2.928459 -3.054351 -0.642703
H   -2.631984 -1.497069  0.164435
H   -3.831475 -1.602141 -1.144577
H    1.414011 -1.497069  2.225972
H    2.241263 -3.054352  1.991402
H    3.178067 -1.602141  2.426963
H    4.080718  0.248440 -3.275407
H    5.168717  0.677084 -5.421542
H    3.818465  0.880523 -7.494158
H    1.348024  0.677084 -7.368283
H    0.251275  0.248439 -5.226607

47
C18H20B1Fe1N6O1(1+,3)_0 HF=-2390.535471 ZeroPointC=0.371609 NImag=0 LowF=-2.6708 ES64L-G16RevA.03  
C    3.382753  1.697491 -2.785401
B    2.272661  1.006625 -1.883849
N    2.776865  0.274384 -0.574897
N    1.382358 -0.097542 -2.580130
N    1.266889  2.101372 -1.357993
C    1.260248  3.462535 -1.608288
C    0.235387  4.002130 -0.894924
N   -0.377069  2.958500 -0.210529
C    0.261445  1.811773 -0.513114
C    0.591772 -1.758621 -3.807975
C    1.570774 -0.812234 -3.744748
C    0.325145 -0.608283 -1.904977
N   -0.167943 -1.616356 -2.660328
C    1.881661 -0.167218  0.334335
C    4.038720 -0.143692 -0.190124
C    3.909404 -0.812497  0.987057
N    2.557781 -0.814634  1.304646
Fe   0.000000  0.000000  0.000000
O   -0.723468  0.000000  1.419886
C   -1.526472  3.106717  0.683954
C   -1.327951 -2.438814 -2.323380
C    1.989328 -1.431561  2.505083
C    4.527164  2.279817 -2.216399
C    5.440075  3.001290 -2.982652
C    5.222689  3.175694 -4.347010
C    4.074670  2.644814 -4.929364
C    3.167945  1.924179 -4.154787
H    1.979802  3.922420 -2.261917
H   -0.110944  5.017386 -0.807947
H    0.374586 -2.502675 -4.555124
H    2.376399 -0.609601 -4.426522
H    4.914564  0.056161 -0.779427
H    4.643303 -1.277392  1.622383
H   -1.348257  3.944787  1.356795
H   -1.635204  2.193378  1.263925
H   -2.430415  3.290588  0.101740
H   -1.043529 -3.490995 -2.297405
H   -1.697336 -2.143436 -1.342690
H   -2.118077 -2.291826 -3.060344
H    0.953446 -1.116160  2.601454
H    2.044459 -2.518071  2.425304
H    2.552768 -1.100412  3.376822
H    4.703760  2.203232 -1.150207
H    6.315124  3.434689 -2.512628
H    5.931710  3.733861 -4.946538
H    3.879963  2.798908 -5.984272
H    2.263232  1.564551 -4.630326

47
C18H20B1Fe1N6O1(1+,5)_0 HF=-2390.517054 ZeroPointC=0.370805 NImag=0 LowF=-4.8286 ES64L-G16RevA.03  
C    1.719076 -2.731039 -3.373876
B    1.112719 -1.865345 -2.183834
N    1.792104 -2.092003 -0.765212
N   -0.434304 -2.092003 -1.899623
N    1.284271 -0.339908 -2.520525
C    1.857056  0.220418 -3.644678
C    1.785699  1.573954 -3.504632
N    1.166523  1.815205 -2.289431
C    0.863185  0.640822 -1.694096
C   -2.404272 -3.050109 -1.565665
C   -1.207376 -3.193814 -2.204694
C   -1.132923 -1.290077 -1.053006
N   -2.332435 -1.872230 -0.848648
C    1.517815 -1.290077  0.297612
C    2.493313 -3.193815 -0.319100
C    2.679845 -3.050109  1.024822
N    2.057541 -1.872230  1.388157
Fe   0.000000  0.000000  0.000000
O   -0.741379 -0.000000  1.455037
C    0.889165  3.142488 -1.745085
C   -3.394010 -1.329075  0.000205
C    1.994783 -1.329076  2.745932
C    3.088199 -3.040046 -3.423955
C    3.656414 -3.672749 -4.527708
C    2.866846 -4.002264 -5.626502
C    1.513806 -3.672749 -5.619422
C    0.954839 -3.040046 -4.510956
H    2.262450 -0.378823 -4.440308
H    2.114579  2.370243 -4.150095
H   -3.282357 -3.672972 -1.563190
H   -0.853502 -3.990304 -2.833556
H    2.794071 -3.990304 -0.975024
H    3.193968 -3.672972  1.736663
H    1.820590  3.693018 -1.610297
H    0.397427  3.033193 -0.779994
H    0.232643  3.693018 -2.419397
H   -3.920559 -2.153255  0.479062
H   -2.935683 -0.699422  0.760368
H   -4.094719 -0.747244 -0.600073
H    1.110400 -0.699423  2.821950
H    1.916877 -2.153255  3.453385
H    2.892284 -0.747244  2.959983
H    3.738391 -2.760120 -2.603340
H    4.715977 -3.900360 -4.532735
H    3.304448 -4.496849 -6.485345
H    0.895077 -3.900360 -6.479580
H   -0.091225 -2.760120 -4.554626

43
C19H16Fe1N3O4(1+)_0 HF=-2462.732932 ZeroPointC=0.323737 NImag=0 LowF=-2.3069 ES64L-G16RevA.03  
N    0.400860  1.579431 -0.786731
C    1.565796  2.252958 -0.375432
C    1.606346  3.647652 -0.221390
O   -0.303564  3.293071 -2.146568
C   -0.480346  2.173744 -1.712076
C    2.758569  1.506569 -0.104631
C    3.942450  2.194742  0.231420
C    3.960700  3.569189  0.348655
C    2.780232  4.288632  0.139148
C    4.013335 -0.819222 -0.237684
C    2.800036  0.073306 -0.161138
C    3.383161 -2.190834  0.020990
N    1.718040 -0.653393 -0.193574
O    1.975969 -2.011292 -0.316813
C   -1.634294  1.357279 -2.238881
C   -2.553980  2.077003 -2.989403
C   -2.850685 -0.687450 -2.887215
C   -1.805037 -0.051652 -2.150728
C   -3.621525  1.465155 -3.666142
C   -3.756884  0.099655 -3.636227
C   -2.058500 -2.835093 -2.103619
C   -1.087601 -2.161665 -1.356798
N   -0.979547 -0.831268 -1.376835
C   -2.947592 -2.096609 -2.847344
Fe   0.000000  0.000000  0.000000
O   -0.704679  0.000000  1.383010
H    0.712722  4.223901 -0.390511
H    4.845440  1.631234  0.424134
H    4.875013  4.080893  0.619811
H    2.774602  5.364840  0.261502
H    4.769696 -0.563204  0.502790
H    4.464846 -0.729041 -1.230517
H    3.439765 -2.478536  1.072849
H    3.757886 -2.990729 -0.612532
H   -2.410394  3.146863 -3.062400
H   -4.316204  2.075330 -4.228804
H   -4.551217 -0.395597 -4.181974
H   -2.108071 -3.913951 -2.055712
H   -3.735094 -2.583194 -3.411454
H   -0.414442 -2.691681 -0.695902
O   -0.762546 -2.916875  1.600416
H   -0.943122 -2.060762  2.009974
H   -0.970183 -3.581834  2.264088

43
C19H16Fe1N3O4(1+,3)_0 HF=-2462.743916 ZeroPointC=0.325771 NImag=0 LowF=-2.0531 ES64L-G16RevA.03  
N    0.187613  1.829795 -0.368212
C    1.389574  2.547269 -0.475908
C    1.370196  3.796862 -1.123933
O   -0.816044  3.648177  0.613895
C   -0.937817  2.590725  0.031714
C    2.642742  2.072133 -0.007076
C    3.800981  2.871817 -0.152301
C    3.746587  4.098551 -0.772333
C    2.516844  4.551897 -1.269640
C    4.023555  0.221220  1.248784
C    2.788668  0.778588  0.581266
C    3.453536 -1.028751  1.915137
N    1.850527 -0.116300  0.534786
O    2.265795 -1.326806  1.127510
C   -2.301560  2.103783 -0.351304
C   -3.344246  2.987899 -0.135446
C   -3.860152  0.689208 -1.622023
C   -2.569405  0.899214 -1.047217
C   -4.642513  2.745284 -0.621587
C   -4.891510  1.630184 -1.380874
C   -3.030810 -1.340880 -2.621818
C   -1.822778 -1.125241 -1.948928
N   -1.606391 -0.068026 -1.167118
C   -4.062185 -0.454409 -2.422860
Fe   0.000000  0.000000  0.000000
O   -0.727647  0.000000  1.428088
H    0.434410  4.172510 -1.510748
H    4.748538  2.499333  0.214414
H    4.640644  4.697605 -0.884675
H    2.458551  5.506859 -1.777723
H    4.453776  0.922166  1.962702
H    4.778618 -0.008169  0.490852
H    3.137359 -0.841706  2.943444
H    4.094468 -1.905500  1.864555
H   -3.122224  3.902698  0.398579
H   -5.429186  3.461943 -0.423275
H   -5.871493  1.451313 -1.807153
H   -3.139790 -2.214918 -3.249227
H   -5.031908 -0.617361 -2.879006
H   -1.019432 -1.844728 -2.024063
O    0.056090 -2.102272 -0.047176
H   -0.684146 -2.416137  0.490568
H    0.864092 -2.340412  0.445217

43
C19H16Fe1N3O4(1+,5)_0 HF=-2462.747347 ZeroPointC=0.323672 NImag=0 LowF=-1.9904 ES64L-G16RevA.03  
N    0.822181 -0.020053 -1.790899
C    1.019452  1.008190 -2.691544
C    1.536921  0.755652 -3.984300
O    0.117611 -1.675587 -3.236343
C    0.788307 -1.339020 -2.274797
C    0.795461  2.373137 -2.329493
C    1.083918  3.397470 -3.265075
C    1.578827  3.117053 -4.516209
C    1.806915  1.778095 -4.867780
C    0.127429  4.199311 -0.583468
C    0.319256  2.769611 -1.041821
C   -0.666110  3.985765  0.700508
N    0.032752  1.950997 -0.064279
O   -0.339917  2.631234  1.095907
C    1.639528 -2.331325 -1.551878
C    2.146873 -3.369151 -2.314591
C    2.928143 -3.184050  0.356562
C    1.999867 -2.241405 -0.179870
C    3.060160 -4.300402 -1.787082
C    3.456504 -4.200642 -0.477543
C    2.698959 -2.121414  2.509216
C    1.750494 -1.265147  1.936672
N    1.418253 -1.312904  0.648025
C    3.277381 -3.085880  1.721639
Fe   0.000000  0.000000  0.000000
O   -0.743262 -0.000000  1.458733
H    1.717716 -0.262062 -4.294068
H    0.916662  4.427975 -2.984252
H    1.792089  3.915139 -5.214902
H    2.202366  1.536771 -5.847213
H   -0.409284  4.802928 -1.313195
H    1.107080  4.656379 -0.411766
H   -1.744615  4.042999  0.529323
H   -0.382436  4.632954  1.527012
H    1.835853 -3.439213 -3.349072
H    3.449232 -5.086369 -2.421535
H    4.165282 -4.903198 -0.055445
H    2.934848 -2.023210  3.560024
H    3.992410 -3.787695  2.135462
H    1.224576 -0.532141  2.533930
O   -1.603169 -1.007810 -0.861940
H   -2.385494 -1.255322 -0.355019
H   -1.691953 -1.266668 -1.791673

42
C18H18Fe1N4O1(2+)_0 HF=-2254.548110 ZeroPointC=0.338959 NImag=0 LowF=-3.6633 ES64L-G16RevA.03  
N    0.982877  0.000009 -1.928947
C   -0.087391  0.032842 -2.954061
C    1.783489 -1.245532 -2.000277
C    1.834564  1.212411 -1.974844
C    1.084259  2.325325 -1.304462
C    2.379494 -1.485470 -0.644527
C   -1.209410 -0.839419 -2.473359
C    3.241969 -1.841789  1.938447
C    3.978915 -2.389471  0.892320
C    3.542348 -2.202457 -0.417738
N    1.668861 -0.956255  0.378508
C    2.090883 -1.126608  1.653458
C   -3.145449 -2.224741 -2.737822
C   -2.122291 -1.467077 -3.304284
N   -1.286615 -0.957524 -1.127330
C   -2.272940 -1.698435 -0.569743
C   -3.217523 -2.340728 -1.352625
C    0.546065  4.615851 -0.855873
C    1.278898  3.670342 -1.570555
N    0.190830  1.914640 -0.374526
C   -0.530874  2.826817  0.318117
C   -0.370627  4.184701  0.098704
Fe   0.000000  0.000000  0.000000
O   -0.707905  0.000000  1.389341
H   -0.442029  1.062878 -3.047702
H    0.283883 -0.279241 -3.934335
H    2.547883 -1.189149 -2.780468
H    1.112738 -2.070943 -2.253831
H    2.754011  1.007682 -1.419700
H    2.117434  1.467573 -3.000054
H    3.548573 -1.960893  2.969369
H    4.884883 -2.948872  1.091121
H    4.097048 -2.607204 -1.254907
H    1.485563 -0.682021  2.429561
H   -3.870688 -2.722036 -3.370242
H   -2.032096 -1.363900 -4.378337
H   -2.285825 -1.758423  0.508515
H   -3.994011 -2.922434 -0.873380
H    0.684985  5.672821 -1.047563
H    1.993255  3.971616 -2.326396
H   -1.229330  2.442570  1.046756
H   -0.961984  4.886202  0.672452

42
C18H18Fe1N4O1(2+,3)_0 HF=-2254.566589 ZeroPointC=0.338896 NImag=0 LowF=-2.9043 ES64L-G16RevA.03  
N    0.949249 -0.328406 -1.829964
C    1.435525  1.009553 -2.307157
C   -0.057059 -0.934442 -2.753177
C    2.101147 -1.232848 -1.530249
C    2.712636 -0.817607 -0.214826
C   -1.443040 -0.450562 -2.407615
C    0.812660  2.157564 -1.556676
C   -3.954294  0.238492 -1.527163
C   -3.769677 -0.108277 -2.863046
C   -2.496087 -0.457987 -3.308528
N   -1.630587 -0.092747 -1.115334
C   -2.859363  0.243186 -0.678318
C    0.385350  4.490200 -1.198526
C    0.912873  3.473443 -1.987774
N    0.200136  1.862726 -0.392790
C   -0.320819  2.837570  0.383692
C   -0.234374  4.166074  0.006753
C    4.474932 -0.693998  1.401597
C    4.037110 -1.039511  0.123012
N    1.847945 -0.258707  0.667177
C    2.264331  0.074495  1.902682
C    3.574920 -0.133945  2.303667
Fe   0.000000  0.000000  0.000000
O   -0.722986  0.000000  1.418940
H    2.516510  1.053920 -2.155027
H    1.259757  1.111054 -3.379611
H   -0.027373 -2.018574 -2.616545
H    0.192130 -0.735045 -3.797574
H    1.715660 -2.251943 -1.440048
H    2.834713 -1.230275 -2.340358
H   -4.930287  0.503728 -1.142776
H   -4.606591 -0.111385 -3.550670
H   -2.326110 -0.744810 -4.338785
H   -2.938444  0.502650  0.369017
H    0.456718  5.522185 -1.519521
H    1.403702  3.694355 -2.927658
H   -0.800254  2.522247  1.299019
H   -0.654018  4.928236  0.650165
H    5.505983 -0.862778  1.687450
H    4.713831 -1.483220 -0.596496
H    1.517317  0.496957  2.561410
H    3.877123  0.138418  3.306250

42
C18H18Fe1N4O1(2+,5)_0 HF=-2254.586891 ZeroPointC=0.337989 NImag=0 LowF=-4.5966 ES64L-G16RevA.03  
N    0.943731 -0.000010 -1.852167
C    1.859683 -1.179585 -1.871628
C    1.690907  1.288904 -1.957774
C   -0.129221 -0.109489 -2.885331
C   -1.240171 -0.996486 -2.382161
C    0.912846  2.391789 -1.285064
C    2.451004 -1.395268 -0.501231
C   -0.465537  4.259752  0.192762
C    0.326060  4.675856 -0.874849
C    1.024157  3.728722 -1.625750
N    0.128307  1.995881 -0.251816
C   -0.546262  2.906308  0.478464
C    4.076142 -2.246776  1.036112
C    3.667821 -2.016275 -0.278577
N    1.668415 -0.998031  0.532956
C    2.056368 -1.220351  1.804704
C    3.258429 -1.847531  2.090395
C   -3.140280 -2.429021 -2.640928
C   -2.086427 -1.712821 -3.210759
N   -1.412199 -0.997249 -1.036715
C   -2.429842 -1.684895 -0.480996
C   -3.316488 -2.411282 -1.259554
Fe   0.000000  0.000000  0.000000
O   -0.734940  0.000000  1.442400
H    1.264836 -2.056550 -2.142048
H    2.632655 -1.058586 -2.634831
H    1.912907  1.524746 -3.001659
H    2.645311  1.162168 -1.439056
H   -0.528182  0.894288 -3.056398
H    0.279877 -0.466653 -3.833843
H   -1.016039  4.969106  0.796448
H    0.401313  5.727533 -1.123625
H    1.648992  4.029287 -2.457437
H   -1.144972  2.515178  1.290990
H    5.024016 -2.733318  1.232045
H    4.284990 -2.321872 -1.114141
H    1.375830 -0.882475  2.575652
H    3.544387 -2.015140  3.120351
H   -3.815307 -2.994450 -3.271963
H   -1.932587 -1.708365 -4.282566
H   -2.507323 -1.631305  0.597324
H   -4.125692 -2.952583 -0.787477
