# Supplementary material for: Closed Shell Iron(IV) Oxo Complex with an Fe–O Triple Bond: Computational Design, Synthesis, and Reactivity
Source: Angew Chem Int Ed Engl. 2020 Oct 29;59(51):23137–44. doi: 10.1002/anie.202009347 (PMC7756500; doi:10.1002/anie.202009347)
Supplement: Supplementary file 2 — Supplementary [file ANIE-59-23137-s002.xyz]

Name line contains: molecular_formula(charge,multiplicity)_id
HF=electronic_energy ZeroPoinC=zero_point_vibrational_energy
NImag=number_of_imaginary_frequencies LowF=lowest_frequency
version_of_Gaussian_software additional_input_to_Gaussian

The calculations were carried out with the following settings:
b3lyp/def2svp empiricaldispersion=gd3bj integral(grid=finegrid)

The compounds from the text have the following IDs
(they are not all present in all datasets):
[(L1)Fe(O)]^(2+) is  C36H30Fe1N6O1(2+)_0,
[(L2)Fe(O)]^(+) is  C31H30Fe1N3O2(1+)_3,
[(quinisox)Fe(O)]^(+) is C19H14Fe1N3O3(1+)_0


37
C17H12Fe1N3O4(1+)_0 HF=-2382.759949 ZeroPointC=0.271818 NImag=0 LowF=-3.2726 ES64L-G16RevA.03  
N    1.703793 -0.707686 -0.100872
Fe   0.000000  0.000000  0.000000
N    0.408621  1.587387 -0.801963
C    1.577709  2.235042 -0.448681
C    2.718290  1.482194 -0.007147
C    2.756744  0.049492  0.040298
N   -0.925801 -0.695044 -1.440022
C   -1.708408  0.070755 -2.150217
C   -1.644599  1.502840 -2.131274
C   -0.585463  2.244440 -1.503716
C   -0.556153  3.650050 -1.661784
C    0.568015  4.444529 -1.103325
C    1.694632  3.640660 -0.564893
C   -2.638460  2.205760 -2.851429
C   -2.619582  3.589840 -2.950935
C   -1.573308  4.305276 -2.360209
C    2.878150  4.285105 -0.197893
C    3.984018  3.557899  0.253819
C    3.905856  2.174246  0.326382
O   -1.142598 -2.043640 -1.579386
O    1.962721 -2.053063 -0.122592
O    0.589200  5.660256 -1.137963
O   -0.697039  0.000000  1.368016
H    3.717359 -0.459598  0.179451
H   -2.433593 -0.429686 -2.802008
H   -3.435259  1.635439 -3.334016
H   -3.406037  4.112010 -3.497845
H   -1.511816  5.393449 -2.431178
H    2.906082  5.373144 -0.288428
H    4.905828  4.070899  0.532088
H    4.773971  1.595804  0.650060
C    0.062537 -2.821613 -1.552985
C    0.790155 -2.870301 -0.206146
H    0.751344 -2.491780 -2.349435
H   -0.304987 -3.825665 -1.802602
H    0.100263 -2.645841  0.626837
H    1.197194 -3.877730 -0.048500

37
C17H12Fe1N3O4(1+,3)_0 HF=-2382.741705 ZeroPointC=0.270248 NImag=0 LowF=-4.243 ES64L-G16RevA.03  
N    1.775111 -0.311294  0.660288
Fe   0.000000  0.000000  0.000000
N    0.469126  1.535915 -0.920711
C    1.294065  2.459804 -0.300751
C    2.277867  2.047191  0.659210
C    2.545343  0.674143  0.998134
N   -0.005869 -1.059163 -1.639894
C   -0.520747 -0.570919 -2.727904
C   -0.768924  0.834593 -2.921692
C   -0.231870  1.860079 -2.070007
C   -0.387036  3.210571 -2.460313
C    0.256982  4.294643 -1.676237
C    1.203803  3.832629 -0.630132
C   -1.482972  1.211771 -4.079860
C   -1.683155  2.546932 -4.409670
C   -1.123085  3.539520 -3.603332
C    2.017759  4.772410  0.011126
C    2.963728  4.376642  0.957596
C    3.100335  3.026210  1.257117
O    0.195401 -2.418753 -1.635253
O    2.190282 -1.549639  1.060016
O    0.071819  5.472863 -1.917343
O   -0.708244 -0.000000  1.390007
H    3.454028  0.428284  1.560498
H   -0.755156 -1.274581 -3.535896
H   -1.879240  0.426255 -4.727332
H   -2.252646  2.813231 -5.301245
H   -1.230628  4.600325 -3.840118
H    1.887409  5.820229 -0.267718
H    3.600598  5.114933  1.446970
H    3.857505  2.703336  1.975113
C    1.389545 -2.815333 -0.946075
C    1.368430 -2.614428  0.574794
H    2.271447 -2.320542 -1.387341
H    1.442154 -3.888052 -1.173392
H    0.332999 -2.499609  0.945436
H    1.801339 -3.491682  1.072840

37
C17H12Fe1N3O4(1+,5)_0 HF=-2382.733500 ZeroPointC=0.269466 NImag=0 LowF=-2.2322 ES64L-G16RevA.03  
N    1.505354 -1.253428  0.262295
Fe   0.000000  0.000000  0.000000
N    0.781768  0.818025 -1.534306
C    2.139994  1.088050 -1.556784
C    3.059679  0.318425 -0.761896
C    2.715292 -0.870185 -0.011504
N   -1.203905 -1.098377 -1.091127
C   -1.791321 -0.558068 -2.118544
C   -1.329389  0.637434 -2.779575
C   -0.041508  1.246692 -2.557401
C    0.377285  2.277426 -3.430150
C    1.746132  2.843703 -3.310322
C    2.651740  2.108802 -2.389790
C   -2.151001  1.146623 -3.810679
C   -1.750541  2.212940 -4.607112
C   -0.481594  2.765032 -4.420937
C    4.014687  2.428067 -2.372584
C    4.905088  1.712090 -1.573249
C    4.429702  0.656118 -0.801620
O   -1.745092 -2.254086 -0.606890
O    1.390349 -2.458921  0.889078
O    2.117294  3.796764 -3.969707
O   -0.736637 -0.000000  1.445731
H    3.528914 -1.518791  0.337222
H   -2.676825 -1.072440 -2.513033
H   -3.122253  0.677266 -3.982953
H   -2.412558  2.595684 -5.385143
H   -0.115360  3.584717 -5.043048
H    4.347608  3.246690 -3.014170
H    5.967774  1.958798 -1.568467
H    5.130177  0.062533 -0.209828
C   -0.744126 -3.219691 -0.219116
C    0.035834 -2.920245  1.067700
H   -0.057389 -3.405835 -1.061911
H   -1.351484 -4.120279 -0.059386
H   -0.520521 -2.224979  1.714701
H    0.193600 -3.859491  1.613263

27
C10H10Fe1N3O3(1+)_0 HF=-2039.735268 ZeroPointC=0.200693 NImag=0 LowF=-3.8804 ES64L-G16RevA.03  
C    2.729707  1.576143 -0.213916
C    1.598837  2.233101 -0.673749
N    0.427992  1.540375 -0.839982
C    0.181226  3.560818 -1.874109
C   -0.424471  2.245392 -1.650638
C   -1.497538  1.603148 -2.251370
C    2.782397  0.166409 -0.028706
N    1.726060 -0.623088 -0.127142
O    1.997917 -1.959841 -0.138693
C    0.825724 -2.781410 -0.255512
O   -1.121026 -1.951165 -1.648557
N   -0.915163 -0.608641 -1.470468
C   -1.672265  0.191931 -2.202459
C    1.409374  3.553249 -1.281787
Fe   0.000000  0.000000  0.000000
C    0.099778 -2.710199 -1.609582
O   -0.696736  0.000000  1.367421
H    3.666395  2.125378 -0.114205
H   -0.265493  4.361286 -2.461347
H   -2.159098  2.164531 -2.911677
H    3.747825 -0.326414  0.131501
H    1.237730 -3.790042 -0.121842
H    0.132883 -2.580330  0.581024
H   -2.412376 -0.290655 -2.850497
H    2.154988  4.346458 -1.294905
H   -0.246851 -3.716049 -1.879838
H    0.790202 -2.353463 -2.392547

27
C10H10Fe1N3O3(1+,3)_0 HF=-2039.716808 ZeroPointC=0.198977 NImag=0 LowF=-1.5836 ES64L-G16RevA.03  
C    2.236661  2.185883  0.627613
C    1.279901  2.519083 -0.314246
N    0.428815  1.574747 -0.841597
C    0.281460  3.440097 -2.148891
C   -0.099451  2.031509 -2.024958
C   -0.647510  1.159649 -2.953143
C    2.532117  0.838838  0.996857
N    1.806094 -0.175889  0.595036
O    2.263206 -1.419840  0.905154
C    1.444489 -2.463334  0.357003
O    0.177362 -2.187088 -1.820408
N   -0.061345 -0.832559 -1.743413
C   -0.521842 -0.254669 -2.831511
C    1.113515  3.736183 -1.110943
Fe   0.000000  0.000000  0.000000
C    1.410954 -2.562087 -1.183690
O   -0.709302 -0.000000  1.392083
H    2.904590  2.962402  1.001107
H   -0.006261  4.089263 -2.974210
H   -1.038323  1.552744 -3.891578
H    3.436122  0.613709  1.574621
H    1.903679 -3.367978  0.775639
H    0.420316 -2.395235  0.773680
H   -0.747251 -0.902476 -3.686961
H    1.633071  4.674745 -0.924925
H    1.511359 -3.615157 -1.476171
H    2.250442 -1.994012 -1.619072

27
C10H10Fe1N3O3(1+,5)_0 HF=-2039.709129 ZeroPointC=0.198418 NImag=0 LowF=-4.987 ES64L-G16RevA.03  
C    3.090397 -0.047138 -1.036869
C    2.187842  0.617964 -1.855008
N    0.834129  0.531318 -1.637070
C    1.153710  1.335443 -3.754174
C    0.173943  0.806771 -2.804894
C   -1.124376  0.349819 -3.026364
C    2.713569 -1.028074 -0.071694
N    1.470644 -1.276225  0.292370
O    1.303608 -2.396587  1.040233
C   -0.068054 -2.819433  1.237598
O   -1.850434 -2.111221 -0.463392
N   -1.241686 -1.043327 -1.056290
C   -1.749941 -0.624119 -2.201821
C    2.384382  1.219107 -3.173770
Fe   0.000000  0.000000  0.000000
C   -0.896493 -3.108842 -0.026022
O   -0.734626 -0.000000  1.441785
H    4.155642  0.033705 -1.256289
H    0.926843  1.669796 -4.765243
H   -1.616124  0.589393 -3.969512
H    3.484668 -1.686913  0.345875
H    0.078840 -3.766770  1.772432
H   -0.587692 -2.112302  1.898920
H   -2.660353 -1.127640 -2.549203
H    3.351653  1.441172 -3.621827
H   -1.553854 -3.959315  0.198533
H   -0.243635 -3.383803 -0.871078

37
C16H14Fe1N3O3(1+)_0 HF=-2270.686352 ZeroPointC=0.282801 NImag=0 LowF=-2.1559 ES64L-G16RevA.03  
C    2.781868  1.419784 -0.226405
C    4.052436  2.045867 -0.119753
C    4.258638  3.339028 -0.551917
C    3.190352  4.028474 -1.156014
C    1.931328  3.460804 -1.253965
C    1.658212  2.168343 -0.736914
N    0.405291  1.584457 -0.795429
C   -1.063648  3.552113 -1.053820
C   -0.734897  2.212102 -1.325902
C   -1.627140  1.448338 -2.149123
C   -2.169020  4.152965 -1.648538
C   -2.978806  3.438567 -2.543597
C   -2.711427  2.098792 -2.780106
C    2.752765  0.019858  0.043870
C   -1.522531  0.022514 -2.319985
N    1.684668 -0.723651 -0.071985
O    1.880267 -2.064413  0.178553
O   -0.865312 -2.065529 -1.798859
N   -0.850742 -0.728950 -1.498898
C    1.256240 -2.912335 -0.792482
C   -0.272071 -2.901785 -0.798993
Fe   0.000000  0.000000  0.000000
O   -0.698380 -0.000000  1.370649
H    4.881609  1.466661  0.292217
H    5.240689  3.805468 -0.462472
H    3.351118  5.029558 -1.562159
H    1.144321  4.021149 -1.749998
H   -0.459503  4.114975 -0.343795
H   -2.407573  5.190597 -1.405769
H   -3.832274  3.921344 -3.022155
H   -3.367900  1.516530 -3.430352
H    3.683805 -0.496295  0.303074
H   -2.064236 -0.476881 -3.131511
H    1.641079 -2.689836 -1.802826
H    1.605304 -3.910203 -0.494392
H   -0.675151 -2.657363  0.199399
H   -0.634564 -3.899791 -1.079967

37
C16H14Fe1N3O3(1+,3)_0 HF=-2270.669519 ZeroPointC=0.281364 NImag=0 LowF=-2.1083 ES64L-G16RevA.03  
C    2.641104  0.350418 -1.893989
C    3.874289  0.474310 -2.587539
C    4.209210  1.631221 -3.259098
C    3.281427  2.690644 -3.284420
C    2.077172  2.613526 -2.605554
C    1.734051  1.470218 -1.838019
N    0.567106  1.386959 -1.113008
C   -0.178506  3.716823 -0.850990
C   -0.447119  2.372083 -1.149285
C   -1.789572  1.994003 -1.461894
C   -1.180778  4.681870 -0.935983
C   -2.478591  4.327941 -1.323767
C   -2.775778  2.994292 -1.577933
C    2.311727 -0.948734 -1.409809
C   -2.211659  0.613958 -1.611363
N    1.194763 -1.240705 -0.804738
O    1.029783 -2.565854 -0.447717
O   -2.079360 -1.606836 -1.281075
N   -1.565287 -0.360976 -1.065896
C   -0.139420 -3.159273 -1.033283
C   -1.479019 -2.652969 -0.505134
Fe   0.000000  0.000000  0.000000
O   -0.711810 -0.000000  1.397006
H    4.550861 -0.383146 -2.599255
H    5.160229  1.713579 -3.786837
H    3.508798  3.595397 -3.852789
H    1.385612  3.449960 -2.663365
H    0.826747  3.999046 -0.537638
H   -0.946091  5.720165 -0.692460
H   -3.258032  5.087436 -1.402657
H   -3.795309  2.703181 -1.840050
H    3.003242 -1.780495 -1.587598
H   -3.132840  0.372676 -2.154931
H   -0.103195 -3.071214 -2.132811
H   -0.030048 -4.217542 -0.758756
H   -1.414145 -2.355647  0.553933
H   -2.216837 -3.462492 -0.589481

37
C16H14Fe1N3O3(1+,5)_0 HF=-2270.663672 ZeroPointC=0.280474 NImag=0 LowF=0.0007 ES64L-G16RevA.03  
C    3.095432  0.274911 -0.964132
C    4.476307  0.461142 -1.232492
C    4.910646  1.165539 -2.339258
C    3.954049  1.671020 -3.237322
C    2.594932  1.525317 -3.000031
C    2.114864  0.884764 -1.832634
N    0.776554  0.800154 -1.524073
C   -0.339940  2.513652 -2.887775
C   -0.255292  1.194805 -2.412940
C   -1.263079  0.257747 -2.808762
C   -1.338705  2.894472 -3.782525
C   -2.282169  1.962636 -4.228557
C   -2.241306  0.661539 -3.739812
C    2.787700 -0.675000  0.061393
C   -1.380670 -1.096311 -2.274676
N    1.589996 -1.073837  0.393061
O    1.537342 -2.074196  1.332705
O   -1.092162 -2.704949 -0.721937
N   -0.952208 -1.404373 -1.098497
C    0.777589 -3.204827  0.872163
C   -0.720120 -2.994617  0.642332
Fe   0.000000  0.000000  0.000000
O   -0.738707 -0.000000  1.449795
H    5.203108  0.007748 -0.554756
H    5.976360  1.299258 -2.529339
H    4.280522  2.191000 -4.140838
H    1.885912  1.928214 -3.719654
H    0.389652  3.245283 -2.538872
H   -1.380235  3.928119 -4.132194
H   -3.056162  2.255864 -4.939622
H   -2.995100 -0.061755 -4.058700
H    3.619115 -1.172876  0.575910
H   -1.897991 -1.869574 -2.856607
H    1.243147 -3.624015 -0.036915
H    0.903814 -3.921198  1.695464
H   -1.134518 -2.236228  1.322893
H   -1.228695 -3.951219  0.821899

34
C15H12Fe1N3O3(1+)_0 HF=-2231.379774 ZeroPointC=0.254288 NImag=0 LowF=0.0016 ES64L-G16RevA.03  
N    1.617665 -0.781264 -0.281096
Fe   0.000000  0.000000  0.000000
N    0.418826  1.555845 -0.821992
C    1.683257  2.114365 -0.720779
C    2.809949  1.285923 -0.331383
C    2.752772 -0.142782 -0.260397
N   -0.666310 -0.794664 -1.539023
C   -1.308750 -0.137368 -2.453736
C   -1.506429  1.287324 -2.321481
C   -0.699778  2.121304 -1.463907
C   -1.096519  3.456730 -1.284954
C    1.972576  3.453946 -1.077859
C   -2.564150  1.867622 -3.054625
C   -2.896517  3.205763 -2.899782
C   -2.177547  3.987536 -1.986323
C    3.247457  3.982126 -0.948267
C    4.319181  3.201852 -0.478365
C    4.097881  1.867792 -0.204007
O   -0.444404 -2.150829 -1.710931
O    1.616129 -2.155069 -0.494108
O   -0.695801 -0.000000  1.365586
H    3.677802 -0.731348 -0.264090
H   -1.716349 -0.687149 -3.310653
H   -3.150227  1.233553 -3.723617
H   -3.730706  3.633564 -3.457875
H   -2.468583  5.025143 -1.809202
H    3.415774  5.026176 -1.221400
H    5.314145  3.634889 -0.366447
H    4.927873  1.226555  0.100713
C    0.950633 -2.437971 -1.715270
H    1.435764 -1.883055 -2.537574
H    1.019267 -3.523780 -1.846055
H   -0.579866  4.073283 -0.551962
H    1.185049  4.092381 -1.464402

34
C15H12Fe1N3O3(1+,3)_0 HF=-2231.367369 ZeroPointC=0.252918 NImag=0 LowF=-3.5994 ES64L-G16RevA.03  
N    1.791099 -0.262972  0.339596
Fe   0.000000  0.000000  0.000000
N    0.292196  1.719851 -0.573466
C    1.166758  2.566374  0.068329
C    2.241937  2.020518  0.869997
C    2.590541  0.635490  0.832045
N    0.422258 -0.638236 -1.869028
C    0.042160  0.008200 -2.917201
C   -0.721596  1.237168 -2.756942
C   -0.643453  2.050061 -1.573076
C   -1.531988  3.131337 -1.450306
C    1.136968  3.972795 -0.085714
C   -1.591793  1.614657 -3.797326
C   -2.423546  2.722043 -3.671527
C   -2.406104  3.463733 -2.484714
C    2.028480  4.791807  0.591897
C    3.016790  4.263022  1.442193
C    3.130985  2.891793  1.550027
O    1.181660 -1.786414 -2.045799
O    2.267210 -1.534364  0.061534
O   -0.709262  0.000000  1.392005
H    3.586019  0.306767  1.154578
H    0.269993 -0.389833 -3.914482
H   -1.629115  1.004733 -4.702845
H   -3.102161  2.992507 -4.482067
H   -3.088340  4.306894 -2.357371
H    1.956080  5.873179  0.454691
H    3.699755  4.923312  1.977989
H    3.928111  2.452929  2.154377
C    2.409243 -1.695349 -1.344332
H    3.011249 -0.861094 -1.746307
H    2.896503 -2.667082 -1.484736
H   -1.549587  3.700740 -0.521903
H    0.403067  4.428278 -0.744634

34
C15H12Fe1N3O3(1+,5)_0 HF=-2231.349903 ZeroPointC=0.251829 NImag=0 LowF=-3.2598 ES64L-G16RevA.03  
N    1.450139 -1.293366  0.238088
Fe   0.000000  0.000000  0.000000
N    0.806209  0.659633 -1.582274
C    2.165287  0.700247 -1.840037
C    3.088520 -0.070751 -1.032148
C    2.674863 -1.135469 -0.160692
N   -0.875525 -1.479506 -1.033111
C   -1.300291 -1.309772 -2.237156
C   -1.193304 -0.004986 -2.878303
C   -0.199145  0.975322 -2.528165
C   -0.291920  2.245842 -3.118241
C    2.720838  1.433881 -2.913450
C   -2.146079  0.301846 -3.870635
C   -2.186228  1.555392 -4.470358
C   -1.268291  2.532818 -4.072949
C    4.093222  1.512807 -3.110588
C    4.992401  0.836317 -2.270158
C    4.483008  0.034675 -1.266074
O   -0.953565 -2.729709 -0.453356
O    1.085733 -2.515384  0.792984
O   -0.733072 -0.000000  1.438735
H    3.404247 -1.903620  0.129351
H   -1.779164 -2.150203 -2.757087
H   -2.882470 -0.456247 -4.146998
H   -2.940574  1.778024 -5.226555
H   -1.313140  3.534159 -4.506568
H    4.473178  2.114424 -3.939457
H    6.068774  0.913178 -2.428891
H    5.159553 -0.555223 -0.643395
C    0.336663 -3.255132 -0.154402
H    0.915239 -3.349388 -1.091240
H    0.141814 -4.226569  0.314251
H    0.403018  3.024420 -2.804365
H    2.063679  1.967965 -3.594426

31
C16H10Fe1N3O1(1+)_0 HF=-2118.019471 ZeroPointC=0.228819 NImag=0 LowF=-9.3627 ES64L-G16RevA.03 integral(grid=finegrid) 
C    2.834497  1.404500 -0.480301
C    2.811617  0.003609 -0.306561
C    1.674717  2.099951 -0.885839
C    1.829742 -1.997059 -0.665863
C    3.274638 -2.217513 -0.632860
C    3.869835 -1.001119 -0.424679
N    1.633095 -0.677150 -0.320871
C   -0.390554  2.096967 -1.797157
N    0.466387  1.474155 -0.915337
C    1.509375  3.351359 -1.627389
C    0.252471  3.355092 -2.172728
C    0.785341 -2.722811 -1.216207
C   -1.440709  1.381826 -2.350432
C   -0.441089 -2.125480 -1.707514
C   -2.419507 -0.764086 -3.145453
C   -1.297833 -2.832350 -2.573935
N   -0.714951 -0.798476 -1.486419
C   -1.560532 -0.061330 -2.277895
Fe   0.000000  0.000000  0.000000
O   -0.694339 -0.000000  1.362718
H    3.796890  1.916652 -0.515685
H    3.771774 -3.166329 -0.827116
H    4.937617 -0.788049 -0.418352
H    2.286092  4.101125 -1.769365
H   -0.172222  4.106047 -2.836680
H    0.953164 -3.767480 -1.481668
H   -2.113659  1.887466 -3.044286
H   -3.137161 -0.212241 -3.754875
H   -1.137423 -3.899576 -2.735963
C   -2.310804 -2.152071 -3.252885
H   -2.978518 -2.698901 -3.921334

31
C16H10Fe1N3O1(1+,3)_0 HF=-2118.006160 ZeroPointC=0.227580 NImag=0 LowF=-9.1618 ES64L-G16RevA.03 integral(grid=finegrid) 
C   -0.059102  0.228095 -3.278876
C    0.352079  1.359361 -2.542380
C    0.034375 -1.057586 -2.704815
C    1.467828  2.274151 -0.811682
C    1.543537  3.216899 -1.928013
C    0.878284  2.653145 -2.983384
N    0.617849  1.268227 -1.212597
C    0.847073 -2.448074 -1.129036
N    0.291623 -1.213625 -1.379400
C    0.217501 -2.373563 -3.321198
C    0.696944 -3.223254 -2.360810
C    2.265596  2.110797  0.309299
C    1.640499 -2.644401 -0.010264
C    2.503113  0.825143  0.934957
C    3.298326 -1.764542  1.620102
C    3.612772  0.627460  1.780853
N    1.771942 -0.271947  0.580412
C    2.189963 -1.557004  0.774867
Fe   0.000000  0.000000  0.000000
O   -0.709587 -0.000000  1.392644
H   -0.229390  0.322579 -4.351626
H    2.113637  4.144360 -1.929001
H    0.808724  3.041083 -3.998377
H    0.068019 -2.593551 -4.377042
H    1.009132 -4.257708 -2.493638
H    2.917463  2.929721  0.615591
H    2.054305 -3.636402  0.174345
H    3.635894 -2.782487  1.821758
H    4.197355  1.488592  2.108789
C    3.977294 -0.667487  2.152229
H    4.831819 -0.824242  2.813230

31
C16H10Fe1N3O1(1+,5)_0 HF=-2117.948859 ZeroPointC=0.222860 NImag=0 LowF=-10.4671 ES64L-G16RevA.03 integral(grid=finegrid) 
C    0.030558  0.170063 -3.280778
C    0.361444  1.344665 -2.561196
C    0.107465 -1.115771 -2.691128
C    1.428507  2.280630 -0.814806
C    1.570798  3.176504 -1.928834
C    0.911621  2.592428 -3.010926
N    0.616691  1.269542 -1.210325
C    0.942606 -2.426271 -1.063361
N    0.358129 -1.235400 -1.342612
C    0.396683 -2.395654 -3.274325
C    0.911368 -3.211283 -2.266143
C    2.160008  2.167879  0.409782
C    1.668512 -2.593143  0.158376
C    2.433943  0.904995  1.068323
C    3.218504 -1.654671  1.897920
C    3.467493  0.757262  2.025291
N    1.775008 -0.218451  0.666606
C    2.186885 -1.488196  0.941945
Fe   0.000000  0.000000  0.000000
O   -0.709212  0.000000  1.391908
H   -0.090926  0.239804 -4.363903
H    2.151547  4.096861 -1.936738
H    0.879579  2.967979 -4.032565
H    0.299783 -2.648258 -4.329130
H    1.292480 -4.224712 -2.376157
H    2.740033  3.028171  0.746580
H    2.057444 -3.583871  0.397447
H    3.547399 -2.659178  2.165676
H    3.991229  1.640208  2.392725
C    3.815188 -0.523628  2.457334
H    4.597748 -0.644130  3.209405

43
C19H14Fe1N7O2(1+)_0 HF=-2528.725764 ZeroPointC=0.318755 NImag=0 LowF=-2.9265 ES64L-G16RevA.03  
N    0.416056  1.578863 -0.816557
C    1.565975  2.258360 -0.402463
C    1.614995  3.673999 -0.415319
C    0.462850  4.463433 -0.908394
C   -0.613271  3.673999 -1.550676
C   -0.594857  2.258360 -1.503462
C   -1.625692  1.552570 -2.203034
C   -1.666107  0.100224 -2.278863
C   -2.355669 -0.772311 -3.113981
N   -1.988117 -2.016033 -2.707998
N   -1.133690 -1.982543 -1.704012
N   -0.943161 -0.713234 -1.446261
C   -2.426934 -3.298751 -3.247190
C   -1.627702  4.363003 -2.223178
C   -2.638637  3.671779 -2.883400
C   -2.622756  2.279671 -2.874020
C    2.737849  1.552570  0.020302
C    3.866748  2.279671  0.432547
C    3.883672  3.671779  0.439881
C    2.755328  4.363003  0.010086
C    2.822952  0.100224  0.008428
N    1.724426 -0.713234 -0.087058
N    2.044941 -1.982543 -0.084418
N    3.359403 -2.016033  0.016699
C    3.903891 -0.772311  0.075424
C    4.053548 -3.298751  0.054786
O    0.430592  5.680113 -0.845084
Fe   0.000000  0.000000  0.000000
O   -0.695606  0.000000  1.365204
H   -3.041198 -0.607268 -3.939343
H   -1.896705 -4.085277 -2.699237
H   -3.510688 -3.408195 -3.104306
H   -2.183049 -3.353307 -4.316752
H   -1.587367  5.453654 -2.206180
H   -3.433691  4.208179 -3.403541
H   -3.414817  1.734994 -3.391274
H    4.750777  1.734994  0.769304
H    4.771796  4.208179  0.777363
H    2.717868  5.453654 -0.012554
H    4.974567 -0.607268  0.144894
H    4.574926 -3.408213  1.015567
H    4.775525 -3.353290 -0.771164
H    3.298589 -4.085275 -0.052146

43
C19H14Fe1N7O2(1+,3)_0 HF=-2528.714199 ZeroPointC=0.317209 NImag=0 LowF=-1.5363 ES64L-G16RevA.03  
N    0.403349  1.647349 -0.791616
C    1.529004  2.361787 -0.316706
C    1.524661  3.779917 -0.254392
C    0.342294  4.555503 -0.671806
C   -0.690359  3.779911 -1.383036
C   -0.642497  2.361781 -1.423167
C   -1.688321  1.721238 -2.170031
C   -1.847324  0.279731 -2.258533
C   -2.574006 -0.540383 -3.115678
N   -2.382338 -1.798881 -2.638603
N   -1.605750 -1.811207 -1.571901
N   -1.287961 -0.560273 -1.349800
C   -2.926698 -3.048071 -3.159648
C   -1.683796  4.516732 -2.038148
C   -2.670759  3.880994 -2.777029
C   -2.659238  2.491641 -2.830058
C    2.747948  1.721250  0.090406
C    3.852597  2.491658  0.487971
C    3.816456  3.881010  0.528471
C    2.638572  4.516742  0.164279
C    2.913018  0.279743  0.167007
N    1.849058 -0.560269  0.248588
N    2.215541 -1.811203  0.375122
N    3.534988 -1.798867  0.376418
C    4.033601 -0.540363  0.251088
C    4.276497 -3.048052  0.510549
O    0.255199  5.759693 -0.500886
Fe   0.000000  0.000000  0.000000
O   -0.708080  0.000000  1.389685
H   -3.180712 -0.335721 -3.992287
H   -2.545251 -3.860888 -2.531941
H   -4.023879 -3.021867 -3.111542
H   -2.601074 -3.189072 -4.199184
H   -1.637558  5.602719 -1.941589
H   -3.445810  4.449983 -3.292539
H   -3.449016  1.975276 -3.378210
H    4.760278  1.975296  0.804735
H    4.689065  4.450003  0.852515
H    2.533269  5.602728  0.183630
H    5.099404 -0.335692  0.226680
H    4.882421 -3.021881  1.426507
H    4.926165 -3.189006 -0.363871
H    3.544469 -3.860883  0.570822

43
C19H14Fe1N7O2(1+,5)_0 HF=-2528.712343 ZeroPointC=0.317060 NImag=0 LowF=-1.9657 ES64L-G16RevA.03  
N    0.759797  0.980467 -1.491186
C    2.068568  1.476767 -1.392170
C    2.451051  2.665582 -2.066979
C    1.492737  3.383922 -2.929774
C    0.231520  2.665462 -3.197997
C   -0.089554  1.476659 -2.491883
C   -1.312295  0.819979 -2.863344
C   -1.794757 -0.421919 -2.264134
C   -2.737105 -1.345879 -2.702310
N   -2.829733 -2.260778 -1.699938
N   -2.030175 -1.974707 -0.693526
N   -1.408608 -0.875976 -1.037007
C   -3.676633 -3.447679 -1.643741
C   -0.608007  3.194747 -4.186232
C   -1.789919  2.555225 -4.528456
C   -2.122429  1.376008 -3.865495
C    3.087802  0.820191 -0.621211
C    4.374691  1.376332 -0.554771
C    4.715532  2.555571 -1.213448
C    3.743956  3.194985 -1.968572
C    2.886674 -0.421721  0.121308
N    1.666942 -0.875880  0.530094
N    1.754441 -1.974603  1.234854
N    3.038634 -2.260562  1.290266
C    3.795102 -1.345603  0.626205
C    3.490981 -3.447529  2.008337
O    1.749857  4.465033 -3.434466
Fe   0.000000  0.000000  0.000000
O   -0.732100  0.000000  1.436826
H   -3.318786 -1.421296 -3.615654
H   -3.501199 -3.931678 -0.676676
H   -4.731009 -3.151865 -1.728875
H   -3.412170 -4.131141 -2.462102
H   -0.287214  4.121408 -4.665209
H   -2.450791  2.962877 -5.294762
H   -3.058176  0.875354 -4.119634
H    5.130318  0.875746  0.052933
H    5.723893  2.963319 -1.129144
H    3.942859  4.121648 -2.509648
H    4.875929 -1.420922  0.560046
H    4.180735 -3.151889  2.810391
H    3.996329 -4.131600  1.313029
H    2.605653 -3.930765  2.436035

67
C27H30Fe1N7O2(1+)_0 HF=-2843.064199 ZeroPointC=0.541948 NImag=0 LowF=-2.1608 ES64L-G16RevA.03  
C   -1.623536  1.558453 -2.207244
C   -2.614684  2.289440 -2.886008
C   -2.642434  3.685337 -2.927132
C   -1.602378  4.349411 -2.263782
C   -0.594372  3.666282 -1.584572
C   -0.585237  2.251519 -1.515931
N    0.419125  1.572392 -0.822580
C    0.489372  4.457332 -0.956462
C    1.630159  3.665381 -0.442646
C    1.567939  2.253764 -0.412628
C    2.738247  1.557623  0.025433
C    2.771903  4.353112 -0.017719
C    3.912431  3.689133  0.438313
C    3.861503  2.288734  0.435156
C   -3.734320  4.483748 -3.647504
C    5.171758  4.415824  0.924967
C   -1.679115  0.106807 -2.271999
C    2.825053  0.105021  0.024394
N   -0.951242 -0.708921 -1.444382
N   -1.155292 -1.978073 -1.694422
N   -2.023088 -2.009150 -2.687428
C   -2.386605 -0.764509 -3.093822
C    3.906508 -0.765600  0.105256
N    3.364671 -2.010516  0.045652
N    2.050844 -1.979226 -0.068410
N    1.728111 -0.710397 -0.079093
O    0.470275  5.676738 -0.919175
C   -2.476715 -3.290451 -3.215999
C    4.059610 -3.291769  0.094387
C   -3.077841  5.363041 -4.733228
C   -4.454721  5.380950 -2.618215
C    5.431853  4.036666  2.398546
C    6.373106  3.985564  0.056764
C    5.017878  5.941036  0.829097
Fe   0.000000  0.000000  0.000000
O   -0.696690 -0.000000  1.367331
H   -3.400489  1.728396 -3.389031
H   -1.535317  5.438317 -2.250823
H    2.717003  5.439755 -0.065075
H    4.733245  1.731155  0.780320
H   -3.082091 -0.597304 -3.910224
H    4.976066 -0.598121  0.183911
H   -1.953028 -4.078587 -2.664043
H   -3.561107 -3.388039 -3.069347
H   -2.236851 -3.356031 -4.285936
H    4.573093 -3.397854  1.059833
H    4.788726 -3.349304 -0.725135
H    3.306415 -4.079523 -0.016141
H   -3.846040  5.950775 -5.259039
H   -2.353208  6.070882 -4.304491
H   -2.550444  4.745896 -5.477300
H   -5.240147  5.971244 -3.114985
H   -3.762504  6.086414 -2.135269
H   -4.928175  4.776356 -1.829149
H    6.330689  4.552871  2.769577
H    5.595420  2.955098  2.524160
H    4.583207  4.327212  3.036616
H    7.285999  4.502412  0.390550
H    6.206151  4.237345 -1.001925
H    6.564774  2.903255  0.122819
H    5.937637  6.428243  1.184795
H    4.846851  6.271440 -0.206692
H    4.186992  6.308806  1.449884
C   -4.771905  3.569572 -4.315548
H   -5.293582  2.934597 -3.582229
H   -4.316243  2.921024 -5.080622
H   -5.534560  4.181703 -4.818678

67
C27H30Fe1N7O2(1+,3)_0 HF=-2843.054128 ZeroPointC=0.539868 NImag=0 LowF=-2.3271 ES64L-G16RevA.03  
C   -1.307766  0.818320 -2.846357
C   -2.145658  1.408713 -3.805802
C   -1.874400  2.634140 -4.423034
C   -0.684075  3.271187 -4.045873
C    0.182554  2.720799 -3.107218
C   -0.097747  1.485256 -2.460565
N    0.773862  0.945751 -1.518790
C    1.433852  3.451979 -2.811981
C    2.403105  2.726368 -1.963604
C    2.045451  1.491662 -1.361682
C    3.068520  0.825823 -0.602086
C    3.671150  3.287786 -1.804212
C    4.667663  2.657089 -1.055866
C    4.326852  1.424400 -0.477606
C   -2.804287  3.279794 -5.452657
C    6.064584  3.247921 -0.847753
C   -1.729968 -0.474960 -2.314416
C    2.888575 -0.473642  0.042552
N   -1.309276 -0.977184 -1.116038
N   -1.860527 -2.128540 -0.854619
N   -2.652296 -2.399859 -1.881358
C   -2.616762 -1.419897 -2.819356
C    3.819014 -1.421544  0.453467
N    3.082065 -2.405955  1.027984
N    1.786111 -2.134337  0.995174
N    1.672691 -0.978446  0.404466
O    1.671172  4.554790 -3.278617
C   -3.425101 -3.635371 -1.896264
C    3.549585 -3.645793  1.634695
C   -2.027670  3.470103 -6.773989
C   -3.259686  4.654474 -4.915498
C    6.291756  3.473955  0.663004
C    7.117511  2.257410 -1.390330
C    6.228006  4.589406 -1.577653
Fe   0.000000  0.000000  0.000000
O   -0.714590 -0.000000  1.402462
H   -3.065018  0.884715 -4.059207
H   -0.385658  4.228484 -4.475131
H    3.837132  4.244121 -2.297555
H    5.075201  0.906560  0.122783
H   -3.188557 -1.471131 -3.740707
H    4.900221 -1.472616  0.370670
H   -3.200699 -4.172781 -0.968180
H   -4.497853 -3.403011 -1.942380
H   -3.137643 -4.246066 -2.763165
H    4.213901 -3.419562  2.479959
H    4.086132 -4.248168  0.888821
H    2.667065 -4.188894  1.990657
H   -2.678061  3.940808 -7.527132
H   -1.147462  4.116668 -6.643634
H   -1.684186  2.503715 -7.174694
H   -3.924591  5.141503 -5.645272
H   -2.408372  5.328163 -4.738480
H   -3.811128  4.546721 -3.968698
H    7.290956  3.903513  0.832920
H    6.232420  2.535666  1.235660
H    5.545934  4.170919  1.074849
H    8.128621  2.669947 -1.252022
H    6.969088  2.071250 -2.465172
H    7.082568  1.288680 -0.868409
H    7.241582  4.980916 -1.407417
H    6.091613  4.484061 -2.664650
H    5.516050  5.344561 -1.211828
C   -4.047159  2.421384 -5.729776
H   -4.656652  2.274760 -4.824321
H   -3.781685  1.433600 -6.138624
H   -4.683118  2.922460 -6.473927

67
C27H30Fe1N7O2(1+,5)_0 HF=-2843.051034 ZeroPointC=0.540173 NImag=0 LowF=-2.516 ES64L-G16RevA.03  
C   -1.321126  0.867671 -2.849966
C   -2.131049  1.434876 -3.847742
C   -1.818683  2.617981 -4.523773
C   -0.618239  3.229749 -4.158532
C    0.222823  2.698217 -3.179166
C   -0.096011  1.507865 -2.473720
N    0.754510  1.004208 -1.480810
C    1.486425  3.414305 -2.914751
C    2.437859  2.704467 -2.038467
C    2.054704  1.514593 -1.371348
C    3.079544  0.874733 -0.594727
C    3.724188  3.247199 -1.923867
C    4.717454  2.641407 -1.160714
C    4.353215  1.450431 -0.515533
C   -2.716455  3.237448 -5.599432
C    6.131747  3.208884 -1.002568
C   -1.812357 -0.376836 -2.262885
C    2.895104 -0.377092  0.137054
N   -1.418819 -0.854983 -1.047051
N   -2.045800 -1.954805 -0.718004
N   -2.857008 -2.217393 -1.722125
C   -2.766355 -1.285277 -2.708748
C    3.816952 -1.290469  0.636312
N    3.072710 -2.227783  1.282978
N    1.783495 -1.963805  1.221315
N    1.680674 -0.857910  0.530640
O    1.748522  4.490797 -3.430349
C   -3.711921 -3.398254 -1.678592
C    3.540444 -3.415188  1.989083
C   -1.920629  3.334613 -6.918600
C   -3.138047  4.650657 -5.142921
C    6.389367  3.508999  0.489597
C    7.154268  2.168991 -1.507998
C    6.311968  4.506206 -1.804606
Fe   0.000000  0.000000  0.000000
O   -0.731968 -0.000000  1.436567
H   -3.063092  0.926245 -4.086347
H   -0.279747  4.156321 -4.624335
H    3.896340  4.173119 -2.470493
H    5.097474  0.947450  0.102710
H   -3.356765 -1.339576 -3.617836
H    4.899195 -1.345621  0.575426
H   -3.533177 -3.898751 -0.720539
H   -4.764911 -3.094163 -1.751307
H   -3.458805 -4.071319 -2.509156
H    4.216281 -3.118456  2.802572
H    4.065743 -4.080418  1.290212
H    2.660243 -3.921120  2.400898
H   -2.545214  3.785963 -7.704920
H   -1.021313  3.958291 -6.808313
H   -1.602763  2.338364 -7.263721
H   -3.778176  5.119836 -5.906000
H   -2.268327  5.306061 -4.987901
H   -3.704202  4.609209 -4.199452
H    7.400869  3.922463  0.623766
H    6.316737  2.603539  1.111960
H    5.666082  4.243936  0.874918
H    8.177337  2.562291 -1.404931
H    6.985003  1.931821 -2.569660
H    7.104056  1.228544 -0.937270
H    7.336175  4.884535 -1.671252
H    6.154496  4.346509 -2.882064
H    5.621126  5.294205 -1.468818
C   -3.981045  2.401852 -5.847376
H   -4.604865  2.321033 -4.943188
H   -3.739937  1.386275 -6.199763
H   -4.593952  2.880218 -6.625220

81
C37H34Fe1N7O2(1+)_0 HF=-3226.313023 ZeroPointC=0.648097 NImag=0 LowF=-0.0039 ES64L-G16RevA.03  
N    0.421219  1.569920 -0.826689
C   -0.583384  2.250315 -1.517767
C   -0.596102  3.661822 -1.583795
C    0.487481  4.453019 -0.956735
C    1.631696  3.661822 -0.448673
C    1.570803  2.250315 -0.420153
C    2.742818  1.552634  0.010152
C    2.775578  4.348757 -0.028076
C    3.918256  3.683422  0.420530
C    3.868212  2.282698  0.414778
C   -1.620400  1.552634 -2.213020
C   -2.609239  2.282698 -2.885652
C   -2.643306  3.683422 -2.922758
C   -1.608728  4.348757 -2.261995
C   -1.664829  0.099711 -2.284030
N   -0.946190 -0.711934 -1.445141
N   -1.135735 -1.981466 -1.697223
N   -1.993135 -2.020581 -2.705471
C   -2.356867 -0.772255 -3.114928
O    0.467063  5.672679 -0.916662
C   -2.433591 -3.277514 -3.230751
C   -2.740235 -3.382753 -4.590389
C   -3.187747 -4.607343 -5.088200
C   -3.313314 -5.709234 -4.237373
C   -2.991010 -5.588945 -2.881734
C   -2.551402 -4.369716 -2.366410
C    2.826381  0.099711  0.004355
N    1.725300 -0.711934 -0.083950
C    3.905361 -0.772255  0.075835
N    3.360308 -2.020581  0.022241
N    2.040651 -1.981466 -0.078776
C    4.044162 -3.277514  0.069824
C    5.324373 -3.382752 -0.481272
C    5.990151 -4.607342 -0.411835
C    5.375625 -5.709234  0.189854
C    4.089445 -5.588945  0.725931
C    3.414144 -4.369716  0.673182
Fe   0.000000  0.000000  0.000000
H    2.720554  5.435479 -0.073157
H    4.742179  1.724488  0.753191
H   -3.396724  1.724488 -3.393793
H   -1.539913  5.435479 -2.243978
H   -3.064533 -0.606051 -3.919161
H   -3.427911 -4.701473 -6.148940
H   -3.661850 -6.665467 -4.632508
H   -3.091112 -6.448459 -2.216077
H   -2.306521 -4.254680 -1.310550
H    4.971955 -0.606051  0.175632
H    5.789886 -2.530849 -0.979518
H    6.989473 -4.701472 -0.841027
H    5.900160 -6.665466  0.239571
H    3.609757 -6.448460  1.198178
H   -2.610768 -2.530850 -5.259859
H    2.415998 -4.254681  1.095689
O   -0.696989  0.000000  1.367917
C   -3.774889  4.409172 -3.660165
C    5.179957  4.409172  0.902567
C   -3.770970  3.981117 -5.143051
C   -5.122564  4.026770 -3.011786
C   -3.610035  5.934581 -3.589243
C    5.447546  4.026771  2.373967
C    6.377337  3.981116  0.027783
C    5.025682  5.934581  0.810882
H   -5.145781  4.316043 -1.949928
H   -5.317726  2.944869 -3.072307
H   -5.949543  4.541965 -3.524447
H   -3.935706  2.898857 -5.261517
H   -2.813989  4.234198 -5.624983
H   -4.575256  4.498204 -5.688702
H   -3.628572  6.300654 -2.551645
H   -4.437171  6.421095 -4.126903
H   -2.670136  6.267315 -4.055246
H    4.197141  6.300655  1.435761
H    4.850231  6.267314 -0.223423
H    5.946836  6.421095  1.164023
H    4.602130  4.316046  3.016892
H    6.348383  4.541965  2.741675
H    5.611219  2.944869  2.496286
H    6.570008  2.898856  0.091426
H    7.291523  4.498205  0.357740
H    6.204732  4.234195 -1.029705

81
C37H34Fe1N7O2(1+,3)_0 HF=-3226.302526 ZeroPointC=0.646393 NImag=0 LowF=-0.6191 ES64L-G16RevA.03  
N    0.439685  1.617266 -0.862930
C   -0.591832  2.330810 -1.511187
C   -0.615047  3.747588 -1.530527
C    0.438826  4.531450 -0.861266
C    1.599712  3.747597 -0.402009
C    1.570432  2.330818 -0.409427
C    2.778795  1.692214  0.029397
C    2.726379  4.476910 -0.005059
C    3.906678  3.859383  0.400213
C    3.889008  2.459590  0.403231
C   -1.657090  1.692197 -2.230855
C   -2.612076  2.459566 -2.909338
C   -2.620019  3.859358 -2.925425
C   -1.598406  4.476894 -2.208733
C   -1.845034  0.251437 -2.270393
N   -1.311160 -0.566266 -1.326455
N   -1.652150 -1.816771 -1.504262
N   -2.426641 -1.829468 -2.579424
C   -2.586278 -0.579919 -3.101198
O    0.383506  5.746548 -0.752707
C   -2.992400 -3.057138 -3.050933
C   -3.205814 -3.231924 -4.421230
C   -3.774849 -4.425088 -4.868738
C   -4.112132 -5.429272 -3.956736
C   -3.881305 -5.241911 -2.590141
C   -3.322563 -4.051350 -2.125465
C    2.921267  0.251454  0.158187
N    1.843808 -0.566263  0.281074
C    4.029101 -0.579892  0.269531
N    3.513156 -1.829451  0.447038
N    2.188097 -1.816769  0.452406
C    4.227170 -3.057118  0.627582
C    5.461224 -3.231869 -0.005175
C    6.157746 -4.425030  0.192127
C    5.618162 -5.429246  1.001011
C    4.376867 -5.241919  1.617506
C    3.672507 -4.051362  1.438621
Fe   0.000000  0.000000  0.000000
H    2.621480  5.560170 -0.038756
H    4.777025  1.926189  0.743977
H   -3.409696  1.926159 -3.427488
H   -1.509492  5.560154 -2.143682
H   -3.207128 -0.386254 -3.968543
H   -3.943977 -4.573086 -5.937023
H   -4.554859 -6.361734 -4.312410
H   -4.146481 -6.024676 -1.876814
H   -3.146739 -3.883764 -1.062862
H    5.095722 -0.386215  0.262015
H    5.866170 -2.460250 -0.661977
H    7.121433 -4.573001 -0.298946
H    6.166144 -6.361706  1.150111
H    3.955633 -6.024709  2.251285
H   -2.912439 -2.460329 -5.134910
H    2.709481 -3.883802  1.920938
O   -0.710434  0.000000  1.394305
C   -3.711065  4.624893 -3.679763
C    5.158231  4.624927  0.839539
C   -3.671056  4.223664 -5.169625
C   -5.086306  4.261576 -3.079695
C   -3.511865  6.144008 -3.572670
C    5.481077  4.261601  2.304849
C    6.340066  4.223718 -0.068520
C    4.954491  6.144041  0.741338
H   -5.135002  4.529936 -2.013253
H   -5.305112  3.186248 -3.169016
H   -5.884630  4.807023 -3.606233
H   -3.853265  3.147194 -5.312626
H   -2.695325  4.465879 -5.618342
H   -4.448308  4.766966 -5.728795
H   -3.557640  6.490433 -2.529202
H   -4.307483  6.661512 -4.128658
H   -2.548085  6.461416 -3.998915
H    4.137192  6.490451  1.391687
H    4.732859  6.461456 -0.288920
H    5.871933  6.661551  1.058234
H    4.646912  4.529950  2.971064
H    6.376286  4.807052  2.641242
H    5.681956  3.186273  2.429362
H    6.562866  3.147250 -0.005166
H    7.249288  4.767028  0.231647
H    6.129590  4.465940 -1.121656

81
C37H34Fe1N7O2(1+,5)_0 HF=-3226.300149 ZeroPointC=0.646312 NImag=0 LowF=-0.0011 ES64L-G16RevA.03  
N    0.757855  0.992442 -1.487374
C   -0.091716  1.497700 -2.479609
C    0.224915  2.684885 -3.184885
C    1.490766  3.397587 -2.925800
C    2.444416  2.684896 -2.053980
C    2.059950  1.497709 -1.383270
C    3.084660  0.853379 -0.610832
C    3.734233  3.221125 -1.946513
C    4.728125  2.610363 -1.188242
C    4.361625  1.421844 -0.539252
C   -1.318934  0.853361 -2.854594
C   -2.127420  1.421816 -3.845617
C   -1.817799  2.610332 -4.523593
C   -0.620157  3.221104 -4.165211
C   -1.800798 -0.395861 -2.268130
N   -1.415606 -0.859180 -1.044381
N   -2.030716 -1.963413 -0.711807
N   -2.834374 -2.244694 -1.723403
C   -2.741192 -1.314119 -2.716969
O    1.754202  4.473569 -3.442827
C   -3.674694 -3.403394 -1.679819
C   -3.990431 -4.066155 -2.869209
C   -4.825079 -5.183474 -2.817309
C   -5.323124 -5.633176 -1.591083
C   -4.987505 -4.964246 -0.409533
C   -4.162629 -3.840086 -0.444815
C    2.893438 -0.395847  0.123715
N    1.676996 -0.859177  0.531378
C    3.809310 -1.314099  0.620691
N    3.060272 -2.244684  1.280071
N    1.769494 -1.963413  1.224490
C    3.518944 -3.403384  1.985519
C    4.666783 -4.066125  1.541863
C    5.115392 -5.183444  2.247612
C    4.416085 -5.633166  3.371280
C    3.262901 -4.964257  3.794241
C    2.806591 -3.840097  3.106167
Fe   0.000000  0.000000  0.000000
H    3.908259  4.145670 -2.494853
H    5.106477  0.915271  0.075277
H   -3.062392  0.915237 -4.087008
H   -0.278833  4.145649 -4.628309
H   -3.342299 -1.361952 -3.617731
H   -5.076836 -5.710331 -3.739670
H   -5.973805 -6.509179 -1.555941
H   -5.377638 -5.313704  0.548339
H   -3.899455 -3.300030  0.464797
H    4.891365 -1.361923  0.577551
H    5.193441 -3.733245  0.645988
H    6.009590 -5.710286  1.909148
H    4.770116 -6.509170  3.918346
H    2.717270 -5.313731  4.672876
H   -3.575197 -3.733291 -3.821865
H    1.915997 -3.300056  3.427901
O   -0.732228  0.000000  1.437078
C   -2.772854  3.170302 -5.582719
C    6.146337  3.170344 -1.038115
C   -2.958862  2.123785 -6.701920
C   -4.135003  3.472676 -4.922330
C   -2.228781  4.464550 -6.205343
C    6.412707  3.472721  0.452056
C    7.161135  2.123835 -1.545472
C    6.330248  4.464593 -1.844247
H   -4.026241  4.212861 -4.114829
H   -4.596213  2.569265 -4.493933
H   -4.835384  3.880461 -5.667566
H   -3.392877  1.185506 -6.322567
H   -1.997788  1.884016 -7.182455
H   -3.639638  2.512479 -7.474907
H   -2.098680  5.257194 -5.453200
H   -2.935719  4.837470 -6.961112
H   -1.261916  4.302965 -6.705629
H    5.645271  5.257231 -1.507409
H    6.166689  4.303006 -2.920520
H    7.357201  4.837521 -1.716545
H    5.695489  4.212901  0.838696
H    7.427285  3.880514  0.580645
H    6.337222  2.569310  1.076988
H    7.109343  1.185556 -0.971368
H    8.186641  2.512538 -1.449055
H    6.985002  1.884064 -2.605450

40
C19H14Fe1N3O3(1+)_0 HF=-2385.032381 ZeroPointC=0.301638 NImag=0 LowF=-2.8297 ES64L-G16RevA.03  
C   -1.489982  1.471856 -2.354183
C   -2.428208  2.136365 -3.179138
C   -2.526826  3.516075 -3.188889
C   -1.677192  4.263817 -2.361162
C   -0.723345  3.647482 -1.560173
C   -0.583930  2.242687 -1.541759
O    1.839495  3.382192 -0.666349
C    1.618248  2.208941 -0.449208
N    0.402204  1.583895 -0.789369
C    2.728432  1.362663  0.144599
C   -1.502081  0.035710 -2.364521
N   -0.873590 -0.683854 -1.473458
O   -1.036864 -2.040840 -1.652567
C   -1.614686 -2.227833 -2.970490
C   -2.255117 -0.876428 -3.302103
Fe   0.000000  0.000000  0.000000
O   -0.695185  0.000000  1.364377
C    3.864797  2.079347  0.509674
C    5.044496  1.456595  0.964906
C    5.118090  0.082951  1.025320
C    3.992499 -0.704138  0.667219
C    2.778380 -0.059170  0.258141
N    1.685116 -0.839056 -0.019930
C    1.741854 -2.171850  0.005457
C    2.914181 -2.857510  0.350886
C    4.028346 -2.119495  0.700993
H   -3.103094  1.545831 -3.799743
H   -3.265792  4.011715 -3.820379
H   -1.760338  5.352534 -2.337437
H   -0.069512  4.251145 -0.941703
H    3.822461  3.164541  0.408834
H    5.901876  2.070538  1.245838
H    6.033386 -0.419805  1.344691
H    0.821865 -2.701059 -0.253615
H    2.919725 -3.947752  0.357989
H    4.951687 -2.617702  1.006156
H   -0.803017 -2.483507 -3.671247
H   -2.321686 -3.062895 -2.898542
H   -3.329887 -0.840007 -3.056197
H   -2.137754 -0.590828 -4.355667

40
C19H14Fe1N3O3(1+,3)_0 HF=-2385.024108 ZeroPointC=0.300549 NImag=0 LowF=-3.4833 ES64L-G16RevA.03  
C   -1.927214  2.076940 -1.567092
C   -2.941680  3.010262 -1.871704
C   -2.788046  4.353726 -1.568663
C   -1.607055  4.784532 -0.946424
C   -0.584204  3.888292 -0.664752
C   -0.702228  2.522449 -0.985796
O    1.812943  3.065429 -1.757923
C    1.669597  2.108561 -1.022653
N    0.372674  1.640520 -0.731414
C    2.891730  1.427949 -0.467155
C   -2.180047  0.680936 -1.806226
N   -1.465005 -0.235081 -1.231381
O   -1.872057 -1.513980 -1.528084
C   -2.805842 -1.413178 -2.636721
C   -3.290828  0.040785 -2.599068
Fe   0.000000  0.000000  0.000000
O   -0.711093  0.000000  1.395598
C    4.091258  2.063624 -0.773663
C    5.337120  1.597905 -0.308343
C    5.395663  0.473724  0.483509
C    4.205246 -0.221054  0.822141
C    2.939395  0.252978  0.335897
N    1.803407 -0.441672  0.647801
C    1.854836 -1.525515  1.425463
C    3.054569 -2.036827  1.938469
C    4.229611 -1.382462  1.630314
H   -3.869987  2.659891 -2.325400
H   -3.584534  5.063839 -1.796647
H   -1.482959  5.835987 -0.679510
H    0.329870  4.249833 -0.198406
H    4.035967  2.958442 -1.394551
H    6.247581  2.136359 -0.576816
H    6.349470  0.097003  0.858927
H    0.900271 -1.999123  1.665716
H    3.036263 -2.927700  2.566781
H    5.188089 -1.746712  2.007698
H   -2.262196 -1.643573 -3.567643
H   -3.588979 -2.162028 -2.468658
H   -4.242578  0.164090 -2.054874
H   -3.409546  0.485752 -3.596125

40
C19H14Fe1N3O3(1+,5)_0 HF=-2385.021903 ZeroPointC=0.300015 NImag=0 LowF=0.0006 ES64L-G16RevA.03  
C   -1.490665  1.702110 -2.270508
C   -2.288710  2.687424 -2.887073
C   -1.764090  3.928944 -3.224308
C   -0.419087  4.200892 -2.951726
C    0.395377  3.236118 -2.363507
C   -0.112078  1.974024 -2.014352
O    2.282934  1.319572 -3.079674
C    1.956875  0.756945 -2.051405
N    0.730765  0.995558 -1.434208
C    2.905537 -0.245023 -1.428831
C   -2.114883  0.442106 -1.914240
N   -1.583942 -0.396692 -1.079645
O   -2.358003 -1.497341 -0.825942
C   -3.413240 -1.504775 -1.823978
C   -3.477434 -0.059027 -2.326783
Fe   0.000000  0.000000  0.000000
O   -0.736725 -0.000000  1.445904
C    4.049602 -0.472528 -2.190805
C    5.105409 -1.298820 -1.764567
C    5.040281 -1.893393 -0.526116
C    3.901290 -1.700988  0.297955
C    2.798682 -0.897267 -0.161461
N    1.689671 -0.787685  0.652732
C    1.668012 -1.342655  1.871314
C    2.729394 -2.097136  2.381837
C    3.836235 -2.290396  1.582645
H   -3.339878  2.477019 -3.088952
H   -2.398774  4.683130 -3.692232
H    0.003490  5.176350 -3.201167
H    1.442987  3.457212 -2.169969
H    4.108963  0.043277 -3.149916
H    5.973849 -1.443954 -2.409210
H    5.856097 -2.516855 -0.154293
H    0.755561 -1.180957  2.448123
H    2.653057 -2.524760  3.381856
H    4.678159 -2.894476  1.929321
H   -3.126090 -2.208101 -2.622663
H   -4.324648 -1.858132 -1.327227
H   -4.250903  0.541949 -1.819030
H   -3.643988  0.018243 -3.409591

42
C16H15Fe1N9O1(2+)_0 HF=-2449.009451 ZeroPointC=0.318581 NImag=0 LowF=-2.2194 ES64L-G16RevA.03  
N    0.406809  1.622413 -0.798407
C   -0.637282  2.284851 -1.489710
N   -0.662159  3.625404 -1.472634
N    1.643977  3.601885 -0.421179
C    1.578205  2.244526 -0.411256
C    2.761241  1.543245 -0.014232
C    2.724426  4.327852 -0.090217
C    3.885729  3.693688  0.313001
C    3.887289  2.297986  0.344529
C   -1.632372  1.554825 -2.205843
C   -2.625871  2.298324 -2.866360
C   -2.627812  3.687157 -2.824065
C   -1.608685  4.316664 -2.110861
C   -1.660136  0.100217 -2.289943
N   -0.943384 -0.706357 -1.444578
N   -1.130383 -1.976109 -1.696497
N   -1.972880 -2.018652 -2.706322
C   -2.339307 -0.777307 -3.124989
C   -2.410756 -3.309307 -3.243499
C    2.836725  0.088700  0.005578
N    1.725556 -0.710142 -0.067147
C    3.906152 -0.793163  0.095694
N    3.343886 -2.030305  0.072043
N    2.031699 -1.979655 -0.028501
C    4.024382 -3.325959  0.150772
Fe   0.000000  0.000000  0.000000
H    2.619657  5.412868 -0.154134
H    4.793403  1.778925  0.662849
H   -3.414591  1.775416 -3.410497
H   -1.549966  5.406409 -2.042659
H   -3.020023 -0.621591 -3.957535
H    4.980709 -0.644704  0.161477
O   -0.689515  0.000000  1.353250
H    4.758792 -3.401480 -0.662048
H    3.261522 -4.105368  0.048218
H    4.525356 -3.414449  1.124372
H   -2.156662 -3.365281 -4.310381
H   -3.496107 -3.409717 -3.107254
H   -1.887640 -4.093686 -2.685863
H    4.765085  4.272098  0.596665
H   -3.399833  4.270579 -3.327018
H    0.722492  4.026225 -0.769816

42
C16H15Fe1N9O1(2+,3)_0 HF=-2448.998427 ZeroPointC=0.316875 NImag=0 LowF=-1.7695 ES64L-G16RevA.03  
N    0.338331  1.742172 -0.664012
C   -0.778605  2.458615 -1.214532
N   -0.819965  3.790205 -1.047840
N    1.516708  3.763641 -0.252848
C    1.506375  2.404604 -0.259869
C    2.745160  1.788742  0.119828
C    2.567644  4.555178  0.004719
C    3.791189  3.998886  0.324282
C    3.851587  2.608884  0.389428
C   -1.835630  1.841263 -1.952514
C   -2.838197  2.667485 -2.489714
C   -2.825767  4.042757 -2.303165
C   -1.777887  4.567522 -1.554265
C   -1.977400  0.407056 -2.132860
N   -1.335437 -0.465523 -1.314622
N   -1.642380 -1.709306 -1.583676
N   -2.491569 -1.659653 -2.589094
C   -2.746152 -0.381528 -2.979822
C   -3.048212 -2.895539 -3.144679
C    2.910172  0.356263  0.292463
N    1.836816 -0.472208  0.357341
C    4.018002 -0.458724  0.494975
N    3.503223 -1.705530  0.663564
N    2.188413 -1.711928  0.581866
C    4.231050 -2.951328  0.920424
Fe   0.000000  0.000000  0.000000
H    2.387015  5.631025 -0.047683
H    4.792332  2.137188  0.678458
H   -3.658300  2.208784 -3.044963
H   -1.696943  5.638681 -1.349531
H   -3.421537 -0.147079 -3.798139
H    5.086288 -0.263143  0.530743
O   -0.702987  0.000000  1.379690
H    4.926435 -3.144773  0.092774
H    3.491321 -3.756228  0.991400
H    4.782304 -2.861607  1.866158
H   -2.782463 -2.970229 -4.207639
H   -4.140221 -2.887191 -3.027219
H   -2.616625 -3.732718 -2.585327
H    4.657642  4.624802  0.537675
H   -3.606850  4.685243 -2.710874
H    0.532984  4.148854 -0.508123

42
C16H15Fe1N9O1(2+,5)_0 HF=-2449.000089 ZeroPointC=0.316945 NImag=0 LowF=-2.7733 ES64L-G16RevA.03  
N    1.507898 -0.377332 -1.233528
C    2.626083  0.503809 -1.154013
N    3.851741  0.000496 -1.371087
N    2.761975 -1.990121 -2.427198
C    1.559577 -1.550045 -1.964037
C    0.430115 -2.367858 -2.307286
C    2.970615 -3.064473 -3.205812
C    1.905487 -3.850647 -3.594246
C    0.643131 -3.489943 -3.119720
C    2.492283  1.895980 -0.860891
C    3.667330  2.664219 -0.789128
C    4.918081  2.099431 -1.006028
C    4.959363  0.742105 -1.308322
C    1.224069  2.579272 -0.618360
N    0.099626  1.932906 -0.195527
N   -0.888237  2.758453  0.036455
N   -0.425846  3.956651 -0.243335
C    0.872725  3.922027 -0.650369
C   -1.291532  5.130124 -0.101076
C   -0.928744 -2.124218 -1.834505
N   -1.238279 -1.254413 -0.827070
C   -2.136353 -2.721032 -2.175774
N   -3.054976 -2.159134 -1.345632
N   -2.514264 -1.281243 -0.532674
C   -4.493862 -2.431512 -1.280239
Fe   0.000000  0.000000  0.000000
H    4.006687 -3.265923 -3.485952
H   -0.209087 -4.118276 -3.383125
H    3.594545  3.724853 -0.542035
H    5.904043  0.227453 -1.505159
H    1.421490  4.818830 -0.924965
H   -2.406014 -3.471945 -2.913196
O   -0.729774  0.000000  1.432263
H   -4.958605 -2.168593 -2.239981
H   -4.908665 -1.815411 -0.474868
H   -4.651053 -3.496113 -1.061207
H   -1.443208  5.594634 -1.084814
H   -0.820934  5.845168  0.586756
H   -2.247694  4.786792  0.308836
H    2.053166 -4.727848 -4.223838
H    5.831794  2.691288 -0.943109
H    3.557134 -1.360174 -2.074039

47
C27H15Fe1N3O1(2+)_0 HF=-2539.740381 ZeroPointC=0.356293 NImag=0 LowF=-4.6672 ES64L-G16RevA.03 integral(grid=finegrid) 
N    0.422425  1.578458 -0.829055
C    1.595093  2.170591 -0.426789
C    1.732954  3.578955 -0.601675
C    0.703261  4.258479 -1.304363
C   -0.388496  3.584496 -1.805004
C   -0.545021  2.200964 -1.543103
N   -0.794725 -0.789252 -1.450199
C   -1.719370 -0.022013 -2.116751
C   -2.725761 -0.688221 -2.875864
C   -2.627997 -2.098926 -3.002842
C   -1.596571 -2.801678 -2.420465
C   -0.657287 -2.127859 -1.601225
N    1.640862 -0.788592 -0.209175
C    1.630318 -2.147588 -0.411024
C    2.796903 -2.889405 -0.062139
C    3.943662 -2.158334  0.345774
C    3.935237 -0.782106  0.398950
C    2.738699 -0.072482  0.130648
C   -1.687300  1.417825 -2.066475
C    0.483097 -2.823261 -0.962329
C    2.669561  1.406389  0.154847
Fe   0.000000  0.000000  0.000000
O   -0.691010  0.000000  1.356184
C   -3.800738  1.429684 -3.339675
C    1.649845 -4.960403 -0.563009
C    3.852272  3.532477  0.565432
C   -3.769438  0.056366 -3.479073
C    2.871477  4.249595 -0.090424
C    2.787802 -4.304175 -0.137835
H    0.799739  5.333874 -1.471709
H   -1.123521  4.123401 -2.397594
H   -3.374663 -2.627840 -3.599944
H   -1.514055 -3.871515 -2.595019
H    4.856737 -2.704587  0.594200
H    4.850714 -0.251644  0.648572
H   -4.613729  2.013101 -3.774711
H    1.618840 -6.050501 -0.599461
H    4.720595  4.039521  0.989123
H   -4.543264 -0.469155 -4.042753
H    2.954774  5.331272 -0.215821
H    3.683026 -4.859777  0.149556
C    0.530363 -4.223969 -0.986502
C   -2.762430  2.091542 -2.662390
C    3.755116  2.133826  0.661904
H   -0.328828 -4.785422 -1.350458
H   -2.810971  3.178330 -2.612173
H    4.572506  1.608593  1.153710

47
C27H15Fe1N3O1(2+,3)_0 HF=-2539.731264 ZeroPointC=0.355066 NImag=0 LowF=-5.5916 ES64L-G16RevA.03 integral(grid=finegrid) 
N    0.243161  1.784986 -0.477229
C    1.538907  2.246055 -0.426047
C    1.742650  3.639302 -0.188242
C    0.600803  4.482254 -0.171351
C   -0.660235  3.975851 -0.381769
C   -0.847447  2.576317 -0.507467
N   -1.343031 -0.259092 -1.267441
C   -2.365949  0.653783 -1.245139
C   -3.638196  0.255787 -1.751354
C   -3.725898 -1.006434 -2.393023
C   -2.621246 -1.817872 -2.516574
C   -1.397136 -1.447826 -1.904112
N    1.371364 -0.578740 -1.239059
C    1.147809 -1.798825 -1.816917
C    2.267625 -2.582893 -2.223615
C    3.551689 -1.983544 -2.130060
C    3.707766 -0.702577 -1.649608
C    2.579257  0.006399 -1.162469
C   -2.182583  1.981798 -0.727890
C   -0.189821 -2.299708 -2.003955
C    2.675266  1.380376 -0.611505
Fe   0.000000  0.000000  0.000000
O   -0.709118  0.000000  1.391722
C   -4.604774  2.341733 -0.991198
C    0.794649 -4.426914 -2.762609
C    4.133268  3.287537 -0.045377
C   -4.755806  1.116832 -1.607636
C    3.052460  4.143428  0.006710
C    2.071162 -3.904573 -2.695820
H    0.738043  5.554859 -0.015350
H   -1.510670  4.650937 -0.437528
H   -4.682607 -1.320175 -2.817286
H   -2.691612 -2.745061 -3.080588
H    4.424934 -2.548836 -2.464269
H    4.696467 -0.250266 -1.642520
H   -5.463353  2.998920 -0.844575
H    0.633288 -5.454700 -3.091753
H    5.144338  3.657076  0.132769
H   -5.728965  0.791620 -1.981615
H    3.187693  5.209406  0.201687
H    2.937519 -4.500681 -2.990610
C   -0.314560 -3.624061 -2.439699
C   -3.327971  2.771575 -0.585142
C    3.938870  1.935167 -0.375825
H   -1.305070 -4.065785 -2.544131
H   -3.246242  3.767103 -0.150661
H    4.824669  1.307364 -0.461438

47
C27H15Fe1N3O1(2+,5)_0 HF=-2539.715879 ZeroPointC=0.354131 NImag=0 LowF=-5.9792 ES64L-G16RevA.03 integral(grid=finegrid) 
N   -1.059442 -1.347143 -0.927854
C   -1.753489 -0.900749 -2.019956
C   -2.947083 -1.591938 -2.384190
C   -3.245603 -2.794189 -1.687899
C   -2.414574 -3.275468 -0.701220
C   -1.297707 -2.505104 -0.284592
N    1.403988 -1.310509  0.342646
C    0.985487 -2.472789  0.931651
C    1.926827 -3.199786  1.718895
C    3.274623 -2.752454  1.708748
C    3.662131 -1.658809  0.964946
C    2.681758 -0.896849  0.280204
N    0.846077  0.506896 -1.660519
C    2.177439  0.835150 -1.572075
C    2.714460  1.742126 -2.533777
C    1.878602  2.112891 -3.621172
C    0.599004  1.618292 -3.744479
C    0.059245  0.804020 -2.716025
C   -0.359060 -2.972093  0.766547
C    3.029722  0.294102 -0.539722
C   -1.310285  0.233681 -2.795779
Fe   0.000000  0.000000  0.000000
O   -0.728157 -0.000000  1.429088
C    0.183122 -4.725488  2.415959
C    4.808665  1.812554 -1.324502
C   -3.415985  0.080287 -4.070666
C    1.504278 -4.328029  2.465738
C   -3.774681 -1.080223 -3.414605
C    4.037452  2.229396 -2.390605
H   -4.139040 -3.357336 -1.967986
H   -2.625905 -4.239348 -0.243960
H    4.019391 -3.308930  2.282878
H    4.714038 -1.387378  0.914315
H    2.278209  2.780277 -4.388631
H    0.013771  1.858451 -4.628894
H   -0.164045 -5.570791  3.012268
H    5.817604  2.203449 -1.183307
H   -4.060448  0.501896 -4.843667
H    2.230737 -4.865809  3.078778
H   -4.693584 -1.610731 -3.673599
H    4.428152  2.937490 -3.124572
C    4.313714  0.841488 -0.434844
C   -0.718361 -4.070182  1.557601
C   -2.189732  0.704327 -3.778446
H    4.978221  0.500771  0.358550
H   -1.737085 -4.453530  1.512297
H   -1.923513  1.585292 -4.361353

47
C21H18Fe1N6O1(2+)_0 HF=-2477.098976 ZeroPointC=0.368628 NImag=0 LowF=-3.9417 ES64L-G16RevA.03 integral(grid=finegrid) 
C   -1.739215 -0.054773 -2.115610
C   -2.844195 -0.344186 -3.109661
C   -3.381597  1.065871 -3.533956
N   -2.458511  1.998154 -2.859554
C   -1.585383  1.327103 -2.043893
C   -2.130302  3.306142 -2.866870
C   -0.999675  3.502154 -2.033282
C   -0.641405  2.240732 -1.512920
N   -0.936203 -0.849330 -1.407175
N    0.376700  1.699764 -0.739315
C   -0.688091 -2.208864 -1.539957
C    0.521100 -2.688706 -0.978478
N    0.666323 -4.017641 -1.279933
C   -0.402066 -4.421098 -1.997173
C   -1.277072 -3.319893 -2.179483
C    1.972833 -4.528284 -0.823693
C    2.698373 -3.242990 -0.295770
C    1.659629 -2.145175 -0.389755
N    1.688259 -0.850724 -0.070974
C    2.770178 -0.031424  0.222020
C    2.568300  1.362188  0.065148
N    3.748477  2.020911  0.292073
C    4.699193  1.116642  0.603724
C    4.127839 -0.181216  0.574830
C    1.574248  2.199939 -0.433241
C    2.165697  3.587383 -0.567499
C    3.615536  3.463746  0.015050
Fe   0.000000  0.000000  0.000000
O   -0.694000  0.000000  1.362052
H   -2.445315 -0.905865 -3.971435
H   -3.630224 -0.967859 -2.655360
H   -3.350179  1.218712 -4.621240
H   -4.411312  1.233311 -3.186370
H   -2.681736  4.045784 -3.446188
H   -0.527401  4.464704 -1.852796
H   -0.514961 -5.443293 -2.356553
H   -2.220468 -3.365646 -2.718005
H    2.508721 -5.001448 -1.657681
H    1.832321 -5.275176 -0.029042
H    3.579507 -2.989347 -0.909423
H    3.052330 -3.363108  0.740382
H    5.727189  1.399884  0.826879
H    4.670369 -1.097772  0.793202
H    2.174956  3.897777 -1.626154
H    1.561191  4.328282 -0.020786
H    4.385097  3.786508 -0.699200
H    3.734683  4.041263  0.943143

47
C21H18Fe1N6O1(2+,3)_0 HF=-2477.088390 ZeroPointC=0.367319 NImag=0 LowF=-5.4733 ES64L-G16RevA.03 integral(grid=finegrid) 
C    1.695858  1.924456 -1.075490
C    2.450131  3.191287 -1.426003
C    3.945079  2.745464 -1.561454
N    3.871802  1.277497 -1.447692
C    2.605171  0.864024 -1.124538
C    4.638772  0.193697 -1.687787
C    3.850455 -0.971572 -1.523960
C    2.547796 -0.550706 -1.176666
N    0.413668  1.701807 -0.811870
N    1.303741 -1.129971 -0.976214
C   -0.697230  2.494434 -1.085195
C   -1.948781  1.847330 -1.196303
N   -2.892720  2.757949 -1.591936
C   -2.311612  3.969380 -1.717980
C   -0.935412  3.848642 -1.407982
C   -4.177288  2.103421 -1.900573
C   -3.839331  0.577878 -1.796935
C   -2.414032  0.530235 -1.284789
N   -1.608920 -0.476061 -1.000985
C   -1.726826 -1.833465 -1.255816
C   -0.525159 -2.578171 -1.336948
N   -0.818487 -3.871942 -1.676171
C   -2.156123 -4.001081 -1.802951
C   -2.763641 -2.748667 -1.539809
C    0.851241 -2.332213 -1.309063
C    1.552185 -3.610879 -1.721514
C    0.406697 -4.668214 -1.873240
Fe   0.000000  0.000000  0.000000
O   -0.705766 -0.000000  1.385144
H    2.061694  3.609775 -2.370267
H    2.313136  3.962359 -0.651919
H    4.384937  3.031362 -2.526381
H    4.569585  3.158534 -0.755954
H    5.688943  0.269933 -1.967119
H    4.216457 -1.987181 -1.653319
H   -2.865619  4.857294 -2.019571
H   -0.226136  4.672487 -1.418743
H   -4.518603  2.392647 -2.903649
H   -4.942357  2.404136 -1.170157
H   -3.912280  0.074085 -2.775496
H   -4.519276  0.049473 -1.110570
H   -2.630882 -4.943287 -2.073760
H   -3.834729 -2.563464 -1.565591
H    2.094606 -3.457392 -2.670060
H    2.298583 -3.912668 -0.970055
H    0.397944 -5.141278 -2.864615
H    0.473145 -5.457080 -1.110038

47
C21H18Fe1N6O1(2+,5)_0 HF=-2477.086596 ZeroPointC=0.366540 NImag=0 LowF=0.002 ES64L-G16RevA.03 integral(grid=finegrid) 
C    1.348269  2.438408 -0.482483
C    1.887205  3.854839 -0.493919
C    3.414830  3.705058 -0.787499
N    3.565353  2.266129 -1.066670
C    2.402309  1.575376 -0.829438
C    4.470449  1.438367 -1.625667
C    3.885301  0.158355 -1.774453
C    2.566271  0.237207 -1.278667
N    0.132345  1.970038 -0.259743
N    1.455022 -0.599923 -1.232689
C   -1.106896  2.592570 -0.232618
C   -2.240137  1.810438 -0.593261
N   -3.348887  2.614887 -0.588429
C   -2.992224  3.865961 -0.229416
C   -1.597238  3.892515  0.008789
C   -4.544148  1.902639 -1.074820
C   -3.977706  0.516877 -1.526712
C   -2.524261  0.531604 -1.098812
N   -1.577428 -0.391765 -1.159844
C   -1.477480 -1.569261 -1.883359
C   -0.171635 -2.069223 -2.142072
N   -0.273695 -3.176653 -2.946842
C   -1.574294 -3.424867 -3.199518
C   -2.362387 -2.447555 -2.544035
C    1.158802 -1.653975 -1.986546
C    2.025314 -2.569723 -2.827103
C    1.050743 -3.667071 -3.366929
Fe   0.000000  0.000000  0.000000
O   -0.728762  0.000000  1.430275
H    1.374277  4.446226 -1.271523
H    1.694882  4.354952  0.468076
H    3.738834  4.294920 -1.655523
H    4.029725  3.990845  0.078369
H    5.471959  1.766430 -1.901069
H    4.392361 -0.707870 -2.192463
H   -3.710209  4.682339 -0.162738
H   -1.039018  4.771921  0.320801
H   -5.008196  2.459886 -1.899870
H   -5.279858  1.800576 -0.263891
H   -4.054910  0.379185 -2.618642
H   -4.513093 -0.322781 -1.056703
H   -1.901061 -4.254484 -3.825365
H   -3.448490 -2.405128 -2.574914
H    2.489179 -1.996192 -3.648235
H    2.846351 -2.996958 -2.230717
H    1.089557 -3.769467 -4.459782
H    1.251430 -4.650089 -2.916258

38
C19H12Fe1N3O3(1+)_0 HF=-2383.825333 ZeroPointC=0.278822 NImag=0 LowF=-3.0716 ES64L-G16RevA.03  
C   -1.525572  1.521029 -2.322961
C   -2.504218  2.209624 -3.069167
C   -2.625524  3.588106 -2.992679
C   -1.765417  4.302626 -2.148964
C   -0.778605  3.654008 -1.415011
C   -0.616941  2.256091 -1.493229
O    1.892677  3.324640 -0.907936
C    1.649149  2.185816 -0.564907
N    0.403243  1.579080 -0.791410
C    2.754631  1.367331  0.070575
C   -1.498239  0.075312 -2.410932
N   -0.860007 -0.662264 -1.499584
O   -0.999042 -1.993255 -1.811148
C   -1.742881 -2.061801 -2.929705
C   -2.089174 -0.816936 -3.360061
Fe   0.000000  0.000000  0.000000
O   -0.694612  0.000000  1.363252
C    3.898844  2.092758  0.389273
C    5.073745  1.485620  0.877455
C    5.133691  0.117155  1.016023
C    4.000191 -0.678322  0.703570
C    2.790546 -0.045830  0.260736
N    1.691234 -0.830802  0.020604
C    1.740708 -2.160544  0.119251
C    2.905491 -2.836753  0.503704
C    4.025621 -2.089420  0.813771
H   -3.196232  1.641995 -3.692574
H   -3.395365  4.104873 -3.567910
H   -1.867337  5.385963 -2.056851
H   -0.116522  4.230289 -0.777447
H    3.866743  3.170536  0.224410
H    5.937914  2.105928  1.121147
H    6.044658 -0.375879  1.361772
H    0.818878 -2.701911 -0.105137
H    2.901849 -3.924986  0.569968
H    4.945191 -2.577764  1.145069
H   -2.670197 -0.562210 -4.240788
H   -1.939524 -3.065233 -3.303151

38
C19H12Fe1N3O3(1+,3)_0 HF=-2383.819127 ZeroPointC=0.277886 NImag=0 LowF=-2.9278 ES64L-G16RevA.03  
C   -1.905759  2.090103 -1.616464
C   -2.923288  3.022777 -1.894797
C   -2.782861  4.357359 -1.541476
C   -1.617031  4.773648 -0.884790
C   -0.596208  3.870982 -0.614546
C   -0.701750  2.518951 -0.991276
O    1.810286  3.081040 -1.742979
C    1.670040  2.104722 -1.032725
N    0.377378  1.634027 -0.740646
C    2.894482  1.398212 -0.515510
C   -2.141667  0.690313 -1.910152
N   -1.435433 -0.243524 -1.284260
O   -1.873945 -1.480741 -1.681534
C   -2.860687 -1.287665 -2.571775
C   -3.088090  0.043512 -2.761662
Fe   0.000000  0.000000  0.000000
O   -0.710194  0.000000  1.393835
C    4.097469  2.004763 -0.863460
C    5.346450  1.516908 -0.430008
C    5.403707  0.403674  0.377050
C    4.208940 -0.259920  0.760423
C    2.939947  0.231731  0.299602
N    1.799300 -0.437267  0.651748
C    1.850489 -1.505176  1.452049
C    3.053033 -2.027816  1.945828
C    4.232224 -1.404976  1.591230
H   -3.846685  2.680630 -2.364498
H   -3.582507  5.068602 -1.754604
H   -1.504386  5.815385 -0.577911
H    0.307152  4.215837 -0.115155
H    4.041809  2.895785 -1.489876
H    6.260047  2.031474 -0.732514
H    6.359482  0.012516  0.732108
H    0.893830 -1.955638  1.725095
H    3.033932 -2.903919  2.594562
H    5.193210 -1.781258  1.949965
H   -3.812519  0.504386 -3.425968
H   -3.299978 -2.191377 -2.990511

38
C19H12Fe1N3O3(1+,5)_0 HF=-2383.818579 ZeroPointC=0.277407 NImag=0 LowF=-1.4325 ES64L-G16RevA.03  
C   -1.444961  1.673371 -2.365086
C   -2.216507  2.667019 -2.995363
C   -1.667005  3.901329 -3.323865
C   -0.326868  4.159747 -3.017601
C    0.456965  3.187858 -2.401786
C   -0.076603  1.931781 -2.067489
O    2.278388  1.191485 -3.135919
C    1.956423  0.666124 -2.086582
N    0.744573  0.947449 -1.461307
C    2.893986 -0.331941 -1.444280
C   -2.093588  0.416062 -2.006688
N   -1.567669 -0.405536 -1.101671
O   -2.421073 -1.450593 -0.884887
C   -3.471849 -1.281908 -1.698346
C   -3.341981 -0.133868 -2.425510
Fe   0.000000  0.000000  0.000000
O   -0.736693  0.000000  1.445841
C    4.023520 -0.608745 -2.211334
C    5.069978 -1.436831 -1.765861
C    5.011302 -1.979232 -0.503267
C    3.886785 -1.734108  0.326784
C    2.790977 -0.932303 -0.151956
N    1.692118 -0.773211  0.668372
C    1.679525 -1.275003  1.910028
C    2.737560 -2.020416  2.440381
C    3.830394 -2.266409  1.636401
H   -3.268005  2.473212 -3.211377
H   -2.282020  4.662241 -3.807032
H    0.113350  5.129340 -3.258967
H    1.501272  3.395135 -2.175214
H    4.079591 -0.130331 -3.189890
H    5.927295 -1.623151 -2.414795
H    5.821909 -2.600250 -0.116263
H    0.775987 -1.078098  2.489951
H    2.668348 -2.402022  3.459367
H    4.667461 -2.868320  1.998285
H   -4.029927  0.261426 -3.166173
H   -4.227896 -2.064250 -1.659543

74
C36H30Fe1N6O1(2+)_0 HF=-3055.683535 ZeroPointC=0.587995 NImag=2 LowF=-13.7668 ES64L-G16RevA.03 integral(grid=finegrid) 
N   -0.733081 -0.767105 -1.487639
Fe   0.000000  0.000000  0.000000
N    0.450519  1.534175 -0.884194
C   -0.520001  2.137638 -1.630537
N   -1.594998  1.368771 -2.092338
C   -1.633232 -0.026691 -2.198009
N    1.634419 -0.767370 -0.280620
C    2.738269 -0.026728  0.029207
N    2.630239  1.368799  0.060535
C    1.624593  2.137776 -0.537350
N    0.517703 -2.737967 -1.016390
C    1.665874 -2.111232 -0.517404
C   -0.561158 -2.111202 -1.651358
C    1.773207  3.504738 -0.788233
C    0.737084  4.169214 -1.446693
C   -0.404083  3.504437 -1.898974
C    2.844821 -2.810773 -0.244898
C    3.954848 -2.084798  0.190442
C    3.933949 -0.694140  0.309952
C   -1.475828 -2.810816 -2.443566
C   -2.564383 -0.694094 -2.998781
C   -2.480905 -2.084875 -3.085076
C    3.749460  2.095661  0.638355
C   -2.721095  2.096163 -2.655993
C    0.516913 -4.192270 -1.015228
C    4.840533  2.451345 -0.156496
C    5.904451  3.147464  0.420289
C    5.895273  3.494508  1.782068
C    4.781197  3.120265  2.555886
C    3.710944  2.425520  1.994892
C   -3.792725  2.428866 -1.824447
C   -2.721697  2.452515 -4.005675
C   -3.813842  3.150486 -4.524624
C   -4.907694  3.498959 -3.714132
C   -4.875540  3.125898 -2.357670
C    0.501930 -6.997304 -0.988224
C   -0.042685 -6.262590  0.077310
C   -0.039109 -4.865971  0.071312
C    1.067599 -4.894507 -2.092008
C    1.056275 -6.287653 -2.070951
C    0.497878 -8.501236 -0.986091
C    7.036933  4.249900  2.404824
C   -6.085520  4.251093 -4.269908
O   -0.689617 -0.000000  1.353450
H    2.679633  4.026869 -0.492897
H    0.840449  5.237380 -1.649542
H   -1.175241  4.026360 -2.459724
H    2.895364 -3.887336 -0.386395
H    4.882571 -2.618916  0.406937
H    4.824002 -0.139545  0.595811
H   -1.391897 -3.887479 -2.566987
H   -3.319311 -0.139525 -3.550130
H   -3.202196 -2.619033 -3.707364
H    4.860488  2.186986 -1.216283
H    6.759159  3.426405 -0.199789
H    4.752641  3.378261  3.617171
H    2.850994  2.139423  2.604418
H   -3.777318  2.143758 -0.770225
H   -1.877424  2.187938 -4.646471
H   -3.816492  3.429940 -5.580407
H   -5.714626  3.386558 -1.708295
H   -0.477617 -6.791029  0.928299
H   -0.465238 -4.304846  0.905796
H    1.500760 -4.355053 -2.937496
H    1.486330 -6.838583 -2.910801
H   -0.079764 -8.891466 -1.839612
H    0.060408 -8.906803 -0.064051
H    1.521511 -8.896535 -1.084052
H    7.441102  3.706027  3.273216
H    7.855078  4.415054  1.691017
H    6.699507  5.233191  2.770972
H   -6.220469  5.210011 -3.744172
H   -7.016162  3.677277 -4.133677
H   -5.966935  4.462055 -5.341154

74
C36H30Fe1N6O1(2+,3)_0 HF=-3055.677275 ZeroPointC=0.587014 NImag=0 LowF=-4.3796 ES64L-G16RevA.03 integral(grid=finegrid) 
N    0.271307 -0.525799 -1.842120
Fe   0.000000  0.000000  0.000000
N    0.258301  1.769148 -0.506944
C   -0.494461  2.250383 -1.536720
N   -1.024096  1.350828 -2.470604
C   -0.485199  0.091238 -2.782213
N    1.827532 -0.188744  0.282194
C    2.417922  0.720108  1.106293
N    1.819840  1.970246  1.269650
C    0.943100  2.563730  0.360619
N    1.798491 -2.155632 -1.062982
C    2.409000 -1.367940 -0.079117
C    0.941629 -1.681222 -2.070012
C    0.731616  3.944734  0.317659
C   -0.123467  4.452315 -0.659516
C   -0.723600  3.627256 -1.611005
C    3.589492 -1.755119  0.561936
C    4.149761 -0.889104  1.501097
C    3.595202  0.361728  1.768917
C    0.734998 -2.367980 -3.270373
C   -0.725856 -0.552937 -3.999376
C   -0.118321 -1.791558 -4.212703
C    2.227744  2.761913  2.417465
C   -2.069998  1.853698 -3.346007
C    2.274176 -3.522824 -1.196908
C    3.333750  3.610089  2.340062
C    3.697654  4.356007  3.462950
C    2.971814  4.267623  4.662959
C    1.862163  3.403267  4.707456
C    1.485650  2.651683  3.596051
C   -3.404362  1.661377 -2.981380
C   -1.740837  2.517785 -4.529720
C   -2.763760  2.991226 -5.353240
C   -4.115375  2.813221 -5.012369
C   -4.414662  2.140760 -3.813381
C    3.169080 -6.172660 -1.437453
C    2.054389 -5.856453 -0.644648
C    1.603230 -4.540509 -0.520660
C    3.388808 -3.805805 -1.993836
C    3.826532 -5.123470 -2.108429
C    3.656245 -7.588585 -1.576382
C    3.359133  5.073487  5.872206
C   -5.219438  3.324580 -5.896238
O   -0.709061 -0.000000  1.391611
H    1.236852  4.597589  1.025280
H   -0.297685  5.529404 -0.705661
H   -1.345212  4.037022 -2.403057
H    4.059139 -2.704480  0.317644
H    5.069703 -1.182692  2.011130
H    4.064610  1.054562  2.462976
H    1.229979 -3.316564 -3.461964
H   -1.360545 -0.097582 -4.755196
H   -0.292925 -2.311427 -5.157159
H    3.906649  3.687863  1.413087
H    4.563096  5.019734  3.406050
H    1.283853  3.318122  5.630518
H    0.624000  1.981632  3.634950
H   -3.649189  1.141720 -2.052475
H   -0.694402  2.664516 -4.807288
H   -2.506905  3.510327 -6.279137
H   -5.458306  1.990612 -3.527189
H    1.528642 -6.652930 -0.113793
H    0.735284 -4.307924  0.100088
H    3.908485 -3.001177 -2.519317
H    4.696771 -5.345521 -2.730686
H    3.608692 -7.916863 -2.627263
H    3.059803 -8.286386 -0.973630
H    4.708383 -7.674289 -1.261134
H    3.529210  4.419560  6.742180
H    4.272298  5.658287  5.698145
H    2.553394  5.772488  6.149428
H   -5.849434  4.049108 -5.355586
H   -5.879106  2.501653 -6.214856
H   -4.827366  3.817250 -6.796049

74
C36H30Fe1N6O1(2+,5)_0 HF=-3055.662736 ZeroPointC=0.585942 NImag=2 LowF=-19.0321 ES64L-G16RevA.03 integral(grid=finegrid) 
N    0.855531  0.413247 -1.679074
Fe   0.000000  0.000000  0.000000
N    1.375956 -1.347734  0.278306
C    2.670733 -0.970481  0.159463
N    2.964985  0.177053 -0.602283
C    2.194011  0.668056 -1.669172
N   -1.028092 -1.354136 -0.946250
C   -1.250501 -2.519149 -0.287126
N   -0.360559 -2.905748  0.723689
C    0.977400 -2.510790  0.852137
N   -1.256812  0.171244 -2.747553
C   -1.692974 -0.981271 -2.065051
C    0.058683  0.664463 -2.755355
C    1.923434 -3.278999  1.543154
C    3.248463 -2.846455  1.533054
C    3.652091 -1.710484  0.824247
C   -2.800530 -1.729659 -2.471682
C   -3.129259 -2.869204 -1.730445
C   -2.358311 -3.296238 -0.650570
C    0.566743  1.429666 -3.809069
C    2.743630  1.434115 -2.701613
C    1.904075  1.825310 -3.746171
C   -0.834619 -3.913215  1.658792
C    4.298642  0.734706 -0.449627
C   -2.171181  0.732006 -3.728643
C   -0.683585 -5.272891  1.380787
C   -1.151214 -6.210421  2.303793
C   -1.768017 -5.809624  3.501101
C   -1.904648 -4.431449  3.749865
C   -1.443822 -3.481971  2.839677
C    4.491460  1.795631  0.437907
C    5.368356  0.213616 -1.181310
C    6.640440  0.764708 -1.018704
C    6.864124  1.833399 -0.134017
C    5.767332  2.336473  0.589171
C   -3.950707  1.837574 -5.599411
C   -3.888039  2.327858 -4.285419
C   -3.005373  1.782905 -3.350309
C   -2.211623  0.221080 -5.030780
C   -3.097060  0.774824 -5.953074
C   -4.897470  2.423170 -6.610445
C   -2.271154 -6.817883  4.497250
C    8.233491  2.429143  0.043388
O   -0.727718  0.000000  1.428227
H    1.631146 -4.192688  2.054520
H    4.001207 -3.432739  2.064389
H    4.696405 -1.410675  0.788176
H   -3.385218 -1.433555 -3.339054
H   -3.995847 -3.462443 -2.030005
H   -2.595013 -4.211842 -0.114422
H   -0.059367  1.691905 -4.657941
H    3.797361  1.700455 -2.696609
H    2.318269  2.421068 -4.562531
H   -0.205051 -5.598058  0.454113
H   -1.034187 -7.274962  2.089712
H   -2.381244 -4.096905  4.674377
H   -1.550933 -2.413043  3.035593
H    3.648801  2.194887  1.006554
H    5.209795 -0.616095 -1.874138
H    7.476332  0.357223 -1.591464
H    5.916480  3.166613  1.283655
H   -4.541502  3.150211 -3.986502
H   -2.968163  2.173601 -2.331123
H   -1.554975 -0.603168 -5.318987
H   -3.128697  0.375924 -6.969808
H   -4.345261  2.836791 -7.469699
H   -5.508900  3.226883 -6.178982
H   -5.575327  1.650479 -7.006973
H   -3.350270 -6.686704  4.676615
H   -2.103451 -7.848194  4.155980
H   -1.767413 -6.692331  5.469186
H    8.564358  2.344454  1.090981
H    8.229329  3.502472 -0.205404
H    8.979807  1.933514 -0.591795

41
C21H15Fe1N3O1(2+)_0 HF=-2311.137450 ZeroPointC=0.315939 NImag=0 LowF=-4.9772 ES64L-G16RevA.03 integral(grid=finegrid) 
Fe   0.000000  0.000000  0.000000
O   -0.689478  0.000000  1.353178
N    1.659827 -0.797591 -0.213741
N   -0.802401 -0.797416 -1.468476
N    0.428241  1.595518 -0.840471
C   -0.649983 -2.200746 -1.573614
C   -1.467131 -0.051528 -2.320560
C    1.728036 -2.018710 -0.691690
C    2.777437 -0.019510  0.172657
C    1.647286  2.071231 -0.731517
C   -0.620288  2.221063 -1.556717
C    0.614913 -2.772047 -1.205854
C    2.753188  1.386968 -0.115426
C   -1.524723  1.386151 -2.295946
C   -1.671638 -3.022060 -2.044779
C   -1.458814 -4.399601 -2.187174
C   -0.218571 -4.968785 -1.876398
C    0.808938 -4.159866 -1.403764
C    3.906945  2.153099  0.175904
C    5.014538  1.578950  0.790011
C    5.001256  0.214940  1.103074
C    3.892631 -0.582274  0.789097
C   -2.512369  2.008170 -3.096198
C   -2.654693  3.391244 -3.116028
C   -1.791371  4.185755 -2.353045
C   -0.774194  3.605262 -1.583930
H   -2.003459 -0.554066 -3.136607
H    2.713099 -2.502557 -0.731974
H    1.856235  3.057883 -1.166076
H   -2.649342 -2.599940 -2.283094
H   -2.274367 -5.030818 -2.547243
H   -0.058849 -6.041245 -2.000144
H    1.778037 -4.600918 -1.159276
H    3.913472  3.217691 -0.069186
H    5.886575  2.189946  1.029221
H    5.862806 -0.240378  1.596672
H    3.898607 -1.641511  1.051509
H   -3.185300  1.384928 -3.689650
H   -3.437546  3.852923 -3.720162
H   -1.905074  5.272161 -2.354190
H   -0.117786  4.242277 -0.988688

41
C21H15Fe1N3O1(2+,3)_0 HF=-2311.133369 ZeroPointC=0.314943 NImag=0 LowF=-4.8487 ES64L-G16RevA.03 integral(grid=finegrid) 
Fe   0.000000  0.000000  0.000000
O   -0.707140  0.000000  1.387840
N    1.812128 -0.236217  0.467608
N    0.319688 -0.652296 -1.833618
N    0.281624  1.770038 -0.552718
C    0.962547 -1.911584 -1.917478
C   -0.122065  0.019394 -2.857437
C    2.495184 -1.237058 -0.012184
C    2.330368  0.728624  1.367328
C    1.127781  2.535009  0.081940
C   -0.550175  2.195437 -1.622796
C    2.035423 -2.176536 -1.009148
C    2.003939  2.100205  1.138795
C   -0.708282  1.340322 -2.758254
C    0.597440 -2.874841 -2.856997
C    1.290801 -4.090164 -2.927111
C    2.368057 -4.347780 -2.073336
C    2.744982 -3.391104 -1.134701
C    2.597538  3.082870  1.960215
C    3.428307  2.720647  3.017647
C    3.700314  1.369085  3.252683
C    3.159764  0.373358  2.426074
C   -1.455710  1.814420 -3.855578
C   -2.079679  3.060420 -3.817128
C   -1.951168  3.864093 -2.680853
C   -1.186662  3.435689 -1.587584
H   -0.048675 -0.419648 -3.862264
H    3.522691 -1.365405  0.355000
H    1.183502  3.589977 -0.218477
H   -0.244789 -2.695531 -3.527461
H    0.983246 -4.838936 -3.660455
H    2.911310 -5.291848 -2.141271
H    3.590992 -3.585809 -0.471407
H    2.381906  4.137508  1.773735
H    3.861266  3.488495  3.661046
H    4.343334  1.078236  4.086400
H    3.375861 -0.677315  2.627107
H   -1.559324  1.182976 -4.741083
H   -2.670048  3.402247 -4.669097
H   -2.447922  4.835836 -2.637412
H   -1.101673  4.068579 -0.702407

41
C21H15Fe1N3O1(2+,5)_0 HF=-2311.121531 ZeroPointC=0.313976 NImag=0 LowF=-4.4906 ES64L-G16RevA.03 integral(grid=finegrid) 
Fe   0.000000  0.000000  0.000000
O   -0.726871  0.000000  1.426566
N   -1.169889 -1.300205 -0.916223
N    0.868126  0.463136 -1.703793
N    1.369544 -1.382287  0.323528
C   -0.016714  0.821509 -2.760113
C    2.166338  0.414924 -1.837570
C   -1.582052 -1.088647 -2.130995
C   -1.451518 -2.457376 -0.149034
C    0.988217 -2.597635  0.597481
C    2.712507 -0.945768  0.243589
C   -1.201918  0.042003 -2.956372
C   -0.377347 -3.079065  0.569113
C    3.086185 -0.080517 -0.836190
C    0.261037  1.886527 -3.614418
C   -0.604250  2.187663 -4.675752
C   -1.743592  1.412712 -4.905432
C   -2.027560  0.341100 -4.061186
C   -0.644322 -4.285023  1.253459
C   -1.929055 -4.820620  1.297614
C   -2.971175 -4.175264  0.625214
C   -2.731585 -3.002620 -0.103684
C    4.446543  0.273764 -0.971364
C    5.394728 -0.143394 -0.040664
C    5.002665 -0.949836  1.032765
C    3.668699 -1.354681  1.172234
H    2.609353  0.759249 -2.783161
H   -2.262753 -1.825202 -2.583278
H    1.764141 -3.337070  0.844227
H    1.146889  2.502363 -3.448048
H   -0.376477  3.034156 -5.327348
H   -2.407620  1.642066 -5.740594
H   -2.913719 -0.271327 -4.243754
H    0.171067 -4.793235  1.773537
H   -2.119127 -5.740051  1.853975
H   -3.982480 -4.586495  0.659431
H   -3.554219 -2.504291 -0.619719
H    4.751874  0.901917 -1.811543
H    6.437536  0.159883 -0.148913
H    5.739725 -1.275353  1.770304
H    3.375180 -1.982254  2.015659

35
C18H9Fe1N3O4(2+)_0 HF=-2418.737260 ZeroPointC=0.243156 NImag=0 LowF=-7.5064 ES64L-G16RevA.03 integral(grid=finegrid) 
Fe   0.000000  0.000000  0.000000
O   -0.685830  0.000000  1.346017
N    0.421708  1.603184 -0.827648
N    1.659105 -0.801345 -0.197653
N   -0.815000 -0.801518 -1.458438
C    2.750510 -0.082466  0.143401
C    3.958715 -0.737536  0.389904
C    4.011142 -2.130690  0.256844
C    2.877407 -2.838915 -0.160862
C    1.693422 -2.136997 -0.395104
C   -0.424093  3.577148 -1.840371
C    0.721316  4.262234 -1.416056
C    1.738022  3.577288 -0.738878
C    1.565390  2.220204 -0.459539
C   -0.548601  2.220154 -1.536130
C   -2.641620 -0.737170 -2.973936
C   -1.732418 -0.082463 -2.140739
C   -0.675397 -2.137148 -1.602514
C   -1.560386 -2.838779 -2.423490
C   -2.564395 -2.130259 -3.095356
H    4.831722 -0.147388  0.675595
H    4.943678 -2.663452  0.458675
H    2.890365 -3.919932 -0.313411
H   -1.220000  4.067859 -2.404072
H    0.831127  5.327883 -1.631699
H    2.661838  4.068163 -0.426377
C    2.696203  1.439635  0.199706
H   -3.385896 -0.146841 -3.512133
C   -1.747000  1.439507 -2.062370
C    0.474709 -2.878455 -0.931330
H   -1.444433 -3.919744 -2.524181
H   -3.275532 -2.662746 -3.731714
O   -2.673271  2.040954 -2.538940
O    0.475815 -4.081304 -0.933305
O    3.624164  2.041184  0.672824

35
C18H9Fe1N3O4(2+,3)_0 HF=-2418.733006 ZeroPointC=0.241984 NImag=0 LowF=-5.6654 ES64L-G16RevA.03 integral(grid=finegrid) 
Fe   0.000000  0.000000  0.000000
O   -0.706840 -0.000000  1.387251
N    0.220277  1.815627 -0.432317
N    1.821726 -0.253037  0.386549
N    0.241053 -0.551922 -1.865780
C    2.397764  0.607694  1.247203
C    3.600431  0.267284  1.871243
C    4.193202 -0.963278  1.571360
C    3.603196 -1.803247  0.621088
C    2.397612 -1.419836  0.025980
C   -0.663237  3.707593 -1.560008
C   -0.067158  4.539445 -0.606386
C    0.725107  3.980950  0.401577
C    0.861564  2.591901  0.461886
C   -0.499931  2.323038 -1.455521
C   -0.779825 -0.590994 -4.020093
C   -0.529052  0.043037 -2.798831
C    0.846731 -1.734349 -2.095214
C    0.634324 -2.417984 -3.296835
C   -0.204878 -1.844309 -4.258524
H    4.042687  0.973156  2.577655
H    5.123791 -1.258990  2.062253
H    4.053612 -2.751922  0.321288
H   -1.252115  4.101451 -2.391176
H   -0.204002  5.622361 -0.661034
H    1.241209  4.591249  1.145915
C    1.790149  1.978349  1.497105
H   -1.410283 -0.090455 -4.757855
C   -1.077427  1.436806 -2.554033
C    1.816088 -2.301206 -1.074296
H    1.132926 -3.376109 -3.457151
H   -0.394297 -2.364024 -5.200992
O   -1.888081  1.900633 -3.312990
O    2.232431 -3.422686 -1.205648
O    2.165634  2.637818  2.428770

35
C18H9Fe1N3O4(2+,5)_0 HF=-2418.719120 ZeroPointC=0.241083 NImag=0 LowF=-6.9307 ES64L-G16RevA.03 integral(grid=finegrid) 
Fe   0.000000  0.000000  0.000000
O   -0.727903  0.000000  1.428591
N    1.373665 -1.351297  0.415802
N   -1.143622 -1.351512 -0.866819
N    0.869346  0.391047 -1.706188
C   -1.408332 -2.470239 -0.164272
C   -2.477451 -3.285240 -0.544992
C   -3.243999 -2.919891 -1.658981
C   -2.895968 -1.790086 -2.406945
C   -1.810858 -1.014151 -1.986031
C    3.649721 -1.789548  0.928209
C    3.249333 -2.919400  1.649431
C    1.897578 -3.284919  1.684105
C    0.961039 -2.470055  1.042949
C    2.671269 -1.013752  0.297750
C    2.764553  1.379114 -2.756581
C    2.190530  0.673828 -1.694788
C    0.083556  0.673630 -2.768405
C    0.605108  1.378919 -3.856930
C    1.952942  1.756368 -3.832995
H   -2.686850 -4.187770  0.033037
H   -4.099223 -3.531089 -1.957906
H   -3.436762 -1.499529 -3.309974
H    4.698114 -1.498832  0.834945
H    3.993945 -3.530488  2.165621
H    1.553152 -4.187482  2.193296
C   -0.499983 -2.913174  0.981760
H    3.831936  1.607355 -2.725766
C    3.097637  0.156500 -0.578486
C   -1.352605  0.155950 -2.846230
H   -0.047203  1.606977 -4.702406
H    2.378393  2.318758 -4.668046
O    4.218783  0.584581 -0.491727
O   -2.082266  0.584742 -3.701497
O   -0.888786 -3.756911  1.744977

67
C31H30Fe1N3O2(1+)_3 HF=-2776.610724 ZeroPointC=0.545793 NImag=0 LowF=-2.6501 ES64L-G16RevA.03  
C    2.636042  1.544158  0.235386
C    3.637044  2.306416  0.860498
C    3.626795  3.705918  0.926824
C    2.562417  4.352602  0.296193
C    1.527918  3.640713 -0.318759
C    1.514042  2.229135 -0.326677
N    0.440880  1.526119 -0.865275
C    0.444954  4.402981 -0.979502
C   -0.557689  3.584999 -1.700422
C   -0.527054  2.174238 -1.621304
C   -1.502601  1.436804 -2.361777
C   -1.529478  4.249563 -2.453520
C   -2.513371  3.555762 -3.159493
C   -2.464163  2.157918 -3.092182
C    2.827191  0.090763  0.126940
C   -1.578104 -0.031537 -2.392191
C    4.748306  4.450029  1.661086
C   -3.617643  4.248865 -3.966680
C   -3.466410  5.777012 -3.933863
C    4.740479  4.024904  3.145117
C    6.105269  4.085676  1.022009
C    4.561766  5.972610  1.582673
C   -4.988988  3.873387 -3.365376
C   -3.545659  3.777115 -5.434536
O    0.402009  5.622254 -0.964130
C    3.178526 -2.673497 -0.064619
C    4.300113 -1.845062  0.076231
C    4.120695 -0.474578  0.163353
N    1.758595 -0.738412 -0.037402
C    1.934511 -2.077507 -0.125892
C   -1.990824 -2.795786 -2.280691
C   -1.286911 -2.109509 -1.312295
N   -1.044556 -0.777926 -1.386548
C   -2.245687 -0.706048 -3.440965
C   -2.447922 -2.074578 -3.393506
Fe   0.000000  0.000000  0.000000
O   -0.698052 -0.000000  1.370004
H    4.458964  1.777604  1.340223
H    2.480125  5.438157  0.264863
H   -1.480128  5.337500 -2.444667
H   -3.240756  1.599358 -3.610733
H   -4.268208  6.240226 -4.527347
H   -3.540818  6.174765 -2.910497
H   -2.506269  6.103059 -4.361953
H    5.537187  4.550823  3.693356
H    4.912671  2.944167  3.266179
H    3.778849  4.270365  3.621323
H    6.919855  4.620345  1.534084
H    6.129609  4.365940 -0.042396
H    6.322820  3.008786  1.096471
H    5.381805  6.473092  2.118132
H    4.575177  6.334536  0.543307
H    3.617879  6.294412  2.048056
H   -5.796475  4.366162 -3.928416
H   -5.060668  4.193631 -2.314633
H   -5.173872  2.788588 -3.402786
H   -4.328647  4.271634 -6.029562
H   -3.699136  2.690739 -5.528600
H   -2.570458  4.023356 -5.882205
H    3.268114 -3.757508 -0.141510
H    5.305736 -2.269617  0.102535
H    4.985795  0.181227  0.233226
H    1.038659 -2.680408 -0.257342
H   -2.163902 -3.867243 -2.175361
H   -0.914466 -2.617817 -0.422575
H   -2.596086 -0.138663 -4.300223
H   -2.965012 -2.581324 -4.210835

67
C31H30Fe1N3O2(1+,3)_3 HF=-2776.608233 ZeroPointC=0.543745 NImag=0 LowF=-0.9519 ES64L-G16RevA.03  
C   -0.629524  1.983850 -2.518232
C   -1.309630  2.864833 -3.364440
C   -2.101711  2.460852 -4.452958
C   -2.176148  1.086375 -4.686353
C   -1.503686  0.169893 -3.878989
C   -0.722448  0.570002 -2.759141
N   -0.058436 -0.352811 -1.963363
C   -1.610555 -1.256591 -4.240498
C   -0.726416 -2.162873 -3.482925
C    0.025402 -1.674456 -2.378073
C    0.902903 -2.615282 -1.737386
C   -0.651938 -3.488134 -3.909679
C    0.188401 -4.412296 -3.286016
C    0.954327 -3.929794 -2.210834
C    0.105741  2.603111 -1.398605
C    1.745858 -2.319180 -0.562902
C   -2.835548  3.500722 -5.300357
C    0.289569 -5.878477 -3.707927
C   -0.608155 -6.184859 -4.915828
C   -3.825724  4.269427 -4.397164
C   -1.804025  4.483623 -5.896579
C   -3.617613  2.847245 -6.449332
C   -0.147956 -6.768382 -2.523126
C    1.753969 -6.194751 -4.083579
O   -2.341558 -1.652112 -5.135484
C    1.121262  3.882111  0.841562
C    1.227457  4.505675 -0.405503
C    0.709889  3.867375 -1.527404
N    0.103196  1.979541 -0.202534
C    0.562418  2.612877  0.897732
C    3.088978 -2.023259  1.844156
C    1.891376 -1.375459  1.574860
N    1.260535 -1.493790  0.387163
C    2.984241 -2.958382 -0.368539
C    3.662816 -2.803241  0.835386
Fe   0.000000  0.000000  0.000000
O   -0.725463  0.000000  1.423801
H   -1.252588  3.928358 -3.137797
H   -2.758070  0.669075 -5.506505
H   -1.283064 -3.757770 -4.754899
H    1.599538 -4.631487 -1.684491
H   -0.505256 -7.244306 -5.192154
H   -1.670562 -6.003147 -4.693897
H   -0.330856 -5.584538 -5.795666
H   -4.367461  5.021078 -4.991432
H   -3.314733  4.798896 -3.578578
H   -4.566271  3.587576 -3.951950
H   -2.317627  5.236103 -6.514136
H   -1.077606  3.957144 -6.534587
H   -1.246140  5.023494 -5.116149
H   -4.126717  3.624567 -7.037512
H   -2.956024  2.294242 -7.133352
H   -4.388860  2.155114 -6.079043
H   -0.085737 -7.829349 -2.809640
H   -1.187070 -6.554159 -2.230045
H    0.491791 -6.625325 -1.638937
H    1.841640 -7.246834 -4.394751
H    2.441346 -6.043496 -3.237173
H    2.094411 -5.562837 -4.918267
H    1.475945  4.362120  1.754551
H    1.698940  5.486185 -0.499943
H    0.772864  4.338187 -2.507715
H    0.451747  2.062537  1.833581
H    3.564589 -1.906133  2.818750
H    1.387631 -0.746066  2.310415
H    3.407498 -3.568891 -1.165263
H    4.625073 -3.295641  0.991010

67
C31H30Fe1N3O2(1+,5)_3 HF=-2776.607081 ZeroPointC=0.543851 NImag=0 LowF=-2.9598 ES64L-G16RevA.03  
C    3.077221  0.637610 -0.646693
C    4.348407  1.215095 -0.536304
C    4.729312  2.408139 -1.174000
C    3.766273  3.014178 -1.976680
C    2.480276  2.479063 -2.116679
C    2.085240  1.300416 -1.439377
N    0.790292  0.807355 -1.551036
C    1.536365  3.177097 -3.014335
C    0.255270  2.479292 -3.250712
C   -0.060907  1.300697 -2.533107
C   -1.285440  0.638262 -2.869877
C   -0.613553  3.014642 -4.208979
C   -1.829087  2.408922 -4.516538
C   -2.121589  1.215994 -3.833553
C    2.862787 -0.634407  0.074105
C   -1.743067 -0.633524 -2.272632
C    6.137010  2.975553 -0.966379
C   -2.824078  2.976547 -5.533624
C   -2.295831  4.264717 -6.181986
C    6.333270  3.291254  0.532199
C    7.177964  1.928897 -1.418289
C    6.351550  4.263639 -1.774838
C   -4.152101  3.292192 -4.812081
C   -3.069902  1.930039 -6.641646
O    1.813594  4.235596 -3.558047
C    2.497717 -2.892377  1.671702
C    3.735882 -2.675625  1.058050
C    3.917929 -1.546569  0.267717
N    1.655066 -0.914683  0.619468
C    1.479334 -1.986442  1.421745
C   -2.821933 -2.890966 -1.038086
C   -2.020684 -1.985366 -0.361204
N   -1.474435 -0.913875 -0.975024
C   -2.520340 -1.545394 -3.012375
C   -3.053206 -2.674179 -2.400482
Fe   0.000000  0.000000  0.000000
O   -0.737189  0.000000  1.446814
H    5.076672  0.722082  0.106458
H    3.963721  3.932462 -2.527737
H   -0.283496  3.932877 -4.692508
H   -3.069786  0.723300 -4.045078
H   -3.032202  4.642712 -6.906264
H   -2.125916  5.057795 -5.438228
H   -1.353978  4.093648 -6.725123
H    7.339755  3.703410  0.702601
H    6.232508  2.393004  1.160857
H    5.597463  4.032853  0.879171
H    8.195783  2.325295 -1.281868
H    7.049750  1.677239 -2.482378
H    7.108276  0.996859 -0.836114
H    7.370340  4.641466 -1.604497
H    6.237674  4.092521 -2.856089
H    5.650015  5.056868 -1.475415
H   -4.881216  3.704517 -5.526434
H   -4.000620  4.033643 -4.012659
H   -4.601746  2.393899 -4.361408
H   -3.778217  2.326542 -7.385133
H   -3.500086  0.997956 -6.243347
H   -2.133459  1.678433 -7.163013
H    2.321091 -3.745872  2.327170
H    4.557838 -3.380303  1.201649
H    4.875471 -1.366117 -0.218019
H    0.493034 -2.079403  1.878048
H   -3.248780 -3.744231 -0.509854
H   -1.810116 -2.078353  0.704934
H   -2.690159 -1.364939 -4.072554
H   -3.652843 -3.378620 -2.980999

43
C23H15Fe1N3O1(2+)_0 HF=-2387.367562 ZeroPointC=0.330180 NImag=0 LowF=-8.6588 ES64L-G16RevA.03 integral(grid=finegrid) 
C   -1.827213  1.643198 -1.809405
C   -2.946536  2.412085 -2.146244
C   -2.991572  3.813778 -2.014095
C   -1.879241  4.487457 -1.567175
C   -0.718027  3.760353 -1.181124
C   -0.699686  2.323773 -1.245672
N    0.390176  1.642506 -0.765763
C    0.429854  4.415893 -0.722071
C    1.581731  3.711327 -0.352711
C    1.545981  2.272081 -0.386946
C    2.725153  1.541047 -0.030179
C    2.752803  4.398438  0.071855
C    3.863725  3.684531  0.454286
C    3.837510  2.278439  0.395033
C   -1.840584  0.198437 -2.122951
C    2.848382  0.067667 -0.073146
C    3.095599 -2.708062  0.161859
C    1.870432 -2.069475  0.186460
N    1.747214 -0.728265  0.029597
C    4.110321 -0.550023 -0.171100
C    4.238246 -1.928613 -0.060039
C   -1.881576 -2.538666 -2.677841
C   -2.686344 -1.670773 -3.424930
C   -2.656978 -0.308739 -3.149399
N   -1.044374 -0.667534 -1.433632
C   -1.070681 -1.995334 -1.698566
Fe   0.000000  0.000000  0.000000
O   -0.690196  0.000000  1.354587
H   -3.838292  1.911341 -2.523866
H   -3.900956  4.351586 -2.286499
H   -1.869434  5.577020 -1.494346
H    0.431347  5.507376 -0.660834
H    2.747090  5.490238  0.093251
H    4.764634  4.192070  0.802360
H    4.731742  1.747977  0.721083
H    3.151639 -3.789255  0.296432
H    0.949495 -2.628265  0.357075
H    4.996937  0.056954 -0.344286
H    5.223116 -2.394735 -0.136747
H   -1.870767 -3.614275 -2.859653
H   -3.323564 -2.053721 -4.225175
H   -3.253589  0.372971 -3.752828
H   -0.413199 -2.629769 -1.107325

43
C23H15Fe1N3O1(2+,3)_0 HF=-2387.361277 ZeroPointC=0.328985 NImag=0 LowF=-5.5276 ES64L-G16RevA.03 integral(grid=finegrid) 
C   -1.935754  2.030074 -1.457074
C   -2.955585  2.963144 -1.661525
C   -2.785346  4.350709 -1.481294
C   -1.562122  4.835919 -1.087498
C   -0.483845  3.937005 -0.849994
C   -0.662507  2.517197 -1.021363
N    0.387814  1.679525 -0.761128
C    0.759366  4.404470 -0.409079
C    1.844399  3.541401 -0.217374
C    1.647511  2.138619 -0.469434
C    2.781719  1.263608 -0.411795
C    3.112226  4.026289  0.211676
C    4.162838  3.153633  0.373308
C    3.993728  1.795594  0.036421
C   -2.240743  0.603311 -1.699722
C    2.751099 -0.128579 -0.913264
C    2.633637 -2.735031 -1.888433
C    1.528599 -2.092128 -1.355556
N    1.588197 -0.828794 -0.879039
C    3.896946 -0.728283 -1.461875
C    3.842898 -2.033416 -1.941944
C   -2.996847 -2.079917 -1.894522
C   -3.633238 -1.123036 -2.693619
C   -3.258370  0.212071 -2.589303
N   -1.580707 -0.363524 -1.017705
C   -1.968210 -1.657210 -1.069543
Fe   0.000000  0.000000  0.000000
O   -0.704431 -0.000000  1.382524
H   -3.944417  2.610111 -1.954949
H   -3.627269  5.023234 -1.652307
H   -1.397613  5.905955 -0.944692
H    0.888948  5.473308 -0.219680
H    3.229280  5.094026  0.408766
H    5.132904  3.504610  0.728624
H    4.856575  1.134897  0.130169
H    2.545953 -3.757598 -2.258331
H    0.563282 -2.597257 -1.303872
H    4.823452 -0.161712 -1.541548
H    4.735005 -2.496394 -2.369670
H   -3.285522 -3.131921 -1.912634
H   -4.426914 -1.415838 -3.384615
H   -3.752492  0.961920 -3.205306
H   -1.446651 -2.355601 -0.410893

43
C23H15Fe1N3O1(2+,5)_0 HF=-2387.367558 ZeroPointC=0.328791 NImag=0 LowF=-4.7741 ES64L-G16RevA.03 integral(grid=finegrid) 
C   -1.301976  0.661696 -2.845818
C   -2.142857  1.270528 -3.779946
C   -1.807408  2.449694 -4.476081
C   -0.583198  3.031140 -4.257719
C    0.315782  2.462271 -3.311226
C   -0.042761  1.286519 -2.557852
N    0.819456  0.795811 -1.608274
C    1.571545  3.034525 -3.088864
C    2.490306  2.464811 -2.202804
C    2.093439  1.289064 -1.468886
C    3.067327  0.666938 -0.618332
C    3.783364  3.036186 -2.031917
C    4.680318  2.457206 -1.168958
C    4.316163  1.278089 -0.487286
C   -1.773478 -0.604396 -2.239610
C    2.855917 -0.598810  0.120477
C    2.502516 -2.821975  1.767118
C    1.469117 -1.944977  1.478387
N    1.639790 -0.888319  0.648597
C    3.921892 -1.482213  0.355338
C    3.746990 -2.597949  1.170632
C   -2.895055 -2.828166 -0.984258
C   -3.142970 -2.606245 -2.342187
C   -2.587626 -1.490226 -2.963715
N   -1.486584 -0.891958 -0.944704
C   -2.056264 -1.948877 -0.318160
Fe   0.000000  0.000000  0.000000
O   -0.732417  0.000000  1.437448
H   -3.119177  0.825461 -3.975274
H   -2.517162  2.879554 -5.184503
H   -0.279065  3.930184 -4.797735
H    1.849423  3.939108 -3.636084
H    4.040096  3.935100 -2.596219
H    5.669816  2.888967 -1.011263
H    5.048633  0.834992  0.188441
H    2.329867 -3.661973  2.441663
H    0.479339 -2.061509  1.920744
H    4.888299 -1.295426 -0.111542
H    4.580099 -3.281958  1.347852
H   -3.338302 -3.668340 -0.447553
H   -3.774161 -3.292138 -2.911833
H   -2.777196 -1.305123 -4.020407
H   -1.833076 -2.063722  0.742940

81
C42H32Fe1N3O3(1+)_0 HF=-3271.888637 ZeroPointC=0.644753 NImag=0 LowF=-5.5296 ES64L-G16RevA.03 integral(grid=finegrid) 
C   -1.750854  1.603313 -1.970874
C   -2.886135  2.293443 -2.438577
C   -3.084195  3.628396 -2.114623
C   -2.155398  4.277809 -1.289906
C   -1.014191  3.618882 -0.841107
C   -0.757184  2.284088 -1.203714
N    0.404994  1.601858 -0.794846
C    1.906017  3.424658 -1.469277
C    1.670889  2.157637 -0.871340
C    2.832373  1.433882 -0.435511
C    3.172059  3.982066 -1.523160
C    4.287793  3.309262 -0.995392
C    4.111844  2.040520 -0.480396
C   -1.670501  0.173683 -2.196696
C    2.777829  0.044945 -0.064706
N   -0.964874 -0.649308 -1.460349
C   -1.109662 -2.019691 -1.965270
C   -2.297021 -1.865479 -2.968872
O   -2.381465 -0.396457 -3.145827
O    3.911203 -0.603771  0.181669
C    3.617654 -1.999114  0.464215
C    2.078566 -2.113614  0.224595
N    1.704466 -0.706218 -0.018677
C    0.173221 -2.549533 -2.569156
C    1.300417 -2.760226  1.340992
Fe   0.000000  0.000000  0.000000
O   -0.698878  0.000000  1.371626
C   -3.619105 -2.383607 -2.484482
C    4.428459 -2.914572 -0.414476
C   -5.662058 -3.626484 -2.897585
C   -6.103181 -3.335114 -1.605144
C   -5.304274 -2.568259 -0.748832
C   -4.065915 -2.097817 -1.182896
C   -4.424512 -3.148419 -3.336789
C    2.571645 -3.591420 -3.585383
C    1.594158 -4.452217 -3.079656
C    0.400580 -3.932582 -2.573435
C    1.145112 -1.693029 -3.102605
C    2.341243 -2.213215 -3.602151
C   -0.137090 -3.999147  3.403194
C    0.497938 -2.772812  3.628770
C    1.214976 -2.157522  2.603600
C    0.663519 -3.987627  1.120282
C   -0.053005 -4.606897  2.148639
C    5.017407 -5.185111 -1.030116
C    4.328220 -4.297511 -0.203162
C    5.229135 -2.430017 -1.453181
C    5.927311 -3.321769 -2.273128
C    5.820814 -4.698804 -2.067075
H   -3.620524  1.745927 -3.030677
H   -3.971998  4.154396 -2.469036
H   -2.329784  5.310790 -0.980864
H   -0.315360  4.132524 -0.181859
H    1.077012  3.970905 -1.910659
H    3.297311  4.961460 -1.990581
H    5.278123  3.765873 -1.022041
H    4.963717  1.466028 -0.116947
H   -1.409896 -2.677332 -1.137652
H   -2.048943 -2.267066 -3.957789
H    3.856717 -2.158972  1.526413
H    1.898918 -2.669137 -0.703227
H   -6.282427 -4.225510 -3.567495
H   -7.070800 -3.706824 -1.261062
H   -5.647352 -2.340741  0.262661
H   -3.449065 -1.505697 -0.501209
H   -4.082124 -3.371910 -4.350522
H    3.517562 -3.992524 -3.951438
H    1.769830 -5.529732 -3.063081
H   -0.355228 -4.605936 -2.160227
H    0.986483 -0.613431 -3.093717
H    3.104552 -1.538146 -3.994446
H   -0.698267 -4.479537  4.207656
H    0.428765 -2.292541  4.606985
H    1.691146 -1.190450  2.782298
H    0.736489 -4.459748  0.138359
H   -0.544981 -5.565460  1.969379
H    4.936377 -6.260657 -0.857988
H    3.707221 -4.681851  0.610393
H    5.311488 -1.355201 -1.616887
H    6.559666 -2.935689 -3.075859
H    6.368837 -5.393711 -2.707145

81
C42H32Fe1N3O3(1+,3)_0 HF=-3271.881968 ZeroPointC=0.643399 NImag=0 LowF=-3.8265 ES64L-G16RevA.03 integral(grid=finegrid) 
C   -1.892857  1.974353 -1.700501
C   -2.968009  2.821596 -2.019305
C   -3.008416  4.121688 -1.529934
C   -1.976525  4.570043 -0.694763
C   -0.888115  3.752311 -0.404801
C   -0.789548  2.453173 -0.936607
N    0.366395  1.662651 -0.719090
C    1.791486  3.455275 -1.565167
C    1.626189  2.260195 -0.817697
C    2.820137  1.682324 -0.282273
C    3.022249  4.080990 -1.689518
C    4.170513  3.549711 -1.082785
C    4.061520  2.349530 -0.405589
C   -1.978149  0.563777 -2.025452
C    2.836207  0.359553  0.291513
N   -1.403863 -0.337894 -1.293108
C   -1.701314 -1.675389 -1.809022
C   -2.511152 -1.356493 -3.110313
O   -2.687585  0.110803 -3.043563
O    3.992908 -0.172339  0.673078
C    3.778993 -1.565482  1.028786
C    2.226438 -1.747763  0.906824
N    1.808663 -0.430386  0.396465
C   -0.418467 -2.463243 -1.975476
C    1.535359 -2.155401  2.182744
Fe   0.000000  0.000000  0.000000
O   -0.712215 -0.000000  1.397800
C   -3.837377 -2.043863 -3.222260
C    4.546214 -2.485509  0.116426
C   -5.297352 -3.612112 -4.358405
C   -6.288999 -3.384625 -3.402177
C   -6.058216 -2.485331 -2.354467
C   -4.835868 -1.821507 -2.260982
C   -4.075688 -2.938577 -4.271457
C    2.007352 -3.865831 -2.178701
C    0.897056 -4.464801 -1.577465
C   -0.309085 -3.764763 -1.470663
C    0.697968 -1.871511 -2.592193
C    1.903355 -2.568061 -2.690383
C    0.304869 -2.976577  4.560796
C    0.840603 -1.687844  4.456273
C    1.454692 -1.279294  3.273247
C    0.993379 -3.440968  2.289178
C    0.381604 -3.853164  3.476721
C    5.296073 -4.740266 -0.371004
C    4.675923 -3.831332  0.487554
C    5.053526 -2.055732 -1.114327
C    5.678977 -2.966917 -1.970761
C    5.797750 -4.310043 -1.604391
H   -3.785746  2.423433 -2.622390
H   -3.852060  4.772259 -1.765912
H   -2.021796  5.571201 -0.260749
H   -0.088324  4.121476  0.237317
H    0.931586  3.889151 -2.069993
H    3.089701  4.998159 -2.279170
H    5.133559  4.054686 -1.168922
H    4.940513  1.878479  0.034479
H   -2.347881 -2.197491 -1.087011
H   -1.900886 -1.541026 -4.005504
H    4.105284 -1.679588  2.071468
H    2.011327 -2.495637  0.132121
H   -5.475843 -4.310390 -5.178777
H   -7.246007 -3.906201 -3.472358
H   -6.834948 -2.303055 -1.608725
H   -4.663319 -1.119399 -1.440639
H   -3.302804 -3.109863 -5.025179
H    2.958530 -4.397703 -2.236621
H    0.972887 -5.478439 -1.177895
H   -1.169526 -4.228265 -0.982018
H    0.629958 -0.854527 -2.987546
H    2.770300 -2.097772 -3.157020
H   -0.175735 -3.294210  5.488694
H    0.772957 -0.997794  5.299988
H    1.853686 -0.265356  3.190893
H    1.049614 -4.119953  1.434786
H   -0.037529 -4.858854  3.553616
H    5.397563 -5.786138 -0.073032
H    4.287532 -4.169814  1.452061
H    4.969128 -1.006007 -1.399612
H    6.081779 -2.623275 -2.926266
H    6.291008 -5.019194 -2.272658

81
C42H32Fe1N3O3(1+,5)_0 HF=-3271.886801 ZeroPointC=0.643079 NImag=0 LowF=-3.848 ES64L-G16RevA.03 integral(grid=finegrid) 
C    0.368325 -2.646367 -1.925702
C    0.071419 -3.866412 -2.552236
C   -0.686395 -3.884582 -3.720004
C   -1.142969 -2.678110 -4.265337
C   -0.828356 -1.459493 -3.664263
C   -0.057531 -1.415935 -2.492263
N    0.308326 -0.177999 -1.911109
C    1.774913  0.258290 -3.814907
C    1.089852  0.686085 -2.644649
C    1.288340  2.049978 -2.244261
C    2.574843  1.121324 -4.544109
C    2.736377  2.465304 -4.159373
C    2.094544  2.914099 -3.020055
C    1.100941 -2.613506 -0.666105
C    0.664988  2.584646 -1.063990
N    0.876725 -1.725195  0.251599
C    1.908908 -1.809635  1.292626
C    2.604596 -3.160500  0.949549
O    2.053438 -3.482757 -0.396102
O    0.672105  3.898722 -0.864466
C    0.125258  4.174683  0.459799
C   -0.547879  2.828878  0.851831
N    0.062757  1.901572 -0.123167
C    2.717001 -0.530535  1.168614
C   -2.056282  2.814796  0.748089
Fe   0.000000  0.000000  0.000000
O   -0.741540  0.000000  1.455354
C    2.316044 -4.294732  1.887583
C    1.214779  4.641257  1.398532
C    3.097276 -6.174977  3.207009
C    1.787354 -6.436180  3.614190
C    0.738607 -5.628159  3.159945
C    1.000875 -4.559467  2.303996
C    3.359839 -5.108969  2.342536
C    3.934084  1.963188  0.772203
C    3.183030  1.729939  1.926266
C    2.572962  0.487308  2.122760
C    3.466791 -0.282001  0.005733
C    4.073471  0.957518 -0.190397
C   -4.852981  2.774745  0.559292
C   -4.084632  3.216334 -0.523443
C   -2.692726  3.236204 -0.429145
C   -2.829889  2.367972  1.824395
C   -4.224067  2.350895  1.732017
C    1.947347  5.108346  3.666332
C    0.962022  4.674497  2.777623
C    2.456134  5.074170  0.919706
C    3.442353  5.507325  1.810156
C    3.194467  5.519241  3.184876
H    0.428127 -4.793939 -2.100920
H   -0.929795 -4.833748 -4.200252
H   -1.750250 -2.686525 -5.173113
H   -1.168722 -0.520319 -4.103408
H    1.680768 -0.778673 -4.132437
H    3.092825  0.744268 -5.429126
H    3.362976  3.139194 -4.745265
H    2.203785  3.948269 -2.693344
H    1.433784 -1.854475  2.281019
H    3.684558 -3.041430  0.799692
H   -0.625256  4.964036  0.315066
H   -0.245235  2.511601  1.855610
H    3.917575 -6.803012  3.560746
H    1.580727 -7.270012  4.288636
H   -0.286088 -5.830930  3.478551
H    0.175209 -3.931171  1.958978
H    4.384773 -4.908362  2.019930
H    4.404671  2.935295  0.621607
H    3.064802  2.522284  2.667381
H    1.965571  0.308511  3.012709
H    3.563530 -1.053492 -0.762684
H    4.648610  1.142752 -1.099870
H   -5.942691  2.761741  0.486507
H   -4.572860  3.548399 -1.442345
H   -2.102087  3.583425 -1.281672
H   -2.336694  2.016832  2.733032
H   -4.819819  2.001725  2.578129
H    1.739481  5.128122  4.738322
H   -0.011244  4.364364  3.166278
H    2.655416  5.062101 -0.151919
H    4.409681  5.839623  1.426365
H    3.966303  5.857332  3.879515

38
C18H15Fe1N3O1(2+)_0 HF=-2196.937401 ZeroPointC=0.300269 NImag=0 LowF=-0.1902 ES64L-G16RevA.03 integral(grid=finegrid) 
Fe   0.000000  0.000000  0.000000
O   -0.687634  0.000000  1.349558
N    0.431330  1.613296 -0.846532
N   -0.812260 -0.805595 -1.482693
N    1.676993 -0.805506 -0.214630
C   -1.625263 -0.049181 -2.261828
C   -2.282187 -0.646287 -3.333764
C   -2.076565 -2.007134 -3.585309
C   -1.201922 -2.747552 -2.782650
C   -0.561372 -2.117543 -1.719697
C    1.953594  3.401056 -1.162889
C    1.015262  4.023217 -1.993346
C   -0.208098  3.400804 -2.264067
C   -0.486376  2.170353 -1.676046
C    1.641733  2.170544 -0.592022
C    4.038526 -0.646049 -0.113231
C    2.785100 -0.049005 -0.014889
C    1.721381 -2.117572 -0.556682
C    2.957878 -2.747461 -0.663061
C    4.121276 -2.006914 -0.427235
H   -2.943756 -0.054274 -3.968207
H   -2.585569 -2.488698 -4.423795
H   -1.016123 -3.803618 -2.984694
H    2.920536  3.866361 -0.965030
H    1.246946  4.989280 -2.448400
H   -0.936676  3.865978 -2.929969
C   -1.783387  1.417138 -1.905415
H    4.940614 -0.053982  0.049120
C    2.589892  1.417454  0.322252
C    0.403964 -2.832391 -0.792601
H    3.012299 -3.803559 -0.931981
H    5.098842 -2.488444 -0.508126
H   -2.405377  1.495266 -0.992724
H   -2.351813  1.918217 -2.698076
H    2.217569  1.495894  1.362067
H    3.565409  1.918284  0.315753
H    0.606986 -3.833566 -1.191221
H   -0.093464 -2.991319  0.183734

38
C18H15Fe1N3O1(2+,3)_0 HF=-2196.935503 ZeroPointC=0.299288 NImag=1 LowF=-28.9516 ES64L-G16RevA.03 integral(grid=finegrid) 
Fe   0.000000  0.000000  0.000000
O   -0.704455  0.000000  1.382571
N    0.106137  1.896972 -0.208306
N   -0.887237 -0.226601 -1.691222
N    1.756530 -0.265444 -0.826664
C   -1.907160  0.615436 -1.985644
C   -2.627693  0.426346 -3.162382
C   -2.272230 -0.618280 -4.020261
C   -1.191078 -1.445444 -3.702105
C   -0.496740 -1.229717 -2.514635
C    1.358109  3.897378 -0.024033
C    0.242607  4.616431 -0.460658
C   -0.934471  3.941260 -0.793311
C   -0.985457  2.555526 -0.658870
C    1.270902  2.512444  0.099838
C    4.046622  0.339979 -0.947373
C    2.767390  0.545167 -0.437581
C    1.920778 -1.261424 -1.727201
C    3.182660 -1.501088 -2.264680
C    4.254198 -0.697745 -1.861693
H   -3.455574  1.094290 -3.405216
H   -2.828331 -0.778028 -4.947128
H   -0.887650 -2.253749 -4.369459
H    2.291997  4.404986  0.222681
H    0.294951  5.703703 -0.554195
H   -1.810803  4.483187 -1.152461
C   -2.204164  1.729827 -1.002953
H    4.869687  0.984866 -0.635353
C    2.425195  1.644173  0.550479
C    0.690982 -2.071398 -2.090376
H    3.326043 -2.305442 -2.987983
H    5.251656 -0.872196 -2.272160
H   -2.615599  1.292953 -0.073502
H   -2.983965  2.380478 -1.414920
H    2.175281  1.189882  1.528618
H    3.307842  2.270862  0.723134
H    0.939817 -2.774145 -2.894395
H    0.402504 -2.702619 -1.226603

38
C18H15Fe1N3O1(2+,5)_0 HF=-2196.925373 ZeroPointC=0.298524 NImag=0 LowF=-6.2733 ES64L-G16RevA.03 integral(grid=finegrid) 
Fe   0.000000  0.000000  0.000000
O   -0.726454  0.000000  1.425746
N   -1.116534 -1.324794 -0.979255
N    1.448133 -1.325285  0.327372
N    0.852937  0.616903 -1.673983
C    1.088758 -2.588619  0.656187
C    2.085508 -3.548562  0.827166
C    3.422623 -3.187307  0.639270
C    3.747770 -1.887461  0.237809
C    2.724722 -0.957107  0.073991
C   -2.396121 -1.886277 -2.892311
C   -2.530128 -3.186165 -2.393488
C   -1.896203 -3.547800 -1.201410
C   -1.171650 -2.588187 -0.495433
C   -1.661912 -0.956260 -2.160858
C    0.657707  1.211744 -3.963111
C    0.077157  0.784839 -2.772244
C    2.197496  0.784405 -1.692010
C    2.819711  1.211289 -2.861653
C    2.037901  1.440471 -3.999560
H    1.815291 -4.570453  1.098306
H    4.213127 -3.928029  0.781523
H    4.784089 -1.599618  0.053374
H   -2.856051 -1.598140 -3.839026
H   -3.110129 -3.926625 -2.949472
H   -1.957006 -4.569732 -0.823586
C   -0.393003 -2.901722  0.770298
H    0.042514  1.361232 -4.851877
C   -1.404115  0.465825 -2.627694
C    2.951254  0.464971 -0.408792
H    3.900387  1.360423 -2.886442
H    2.509555  1.779417 -4.925204
H   -0.818729 -2.317392  1.606131
H   -0.520118 -3.961227  1.019414
H   -1.870706  1.178141 -1.919569
H   -1.907141  0.632985 -3.587506
H    4.023463  0.631826 -0.566088
H    2.652924  1.177268  0.385044

43
C18H16Fe1N7O1(1+)_0 HF=-2416.650588 ZeroPointC=0.329596 NImag=0 LowF=-0.0055 ES64L-G16RevA.03  
N    0.417001  1.558938 -0.818411
C   -0.287157  2.159148 -1.863502
C    0.081478  3.435185 -2.362245
C    1.291926  3.530434  0.374701
C    1.458333  2.226157 -0.125600
C    2.683691  1.549920  0.141295
C    2.329962  4.187854  1.027661
C    3.562867  3.551735  1.214792
C    3.723648  2.237174  0.791589
C   -1.349895  1.478295 -2.541694
C   -2.056986  2.144354 -3.565161
C   -1.719394  3.421156 -3.980438
C   -0.616419  4.051752 -3.388150
C   -1.676720  0.084953 -2.298527
N   -1.028143 -0.702886 -1.382491
N   -1.445786 -1.945401 -1.412297
N   -2.378624 -1.984617 -2.344023
C   -2.572476 -0.776609 -2.929976
C   -3.068040 -3.237967 -2.627814
C    2.834816  0.130878 -0.159065
N    1.747303 -0.704615 -0.219409
C    3.932214 -0.693703 -0.352743
N    3.411888 -1.942035 -0.512678
N    2.094206 -1.945210 -0.436613
C    4.131810 -3.190044 -0.737427
Fe   0.000000  0.000000  0.000000
H    2.170944  5.199142  1.407478
H    4.657368  1.711838  1.002490
H   -2.884017  1.629088 -4.056201
H   -0.295922  5.037095 -3.732992
H   -3.298068 -0.626099 -3.722617
H    4.998482 -0.492998 -0.396386
O   -0.697926  0.000000  1.369757
H    4.758938 -3.099247 -1.634607
H    3.386079 -3.980100 -0.878400
H    4.758862 -3.419766  0.135119
H   -2.925668 -3.509395 -3.682606
H   -4.139471 -3.127658 -2.411448
H   -2.633737 -4.006748 -1.979402
H    4.378742  4.065928  1.725498
H   -2.285519  3.912658 -4.773017
H    0.326586  4.021852  0.254289
H    0.942853  3.944383 -1.938675

43
C18H16Fe1N7O1(1+,3)_0 HF=-2416.650773 ZeroPointC=0.328585 NImag=0 LowF=-2.5258 ES64L-G16RevA.03  
N    0.404450  1.610337 -0.793779
C   -0.155542  2.132768 -1.979308
C    0.550876  3.158454 -2.653630
C    0.576091  3.817759  0.248001
C    1.084430  2.515742  0.058161
C    2.268691  2.151885  0.756340
C    1.245113  4.747945  1.033316
C    2.445108  4.403213  1.668787
C    2.937134  3.109754  1.538187
C   -1.341897  1.644497 -2.589719
C   -1.801237  2.233279 -3.786369
C   -1.114149  3.265434 -4.405244
C    0.084046  3.714832 -3.835144
C   -2.082900  0.517469 -2.049882
N   -1.577536 -0.303639 -1.083223
N   -2.396449 -1.287806 -0.804055
N   -3.443053 -1.123171 -1.586464
C   -3.318655 -0.026923 -2.380742
C   -4.552600 -2.067451 -1.527333
C    2.749361  0.780058  0.726529
N    1.891336 -0.253001  0.483547
C    3.981085  0.186590  0.963346
N    3.755510 -1.149452  0.837776
N    2.492543 -1.410600  0.549059
C    4.711626 -2.240151  0.986301
Fe   0.000000  0.000000  0.000000
H    0.822995  5.746698  1.161866
H    3.839788  2.816644  2.078151
H   -2.713341  1.848700 -4.246070
H    0.665239  4.500957 -4.321731
H   -4.091329  0.277855 -3.079232
H    4.960183  0.596882  1.191382
O   -0.712325  0.000000  1.398017
H    5.521678 -2.127313  0.252859
H    4.172912 -3.177341  0.808107
H    5.125503 -2.235131  2.003943
H   -4.634726 -2.607364 -2.480781
H   -5.485901 -1.525776 -1.322978
H   -4.343140 -2.771378 -0.714384
H    2.973301  5.130834  2.287252
H   -1.489900  3.701447 -5.332086
H   -0.358237  4.092745 -0.241353
H    1.491810  3.510522 -2.233493

43
C18H16Fe1N7O1(1+,5)_0 HF=-2416.653177 ZeroPointC=0.327955 NImag=0 LowF=-1.8236 ES64L-G16RevA.03  
N    0.746923  1.019371 -1.465920
C    0.578675  0.765634 -2.815182
C    1.565942  1.157326 -3.756625
C    1.399325  3.367258 -1.600965
C    1.576555  2.079649 -1.054675
C    2.581180  1.890792 -0.063850
C    2.193154  4.435320 -1.198573
C    3.189685  4.245364 -0.233387
C    3.372429  2.983998  0.326539
C   -0.574417  0.071053 -3.301052
C   -0.688419 -0.183042 -4.681214
C    0.287605  0.220200 -5.582776
C    1.424565  0.892129 -5.108925
C   -1.663263 -0.346507 -2.427873
N   -1.584769 -0.428417 -1.058185
N   -2.712226 -0.842308 -0.534901
N   -3.535972 -1.034884 -1.544323
C   -2.958123 -0.747364 -2.738753
C   -4.896550 -1.495471 -1.291118
C    2.815825  0.579126  0.543670
N    1.837059 -0.370797  0.636893
C    3.927230  0.017955  1.153183
N    3.520490 -1.217400  1.556958
N    2.257155 -1.443900  1.245954
C    4.297436 -2.239916  2.247084
Fe   0.000000  0.000000  0.000000
H    2.027098  5.424823 -1.629330
H    4.132627  2.841982  1.097309
H   -1.561328 -0.723494 -5.051334
H    2.211046  1.195879 -5.802979
H   -3.492550 -0.825837 -3.680118
H    4.936232  0.384929  1.315083
O   -0.732459  0.000000  1.437531
H    5.129169 -2.571411  1.610193
H    3.625438 -3.080365  2.453190
H    4.687494 -1.833950  3.190260
H   -5.056729 -2.466306 -1.779629
H   -5.614252 -0.759134 -1.677563
H   -5.011505 -1.597175 -0.206296
H    3.810800  5.081812  0.091550
H    0.174954  0.002644 -6.646100
H    0.614114  3.513401 -2.344113
H    2.463670  1.657148 -3.394168

61
C30H24Fe1N3O3(1+)_0 HF=-2810.041939 ZeroPointC=0.482753 NImag=0 LowF=-6.8218 ES64L-G16RevA.03 integral(grid=finegrid) 
N    0.395712  1.612014 -0.776628
C    1.397621  2.294573 -0.060748
C   -0.285021  2.176425 -1.841807
C    2.607139  1.621948  0.292439
C   -1.330764  1.463902 -2.520548
C   -1.614621  0.079402 -2.256619
C    2.757562  0.200190  0.060828
N    1.760927 -0.634397 -0.095399
N   -1.002081 -0.692148 -1.387238
Fe   0.000000  0.000000  0.000000
O   -0.698220  0.000000  1.370333
C    3.642951  2.317220  0.946740
C    3.480500  3.646253  1.311656
C    2.261651  4.285633  1.045382
C    1.238968  3.623543  0.372314
C    0.068794  3.442975 -2.378002
C   -0.631358  4.009258 -3.429601
C   -1.722131  3.346995 -4.019682
C   -2.047214  2.080880 -3.575917
O    3.957745 -0.352603  0.034246
C    3.786438 -1.794505 -0.050182
C    2.282042 -1.977560 -0.395091
C   -1.427080 -2.100763 -1.599881
C   -2.681412 -1.891408 -2.468972
O   -2.516646 -0.553217 -3.003444
C    2.010297 -2.383039 -1.831074
C   -1.645176 -2.880207 -0.328579
C    1.543514 -1.837610 -4.149162
C    1.498150 -3.197881 -4.468054
C    1.724249 -4.152400 -3.471258
C    1.976710 -3.745283 -2.159347
C    1.804147 -1.431127 -2.837945
C   -1.213973 -4.858230  1.013102
C   -1.011489 -4.117289 -0.154653
C   -2.488711 -2.392613  0.679860
C   -2.686724 -3.128716  1.847545
C   -2.049863 -4.362689  2.016514
H    4.560944  1.780151  1.188799
H    4.280818  4.175619  1.830939
H    2.101563  5.313481  1.378285
H    0.291636  4.130013  0.190303
H    0.918128  3.981166 -1.965882
H   -0.320606  4.987268 -3.804130
H   -2.280796  3.810549 -4.833918
H   -2.849339  1.515544 -4.049860
H    4.463547 -2.169661 -0.826337
H    4.056673 -2.218209  0.927513
H    1.813426 -2.707542  0.280740
H   -0.634728 -2.585930 -2.188952
H   -3.609472 -1.910527 -1.878235
H   -2.758420 -2.589565 -3.310081
H    1.375656 -1.087229 -4.924883
H    1.293713 -3.514518 -5.493020
H    1.698012 -5.216696 -3.714800
H    2.140068 -4.495218 -1.380711
H    1.817624 -0.367292 -2.597607
H   -0.721931 -5.825503  1.137119
H   -0.363486 -4.503663 -0.943918
H   -2.975345 -1.421614  0.566690
H   -3.337561 -2.736435  2.631603
H   -2.208176 -4.938401  2.931023

61
C30H24Fe1N3O3(1+,3)_0 HF=-2810.037147 ZeroPointC=0.481440 NImag=0 LowF=-4.9367 ES64L-G16RevA.03 integral(grid=finegrid) 
N    0.331512  1.700878 -0.650628
C    1.116111  2.511788  0.201105
C   -0.340110  2.311978 -1.716060
C    2.351484  2.062934  0.751445
C   -1.533653  1.794401 -2.304758
C   -2.024585  0.479574 -1.981470
C    2.720998  0.668275  0.667679
N    1.862969 -0.281239  0.449961
N   -1.393826 -0.392887 -1.245928
Fe   0.000000  0.000000  0.000000
O   -0.712765  0.000000  1.398879
C    3.165356  2.936452  1.498055
C    2.747952  4.231654  1.770451
C    1.490628  4.652030  1.314813
C    0.692996  3.810961  0.546867
C    0.199879  3.480492 -2.310069
C   -0.450221  4.146569 -3.337599
C   -1.677330  3.683523 -3.838196
C   -2.196715  2.506668 -3.331629
O    3.963956  0.267124  0.903148
C    4.007444 -1.169919  0.677369
C    2.513998 -1.585731  0.630297
C   -2.087655 -1.705038 -1.350066
C   -3.419478 -1.286437 -2.001747
O   -3.144664  0.034723 -2.541228
C    2.140068 -2.578509 -0.447176
C   -2.161750 -2.435072 -0.032513
C    1.425676 -3.078378 -2.715345
C    1.453053 -4.445918 -2.428153
C    1.827979 -4.880228 -1.152391
C    2.159500 -3.950334 -0.165086
C    1.778265 -2.148440 -1.732515
C   -1.330338 -4.206859  1.403803
C   -1.348709 -3.556823  0.166901
C   -2.955971 -1.964636  1.022206
C   -2.940520 -2.614133  2.255735
C   -2.127353 -3.736481  2.449183
H    4.111550  2.560215  1.889319
H    3.375731  4.900091  2.361664
H    1.123543  5.649036  1.567867
H   -0.278454  4.160088  0.198178
H    1.154206  3.862693 -1.953040
H    0.010359  5.041736 -3.761664
H   -2.194125  4.221435 -4.634140
H   -3.116621  2.084527 -3.736450
H    4.517676 -1.342972 -0.281726
H    4.576548 -1.628924  1.494044
H    2.192653 -1.988566  1.606077
H   -1.495173 -2.317419 -2.049760
H   -4.241290 -1.190214 -1.277877
H   -3.730475 -1.934839 -2.828860
H    1.142983 -2.732684 -3.712278
H    1.185451 -5.173393 -3.197355
H    1.849724 -5.947598 -0.922487
H    2.424816 -4.293813  0.838096
H    1.781439 -1.082626 -1.975685
H   -0.695351 -5.084042  1.546479
H   -0.723584 -3.921490 -0.649975
H   -3.567901 -1.068701  0.896386
H   -3.557711 -2.238464  3.074381
H   -2.117606 -4.242576  3.417057

61
C30H24Fe1N3O3(1+,5)_0 HF=-2810.043003 ZeroPointC=0.481132 NImag=0 LowF=-5.7572 ES64L-G16RevA.03 integral(grid=finegrid) 
N    1.385277 -0.221860 -1.338591
C    1.985022 -1.505309 -1.380511
C    1.618503  0.648323 -2.379947
C    1.189899 -2.678277 -1.484109
C    1.193105  2.018308 -2.327285
C    0.515360  2.559370 -1.179990
C   -0.258990 -2.542313 -1.397127
N   -0.833503 -1.649381 -0.656088
N    0.071061  1.895862 -0.139465
Fe   0.000000  0.000000  0.000000
O   -0.740293 -0.000000  1.452906
C    1.788173 -3.940043 -1.621496
C    3.175632 -4.058841 -1.609492
C    3.966065 -2.912527 -1.462642
C    3.379855 -1.650974 -1.356316
C    2.249169  0.222208 -3.581109
C    2.465918  1.092058 -4.636327
C    2.070517  2.440176 -4.562177
C    1.439111  2.886737 -3.416324
O   -1.077800 -3.319405 -2.087345
C   -2.443858 -2.862323 -1.841590
C   -2.281357 -1.627879 -0.913867
C   -0.420766  2.852909  0.884414
C   -0.516046  4.145507  0.049015
O    0.293726  3.868971 -1.123949
C   -2.584645 -0.250051 -1.478512
C    0.527294  2.911333  2.062614
C   -2.131430  1.473219 -3.132038
C   -2.856117  2.396470 -2.369793
C   -3.443852  1.998355 -1.165977
C   -3.304108  0.681262 -0.718194
C   -1.996462  0.158143 -2.688530
C    1.020487  2.428678  4.387784
C    0.140669  2.391961  3.302921
C    1.810729  3.460121  1.916073
C    2.690488  3.494280  2.998322
C    2.295136  2.979474  4.237711
H    1.153131 -4.822631 -1.716096
H    3.641352 -5.041361 -1.701841
H    5.054202 -3.001805 -1.434104
H    3.998806 -0.756817 -1.266186
H    2.555550 -0.817468 -3.678943
H    2.945916  0.716023 -5.542895
H    2.250518  3.118839 -5.397047
H    1.109764  3.922349 -3.332411
H   -2.896279 -2.630232 -2.814397
H   -2.989624 -3.686715 -1.365155
H   -2.821517 -1.761305  0.033644
H   -1.408876  2.517614  1.221055
H   -0.100969  5.028564  0.547470
H   -1.538392  4.351588 -0.298333
H   -1.664490  1.780051 -4.069755
H   -2.963773  3.425833 -2.719025
H   -4.016285  2.713992 -0.571423
H   -3.740395  0.377261  0.235794
H   -1.409391 -0.547620 -3.282350
H    0.708526  2.023851  5.352944
H   -0.848432  1.944058  3.414949
H    2.132379  3.866048  0.952672
H    3.686209  3.926371  2.876762
H    2.982389  3.009388  5.086073

43
C23H15Fe1N3O1(2+)_1 HF=-2387.365673 ZeroPointC=0.330213 NImag=0 LowF=-4.4116 ES64L-G16RevA.03 integral(grid=finegrid) 
N   -1.127215 -0.717413 -1.334095
C   -1.356085 -2.039246 -1.318552
C   -2.468404 -2.624687 -1.924097
C   -3.409503 -1.791404 -2.502481
C   -3.213772 -0.390502 -2.513444
C   -2.006664  0.146490 -1.950468
N    0.405922  1.638363 -0.796667
C   -0.464839  2.198694 -1.690447
C   -0.108697  3.401312 -2.316337
C    1.087474  4.030996 -1.993752
C    1.934566  3.454794 -1.052776
C    1.582189  2.244580 -0.446178
N    1.766210 -0.675612  0.113348
C    2.665406  0.206980  0.672885
C    3.776908 -0.313136  1.414157
C    3.985041 -1.712693  1.427563
C    3.116993 -2.555536  0.754299
C    1.994992 -1.995955  0.139524
Fe   0.000000  0.000000  0.000000
O   -0.689773  0.000000  1.353756
C    2.510751  1.619770  0.525065
C   -1.754199  1.552315 -2.031357
H   -0.641341 -2.659886 -0.777760
H   -2.593916 -3.707704 -1.896944
H   -4.318846 -2.204368 -2.946223
C   -4.194437  0.480246 -3.056689
H   -0.749221  3.824311 -3.086804
H    1.372672  4.957924 -2.495800
H    2.893736  3.916802 -0.827763
C    4.640409  0.575942  2.107619
H    4.840500 -2.118664  1.973355
H    3.266521 -3.635577  0.728821
H    1.255230 -2.637914 -0.338989
C    3.371696  2.441842  1.256812
C   -2.781692  2.358528 -2.534130
C    4.411244  1.933458  2.059753
C   -3.992362  1.841844 -3.030339
H   -5.108325  0.053200 -3.474772
H    5.475201  0.165345  2.679418
H    3.241328  3.523633  1.213212
H   -2.656032  3.440896 -2.539570
H    5.045987  2.624665  2.616698
H   -4.754521  2.526457 -3.406092

43
C23H15Fe1N3O1(2+,3)_1 HF=-2387.363177 ZeroPointC=0.329456 NImag=0 LowF=-8.3612 ES64L-G16RevA.03 integral(grid=finegrid) 
N    1.807202 -0.386226  0.599458
C    1.969198 -1.460001  1.382749
C    3.213063 -2.083033  1.546437
C    4.293978 -1.593155  0.836700
C    4.152017 -0.443749  0.020055
C    2.871039  0.196589 -0.034877
N    0.250239  1.800546 -0.491122
C    1.518688  2.303427 -0.621339
C    1.692851  3.689791 -0.682113
C    0.588047  4.535543 -0.677869
C   -0.686578  3.989389 -0.637428
C   -0.863100  2.602031 -0.527530
N   -1.550155 -0.193977 -1.151613
C   -2.539445  0.738566 -1.019168
C   -3.886275  0.375304 -1.338391
C   -4.119136 -0.899601 -1.909697
C   -3.070127 -1.781375 -2.109715
C   -1.796397 -1.401843 -1.673157
Fe   0.000000  0.000000  0.000000
O   -0.706499 -0.000000  1.386582
C   -2.238040  2.051214 -0.539277
C    2.717579  1.434027 -0.731175
H    1.076982 -1.836643  1.889612
H    3.300696 -2.948825  2.204120
H    5.270208 -2.079689  0.904483
C    5.234184  0.089900 -0.728360
H    2.698182  4.104198 -0.721361
H    0.722481  5.618194 -0.727386
H   -1.554308  4.640362 -0.711103
C   -4.941137  1.280816 -1.047654
H   -5.139480 -1.183485 -2.179602
H   -3.222605 -2.766374 -2.552521
H   -0.957047 -2.103275 -1.732801
C   -3.321498  2.875533 -0.225737
C    3.809545  1.893855 -1.469400
C   -4.658412  2.492849 -0.455323
C    5.049180  1.222210 -1.490581
H    6.202878 -0.413024 -0.693684
H   -5.969051  0.993282 -1.278384
H   -3.145197  3.858000  0.211847
H    3.713112  2.806885 -2.057756
H   -5.463352  3.178185 -0.184679
H    5.864812  1.624514 -2.093769

43
C23H15Fe1N3O1(2+,5)_1 HF=-2387.367219 ZeroPointC=0.328948 NImag=0 LowF=-8.1142 ES64L-G16RevA.03 integral(grid=finegrid) 
N   -0.961113 -1.625710 -0.582280
C   -2.233575 -1.723342 -0.158631
C   -3.125498 -2.682213 -0.644159
C   -2.674474 -3.578444 -1.593624
C   -1.327220 -3.537022 -2.025678
C   -0.452268 -2.535504 -1.483011
N    1.605315 -0.283356 -1.145020
C    1.943285 -1.591278 -1.348580
C    3.275826 -1.998743 -1.190900
C    4.255369 -1.053869 -0.895566
C    3.912333  0.295564 -0.866155
C    2.571978  0.674857 -1.027882
N    0.037428  1.974568 -0.073457
C    0.999663  2.698456 -0.742815
C    0.792868  4.105393 -0.944884
C   -0.375535  4.709442 -0.421972
C   -1.284748  3.954885  0.293645
C   -1.037655  2.589223  0.450521
Fe   0.000000  0.000000  0.000000
O   -0.734239  0.000000  1.441024
C    2.218893  2.104822 -1.185119
C    0.927695 -2.549234 -1.843640
H   -2.549726 -1.007591  0.601227
H   -4.148103 -2.705372 -0.265457
H   -3.341999 -4.339842 -2.004658
C   -0.831252 -4.491539 -2.951660
H    3.535764 -3.052829 -1.278791
H    5.287366 -1.365118 -0.719334
H    4.675244  1.054434 -0.697423
C    1.768483  4.879152 -1.626063
H   -0.534875  5.779849 -0.573968
H   -2.179449  4.393464  0.737301
H   -1.725988  1.963945  1.020487
C    3.145320  2.918044 -1.843770
C    1.359825 -3.517189 -2.754542
C    2.927272  4.288335 -2.077021
C    0.495939 -4.474756 -3.317050
H   -1.517019 -5.238739 -3.356413
H    1.585830  5.945482 -1.774347
H    4.066749  2.475291 -2.223206
H    2.402986 -3.520755 -3.072092
H    3.681299  4.871124 -2.608611
H    0.887324 -5.198621 -4.033725

37
C17H15Fe1N3O1(2+)_0 HF=-2158.833183 ZeroPointC=0.292800 NImag=0 LowF=-5.9908 ES64L-G16RevA.03 integral(grid=finegrid) 
N   -1.078978 -0.751570 -1.380628
C   -1.226041 -2.097136 -1.452926
C   -2.040614 -2.695054 -2.399853
C   -2.722668 -1.873931 -3.304397
C   -2.590115 -0.488560 -3.201993
C   -1.773529  0.065663 -2.214354
N    0.390369  1.687792 -0.766141
C   -0.442557  2.237269 -1.684722
C   -0.120809  3.464531 -2.262304
C    1.045479  4.123443 -1.871579
C    1.870276  3.548464 -0.900927
C    1.521985  2.318343 -0.353471
N    1.801286 -0.644562  0.051526
C    2.754342  0.238823  0.452338
C    4.069200 -0.188910  0.627180
C    4.402871 -1.525597  0.395758
C    3.408290 -2.417048 -0.016981
C    2.116689 -1.939940 -0.178431
Fe   0.000000  0.000000  0.000000
O   -0.687933  0.000000  1.350144
C   -1.752788  1.557452 -1.989056
C    2.340423  1.663835  0.733504
H   -0.690281 -2.695235 -0.714523
H   -2.137655 -3.781673 -2.425147
H   -3.363174 -2.309381 -4.075159
H   -3.134646  0.171930 -3.878920
H   -0.787289  3.902665 -3.006793
H    1.310383  5.084259 -2.319308
H    2.779568  4.051636 -0.568812
H    4.828124  0.526464  0.948298
H    5.431781 -1.866934  0.532749
H    3.626243 -3.468178 -0.212730
H    1.314398 -2.599873 -0.505136
H   -2.436123  1.767418 -1.140998
H   -2.207718  2.048121 -2.857601
H    1.758008  1.686216  1.674623
H    3.237073  2.266435  0.918150

37
C17H15Fe1N3O1(2+,3)_0 HF=-2158.830670 ZeroPointC=0.291799 NImag=0 LowF=-6.9491 ES64L-G16RevA.03 integral(grid=finegrid) 
N   -1.484759 -0.336225 -1.147046
C   -1.668604 -1.613941 -1.548889
C   -2.729939 -1.968048 -2.367527
C   -3.622174 -0.967758 -2.768243
C   -3.437700  0.338162 -2.311374
C   -2.361448  0.640261 -1.473843
N    0.208863  1.848810 -0.409917
C   -0.837885  2.603958 -0.814561
C   -0.631841  3.949651 -1.116832
C    0.641882  4.501345 -0.973232
C    1.693533  3.700448 -0.522007
C    1.454600  2.359310 -0.237710
N    1.699885 -0.481463 -1.027857
C    2.778441  0.263638 -0.679705
C    4.044990 -0.034699 -1.175848
C    4.203089 -1.117017 -2.046407
C    3.082764 -1.868574 -2.409731
C    1.847417 -1.518413 -1.879920
Fe   0.000000  0.000000  0.000000
O   -0.705559  0.000000  1.384738
C   -2.214541  1.994411 -0.832246
C    2.529729  1.423566  0.262339
H   -0.959327 -2.362397 -1.186265
H   -2.854470 -3.007401 -2.676129
H   -4.467073 -1.207990 -3.418147
H   -4.140010  1.127849 -2.583950
H   -1.472680  4.561104 -1.447954
H    0.813387  5.555119 -1.205424
H    2.695398  4.110374 -0.385149
H    4.901135  0.574496 -0.881258
H    5.190617 -1.364901 -2.442660
H    3.160638 -2.714174 -3.094992
H    0.950329 -2.076660 -2.150331
H   -2.544944  1.894675  0.221181
H   -2.910802  2.694995 -1.307283
H    2.246682  1.042142  1.263222
H    3.458697  1.985872  0.412234

37
C17H15Fe1N3O1(2+,5)_0 HF=-2158.826262 ZeroPointC=0.290812 NImag=0 LowF=-8.4242 ES64L-G16RevA.03 integral(grid=finegrid) 
N   -1.639297 -0.325065 -1.124010
C   -1.836601 -1.486849 -1.782963
C   -2.944504 -1.686995 -2.594007
C   -3.868784 -0.646564 -2.722984
C   -3.657596  0.547155 -2.029315
C   -2.534436  0.692206 -1.213581
N    0.136613  1.974780 -0.268117
C   -1.003127  2.654886 -0.538842
C   -0.924098  3.996817 -0.909234
C    0.325700  4.616002 -0.980388
C    1.479376  3.888170 -0.677795
C    1.361190  2.548405 -0.315194
N    1.776046 -0.443932 -0.865037
C    2.787293  0.456285 -0.736360
C    4.028855  0.199846 -1.315456
C    4.235777 -0.990957 -2.018044
C    3.189161 -1.911008 -2.131918
C    1.972915 -1.598658 -1.543822
Fe   0.000000  0.000000  0.000000
O   -0.724534  0.000000  1.421977
C   -2.324328  1.936938 -0.376666
C    2.546500  1.703059  0.092682
H   -1.097857 -2.278929 -1.640606
H   -3.078861 -2.641369 -3.105837
H   -4.753105 -0.766108 -3.353443
H   -4.372041  1.368308 -2.108230
H   -1.836843  4.551791 -1.131648
H    0.400534  5.668087 -1.265413
H    2.463679  4.358016 -0.709912
H    4.835442  0.926960 -1.207681
H    5.208098 -1.198768 -2.471337
H    3.311509 -2.854481 -2.666305
H    1.129653 -2.290046 -1.609307
H   -2.424802  1.649386  0.687016
H   -3.135772  2.641666 -0.589725
H    2.413987  1.405242  1.151004
H    3.451124  2.321458  0.069194

43
C19H16Fe1N3O4(1+)_0 HF=-2461.412253 ZeroPointC=0.326884 NImag=0 LowF=-1.9177 ES64L-G16RevA.03  
N    0.237094  1.742407 -0.465324
C    1.397870  2.477487 -0.269475
C    1.405697  3.896516 -0.243921
O   -1.327880  3.427273 -0.200286
C   -1.027185  2.352452 -0.671061
C    2.671444  1.809825 -0.175972
C    3.859532  2.578902 -0.073192
C    3.830509  3.958107 -0.053888
C    2.588499  4.609317 -0.139534
C    4.110725 -0.380640 -0.324866
C    2.812035  0.385919 -0.224670
C    3.635981 -1.807930 -0.063251
N    1.800882 -0.444048 -0.251976
O    2.215780 -1.771006 -0.350094
C   -1.986959  1.635885 -1.585448
C   -3.084793  2.383005 -1.997383
C   -2.670991 -0.109477 -3.193876
C   -1.799908  0.339501 -2.148974
C   -3.985788  1.917241 -2.977048
C   -3.768957  0.701346 -3.586736
C   -1.326060 -2.114710 -3.381565
C   -0.562532 -1.653823 -2.297709
N   -0.808851 -0.492982 -1.696180
C   -2.400189 -1.358524 -3.803610
Fe   0.000000  0.000000  0.000000
O   -0.710362 -0.000000  1.394164
H    0.461285  4.427572 -0.277212
H    4.819031  2.066755 -0.006473
H    4.755408  4.530176  0.032796
H    2.543361  5.700347 -0.114105
H    4.856609 -0.045638  0.406951
H    4.538868 -0.240583 -1.331441
H    3.770919 -2.101387  0.990571
H    4.079159 -2.566628 -0.719636
H   -3.215182  3.370219 -1.551559
H   -4.834881  2.538654 -3.266643
H   -4.432245  0.341556 -4.376233
H   -1.078673 -3.070735 -3.843788
H   -3.048514 -1.708544 -4.610441
H    0.256299 -2.247679 -1.896084
O   -0.281042 -2.263962  0.411653
H   -0.711572 -2.127458  1.272278
H    0.607300 -2.608522  0.598003

43
C19H16Fe1N3O4(1+,3)_0 HF=-2461.430642 ZeroPointC=0.327422 NImag=0 LowF=-0.8781 ES64L-G16RevA.03  
N    0.181321  1.834570 -0.355863
C    1.377794  2.550893 -0.478918
C    1.353333  3.815195 -1.112483
O   -0.830011  3.651620  0.614951
C   -0.946862  2.586554  0.045218
C    2.644772  2.071258 -0.031756
C    3.805371  2.873312 -0.188229
C    3.744034  4.109892 -0.797384
C    2.502455  4.571709 -1.269496
C    4.037104  0.207690  1.203261
C    2.794852  0.776391  0.558466
C    3.470149 -1.045768  1.869088
N    1.853910 -0.120717  0.525143
O    2.263477 -1.318918  1.116426
C   -2.314650  2.084550 -0.317024
C   -3.364061  2.963257 -0.083059
C   -3.888494  0.654422 -1.566916
C   -2.585038  0.875260 -1.012721
C   -4.671375  2.711716 -0.551064
C   -4.925594  1.590126 -1.308419
C   -3.056140 -1.380724 -2.574151
C   -1.833927 -1.148528 -1.922659
N   -1.616269 -0.081940 -1.154410
C   -4.094579 -0.497532 -2.362609
Fe   0.000000  0.000000  0.000000
O   -0.722615  0.000000  1.418212
H    0.406589  4.201774 -1.484637
H    4.765506  2.493562  0.163147
H    4.644648  4.713220 -0.919747
H    2.436426  5.539952 -1.770454
H    4.491248  0.906351  1.917880
H    4.784537 -0.016997  0.423985
H    3.190419 -0.866963  2.919815
H    4.109151 -1.933949  1.795518
H   -3.133754  3.885620  0.452289
H   -5.466838  3.428285 -0.338983
H   -5.918875  1.402226 -1.721635
H   -3.171243 -2.267236 -3.198560
H   -5.078126 -0.671857 -2.805457
H   -1.020919 -1.870781 -2.002247
O    0.076512 -2.088212 -0.047615
H   -0.643971 -2.393309  0.528741
H    0.904450 -2.297989  0.435701

43
C19H16Fe1N3O4(1+,5)_0 HF=-2461.430135 ZeroPointC=0.325285 NImag=0 LowF=-2.9478 ES64L-G16RevA.03  
N    0.823307 -0.025078 -1.799311
C    0.743358  0.948133 -2.776455
C    1.051489  0.665764 -4.133604
O    0.283297 -1.900140 -3.034309
C    0.951753 -1.370103 -2.158144
C    0.448183  2.314434 -2.441746
C    0.475933  3.304837 -3.458769
C    0.774929  2.994176 -4.769538
C    1.065224  1.657924 -5.097719
C    0.025656  4.184446 -0.650789
C    0.161293  2.746577 -1.103903
C   -0.533873  3.992892  0.757498
N    0.036281  1.954039 -0.071206
O   -0.169072  2.642033  1.105439
C    1.978677 -2.154288 -1.401855
C    2.646244 -3.146243 -2.107511
C    3.401748 -2.660515  0.545019
C    2.323508 -1.920937 -0.038998
C    3.709188 -3.876617 -1.534235
C    4.091621 -3.627663 -0.234568
C    2.989515 -1.510927  2.634899
C    1.909876 -0.860107  2.013423
N    1.597190 -1.051767  0.734048
C    3.726919 -2.416636  1.902569
Fe   0.000000  0.000000  0.000000
O   -0.737913  0.000000  1.448236
H    1.266546 -0.357437 -4.430017
H    0.254641  4.339130 -3.196896
H    0.785051  3.771088 -5.535171
H    1.304734  1.390488 -6.129399
H   -0.640037  4.771459 -1.295873
H    1.020053  4.661937 -0.667683
H   -1.633794  4.075751  0.777914
H   -0.101174  4.654927  1.517510
H    2.340488 -3.338347 -3.137329
H    4.225498 -4.633061 -2.127796
H    4.915964 -4.179093  0.222669
H    3.206778 -1.305814  3.683646
H    4.555497 -2.964034  2.358341
H    1.264193 -0.175252  2.566607
O   -1.515782 -1.065347 -0.884317
H   -2.223475 -1.502253 -0.388122
H   -1.426145 -1.455632 -1.775441

42
C18H18Fe1N4O1(2+)_0 HF=-2253.459071 ZeroPointC=0.339781 NImag=0 LowF=-4.0488 ES64L-G16RevA.03  
N    0.987739  0.000013 -1.938477
C   -0.088249  0.033893 -2.950426
C    1.780905 -1.245120 -1.998067
C    1.833228  1.211257 -1.971340
C    1.081143  2.324833 -1.301437
C    2.377385 -1.485081 -0.641193
C   -1.210225 -0.840228 -2.469317
C    3.234278 -1.845224  1.952648
C    3.977288 -2.394853  0.905368
C    3.543941 -2.206083 -0.410488
N    1.666544 -0.957908  0.383661
C    2.080677 -1.126313  1.660858
C   -3.155054 -2.229133 -2.729315
C   -2.128715 -1.471205 -3.301208
N   -1.289726 -0.958135 -1.122730
C   -2.273168 -1.696243 -0.557862
C   -3.224625 -2.342313 -1.338884
C    0.539049  4.622146 -0.845898
C    1.274640  3.676194 -1.566286
N    0.188226  1.915556 -0.369415
C   -0.535994  2.821256  0.327912
C   -0.378659  4.185596  0.112305
Fe   0.000000  0.000000  0.000000
O   -0.703897  0.000000  1.381476
H   -0.448845  1.071248 -3.041620
H    0.275096 -0.271761 -3.945312
H    2.551217 -1.203080 -2.785525
H    1.104518 -2.077799 -2.250335
H    2.758035  1.006598 -1.407985
H    2.131411  1.475064 -2.999319
H    3.539915 -1.965743  2.993392
H    4.889777 -2.959903  1.108707
H    4.105940 -2.613972 -1.252770
H    1.469264 -0.676926  2.442990
H   -3.888203 -2.731183 -3.364679
H   -2.039588 -1.369868 -4.384459
H   -2.284288 -1.756585  0.530151
H   -4.007065 -2.927561 -0.852726
H    0.677408  5.688738 -1.036862
H    1.993146  3.982783 -2.328773
H   -1.240564  2.432058  1.062518
H   -0.975577  4.890741  0.693272

42
C18H18Fe1N4O1(2+,3)_0 HF=-2253.477913 ZeroPointC=0.339680 NImag=0 LowF=-1.6456 ES64L-G16RevA.03  
N    0.957763 -0.317526 -1.839562
C    1.443463  1.023557 -2.289233
C   -0.051496 -0.909633 -2.760453
C    2.097324 -1.226317 -1.529932
C    2.710414 -0.813807 -0.213412
C   -1.439653 -0.432485 -2.410033
C    0.806260  2.165093 -1.538533
C   -3.958960  0.248762 -1.517040
C   -3.776701 -0.091579 -2.859991
C   -2.499312 -0.436726 -3.312398
N   -1.630476 -0.083303 -1.115387
C   -2.856626  0.249132 -0.669104
C    0.361969  4.501269 -1.165037
C    0.899680  3.489546 -1.962645
N    0.191548  1.863632 -0.375933
C   -0.338793  2.826377  0.408258
C   -0.260817  4.163717  0.040385
C    4.475131 -0.689344  1.413154
C    4.039170 -1.038613  0.129869
N    1.848093 -0.250751  0.668927
C    2.256834  0.087254  1.905182
C    3.570565 -0.122281  2.313852
Fe   0.000000  0.000000  0.000000
O   -0.719605  0.000000  1.412305
H    2.530292  1.074538 -2.118378
H    1.291907  1.141454 -3.372809
H   -0.022193 -2.004449 -2.637923
H    0.194206 -0.703036 -3.813570
H    1.701583 -2.250878 -1.438005
H    2.841369 -1.240471 -2.342501
H   -4.942547  0.513347 -1.125461
H   -4.622471 -0.092144 -3.551314
H   -2.329962 -0.718057 -4.353596
H   -2.934025  0.505726  0.389184
H    0.428221  5.544639 -1.481550
H    1.395505  3.721886 -2.907391
H   -0.823006  2.499340  1.328574
H   -0.690745  4.925194  0.693411
H    5.513753 -0.860763  1.704979
H    4.723077 -1.488328 -0.592524
H    1.502226  0.517308  2.566534
H    3.873249  0.155549  3.324794

42
C18H18Fe1N4O1(2+,5)_0 HF=-2253.497025 ZeroPointC=0.338880 NImag=0 LowF=-4.2166 ES64L-G16RevA.03  
N    0.948106  0.000118 -1.860319
C    1.696593  1.283530 -1.950397
C   -0.130897 -0.099164 -2.880799
C    1.850286 -1.183695 -1.872542
C    2.446262 -1.400943 -0.503197
C   -1.241044 -0.991633 -2.382294
C    0.918714  2.390303 -1.281573
C   -3.319993 -2.416790 -1.254516
C   -3.148774 -2.428651 -2.641489
C   -2.094002 -1.707440 -3.214568
N   -1.413020 -1.001857 -1.036692
C   -2.425963 -1.689834 -0.475183
C    0.333573  4.682911 -0.865223
C    1.034784  3.733836 -1.619327
N    0.127973  1.998780 -0.251161
C   -0.548479  2.903551  0.482702
C   -0.465026  4.263484  0.202240
C    4.073229 -2.261731  1.040776
C    3.665317 -2.030373 -0.278760
N    1.669700 -1.000516  0.534553
C    2.051117 -1.220565  1.807649
C    3.254181 -1.855732  2.097909
Fe   0.000000  0.000000  0.000000
O   -0.731227  0.000000  1.435114
H    2.653606  1.152635 -1.419241
H    1.939284  1.527224 -2.997085
H    0.269511 -0.443547 -3.847705
H   -0.535931  0.913421 -3.041291
H    1.244605 -2.065344 -2.138876
H    2.627531 -1.080663 -2.646566
H   -4.133975 -2.965154 -0.777498
H   -3.831932 -2.996363 -3.277551
H   -1.943265 -1.698611 -4.295757
H   -2.500488 -1.640226  0.613437
H    0.412360  5.744157 -1.112455
H    1.668079  4.038481 -2.454730
H   -1.155766  2.507944  1.299899
H   -1.020763  4.978107  0.811575
H    5.026699 -2.756740  1.239364
H    4.286572 -2.342576 -1.120394
H    1.365945 -0.875199  2.585055
H    3.541501 -2.024744  3.136995
