# Supplementary material for: Closed Shell Iron(IV) Oxo Complex with an Fe–O Triple Bond: Computational Design, Synthesis, and Reactivity
Source: Angew Chem Int Ed Engl. 2020 Oct 29;59(51):23137–44. doi: 10.1002/anie.202009347 (PMC7756500; doi:10.1002/anie.202009347)
Supplement: Supplementary file 3 — Supplementary [file ANIE-59-23137-s003.xyz]

Name line contains: molecular_formula(charge,multiplicity)_id
HF=electronic_energy ZeroPoinC=zero_point_vibrational_energy
NImag=number_of_imaginary_frequencies LowF=lowest_frequency
version_of_Gaussian_software additional_input_to_Gaussian

The calculations were carried out with the following settings:
bp86/def2svp/fit empiricaldispersion=gd3bj integral(grid=finegrid)

The compounds from the text have the following IDs
(they are not all present in all datasets):
[(L1)Fe(O)]^(2+) is  C36H30Fe1N6O1(2+)_0,
[(L2)Fe(O)]^(+) is  C31H30Fe1N3O2(1+)_3,
[(quinisox)Fe(O)]^(+) is C19H14Fe1N3O3(1+)_0


47
C30H12Fe1N3O1(1-)_0 HF=-2652.839213 ZeroPointC=0.319900 NImag=0 LowF=-5.79 ES64L-G16RevA.03 integral(grid=finegrid) 
N    0.373028  1.620984 -0.732110
C    1.431208  2.432543 -0.377582
C    1.205341  3.789191 -0.788308
C   -0.069356  3.788973 -1.440075
C   -0.534603  2.432400 -1.381486
C    2.413250  4.519575 -0.436799
C    3.325434  3.628410  0.129057
C    2.757060  2.271340  0.162906
C   -1.062206  4.518916 -2.213189
C   -2.055714  3.627636 -2.619430
C   -1.750256  2.270991 -2.138003
N    1.623886 -0.810616 -0.093987
C    1.833434 -2.172180 -0.172369
C    3.172475 -2.514616  0.214905
C    3.809986 -1.274691  0.540424
C    2.816521 -0.260528  0.328972
C    3.292861 -3.949892  0.010487
C    2.088091 -4.430611 -0.503238
C    1.128562 -3.327054 -0.667854
C    5.030964 -0.569480  0.898352
C    4.779042  0.802475  0.870336
C    3.382403  1.055692  0.481799
N   -0.877627 -0.810650 -1.369593
C   -1.920498 -0.260789 -2.086453
C   -2.675028 -1.275208 -2.766262
C   -2.037166 -2.514900 -2.441102
C   -0.937096 -2.172211 -1.585087
C   -3.681080 -0.570350 -3.545372
C   -3.510310  0.801667 -3.358701
C   -2.376003  1.055170 -2.456075
C   -1.942769 -3.950219 -2.657973
C   -0.819337 -4.430823 -1.984653
C   -0.122122 -3.327033 -1.305591
Fe   0.000000  0.000000  0.000000
O   -0.711997  0.000000  1.397372
H    2.589549  5.594116 -0.589573
H    4.333221  3.882149  0.485285
H   -1.041536  5.593157 -2.446999
H   -2.935062  3.880901 -3.227339
H    4.181220 -4.563220  0.219610
H    1.875780 -5.474952 -0.770058
H    5.997330 -1.030620  1.148420
H    5.510482  1.593404  1.085642
H   -4.450474 -1.031733 -4.181165
H   -4.113961  1.592283 -3.825018
H   -2.634046 -4.563469 -3.253902
H   -0.478928 -5.475249 -1.969471

47
C30H12Fe1N3O1(1-,3)_0 HF=-2652.809313 ZeroPointC=0.318236 NImag=0 LowF=-5.9651 ES64L-G16RevA.03 integral(grid=finegrid) 
N    0.527986  1.462592 -1.036231
C    1.306264  2.505220 -0.587039
C    1.161321  3.660754 -1.429155
C    0.253898  3.274439 -2.464335
C   -0.096640  1.910623 -2.181420
C    2.078394  4.660079 -0.899558
C    2.761089  4.111642  0.184375
C    2.329702  2.721436  0.411283
C   -0.396879  3.600473 -3.725861
C   -1.068215  2.470446 -4.188889
C   -0.880173  1.346944 -3.253733
N    1.709874 -0.496228  0.648454
C    2.058041 -1.765700  1.027453
C    3.189841 -1.755095  1.913612
C    3.524932 -0.375229  2.085911
C    2.572240  0.351498  1.291830
C    3.526219 -3.153046  2.147628
C    2.654812 -3.953836  1.411949
C    1.715125 -3.114405  0.645891
C    4.443177  0.622299  2.618942
C    4.070924  1.876775  2.139882
C    2.898097  1.756649  1.254044
N   -0.132213 -1.257501 -1.375890
C   -0.827177 -1.094926 -2.556319
C   -1.115987 -2.362200 -3.167430
C   -0.540737 -3.345531 -2.303597
C    0.063790 -2.611497 -1.225839
C   -1.771176 -2.055687 -4.431651
C   -1.831470 -0.671503 -4.580991
C   -1.208913 -0.006157 -3.422433
C   -0.206339 -4.743772 -2.073183
C    0.588475 -4.832013 -0.931991
C    0.820612 -3.492525 -0.364546
Fe   0.000000  0.000000  0.000000
O   -0.723133  0.000000  1.419228
H    2.221916  5.678725 -1.288104
H    3.529320  4.620433  0.782528
H   -0.365031  4.572318 -4.239410
H   -1.641809  2.402432 -5.123336
H    4.335577 -3.526856  2.791626
H    2.665965 -5.051870  1.380089
H    5.296289  0.428743  3.285471
H    4.579273  2.824693  2.363212
H   -2.153169 -2.787746 -5.157882
H   -2.258281 -0.136244 -5.440140
H   -0.517410 -5.595661 -2.695060
H    1.008654 -5.756526 -0.512979

47
C30H12Fe1N3O1(1-,5)_0 HF=-2652.795297 ZeroPointC=0.317812 NImag=0 LowF=-5.4316 ES64L-G16RevA.03 integral(grid=finegrid) 
N    0.111395  1.901957 -0.218624
C    0.638253  2.736627  0.742669
C    0.407579  4.125211  0.415115
C   -0.277280  4.111250 -0.830233
C   -0.411491  2.706324 -1.178854
C    1.119230  4.902080  1.425045
C    1.792018  4.022430  2.261148
C    1.568625  2.617361  1.832127
C   -0.823719  4.850031 -1.957889
C   -1.218904  3.939790 -2.936690
C   -0.937041  2.551482 -2.508449
N    1.751580 -0.478233  0.617200
C    2.524024 -1.553151  0.316672
C    3.684649 -1.637333  1.188005
C    3.597373 -0.503139  2.040114
C    2.394108  0.188708  1.637357
C    4.441678 -2.789625  0.724190
C    3.792693 -3.331661 -0.383859
C    2.579931 -2.551550 -0.716820
C    4.250418  0.359194  3.019846
C    3.511497  1.527866  3.136808
C    2.338867  1.499785  2.224483
N    0.236585 -0.487486 -1.852963
C   -0.394537  0.087351 -2.936072
C   -0.284138 -0.738557 -4.111688
C    0.492697 -1.865875 -3.715892
C    0.804215 -1.652193 -2.325310
C   -0.879245  0.019307 -5.204638
C   -1.271964  1.261557 -4.719102
C   -0.944763  1.380222 -3.282611
C    1.235964 -3.049707 -4.127126
C    2.001069 -3.487295 -3.051810
C    1.801081 -2.603882 -1.883823
Fe   0.000000  0.000000  0.000000
O   -0.741091 -0.000000  1.454473
H    1.136778  5.998154  1.510342
H    2.426567  4.307873  3.111200
H   -0.909792  5.942958 -2.040863
H   -1.656582  4.203447 -3.909651
H    5.374523 -3.174985  1.160171
H    4.137168 -4.202819 -0.958448
H    5.177088  0.136351  3.568106
H    3.757803  2.376937  3.788826
H   -0.994244 -0.320560 -6.244159
H   -1.743716  2.060545 -5.307645
H    1.210975 -3.520178 -5.120792
H    2.677162 -4.353431 -3.055779

39
C17H14Fe1N3O4(1+)_0 HF=-2384.206151 ZeroPointC=0.281963 NImag=0 LowF=-0.0038 ES64L-G16RevA.03 integral(grid=finegrid) 
C    0.187129 -2.817490 -1.358023
C    0.184538 -4.193545 -1.717265
C   -0.883944 -4.766980 -2.408376
C   -1.970429 -3.960165 -2.783470
C   -1.995941 -2.589438 -2.474763
C   -0.932151 -1.990454 -1.741154
C    1.333772 -2.339930 -0.641176
N    1.437039 -1.127030 -0.133231
O    2.687714 -0.856928  0.418030
N   -0.938951 -0.631446 -1.441345
C   -3.146064 -1.772488 -2.945536
C   -2.986818 -0.305915 -2.752629
C   -1.878309  0.213634 -2.025596
C   -1.727875  1.649289 -1.943682
C   -3.944197  0.557328 -3.312726
C   -3.815973  1.951997 -3.206455
C   -2.708319  2.485270 -2.545892
C   -0.590182  2.295767 -1.358620
O    1.376229  2.455574 -0.201334
N    0.358300  1.650944 -0.703203
Fe   0.000000  0.000000  0.000000
O   -0.705611 -0.000000  1.384840
O   -4.127321 -2.264781 -3.498808
H    1.049411 -4.811413 -1.430188
H   -0.868953 -5.836873 -2.662420
H   -2.832778 -4.363418 -3.337377
H    2.199016 -3.009774 -0.491672
H   -4.790057  0.088126 -3.839735
H   -4.570243  2.617697 -3.650629
H   -2.577595  3.576583 -2.480653
H   -0.465883  3.388305 -1.466398
C    2.621125  2.219067 -0.900716
C    2.599428 -0.229577  1.716421
H    2.110885 -0.906313  2.446429
H    2.052621  0.735418  1.659380
H    3.651417 -0.050113  2.003063
H    2.528470  2.517370 -1.966426
H    2.928755  1.156806 -0.818829
H    3.353993  2.869130 -0.389059

39
C17H14Fe1N3O4(1+,3)_0 HF=-2384.176594 ZeroPointC=0.280348 NImag=0 LowF=-7.7748 ES64L-G16RevA.03 integral(grid=finegrid) 
C   -1.382517  0.885139 -2.657251
C   -2.254145  1.408256 -3.650691
C   -2.080773  2.683025 -4.193315
C   -0.993848  3.461023 -3.769805
C   -0.088159  2.972527 -2.813693
C   -0.258155  1.686266 -2.220387
C   -1.700437 -0.443082 -2.202065
N   -1.158636 -1.037029 -1.161557
O   -1.672032 -2.284550 -0.938199
N    0.655647  1.193007 -1.286779
C    1.077729  3.820273 -2.460565
C    2.101047  3.155293 -1.614329
C    1.855626  1.869252 -1.047542
C    2.906389  1.273328 -0.255227
C    3.321338  3.822395 -1.413465
C    4.348091  3.230112 -0.666869
C    4.135556  1.967338 -0.107765
C    2.832117  0.002083  0.427205
O    1.685332 -1.848378  1.288800
N    1.723931 -0.679844  0.582340
Fe   0.000000  0.000000  0.000000
O   -0.721893  0.000000  1.416795
O    1.211771  4.969735 -2.878380
H   -3.095159  0.781906 -3.985710
H   -2.783747  3.064157 -4.948365
H   -0.800106  4.467539 -4.172218
H   -2.467582 -1.019805 -2.749855
H    3.429003  4.815065 -1.877550
H    5.307850  3.746930 -0.521130
H    4.934901  1.492510  0.482303
H    3.771970 -0.386711  0.851343
C    2.887659 -2.283679  1.945165
C   -0.982417 -3.030028  0.079126
H   -0.997295 -2.487518  1.044271
H    0.060826 -3.244576 -0.229529
H   -1.558856 -3.969336  0.158404
H    3.238629 -1.529370  2.681840
H    3.690174 -2.524271  1.214866
H    2.580556 -3.203838  2.473526

39
C17H14Fe1N3O4(1+,5)_0 HF=-2384.163249 ZeroPointC=0.280020 NImag=0 LowF=-0.0029 ES64L-G16RevA.03 integral(grid=finegrid) 
C    2.551810  1.802391 -0.244467
C    3.684193  2.622234  0.012431
C    4.992934  2.175318 -0.187093
C    5.187107  0.892959 -0.710605
C    4.094315  0.049759 -0.989082
C    2.749693  0.439999 -0.711247
C    1.291042  2.481491 -0.089573
N    0.106856  1.929863 -0.209717
O   -0.936438  2.776790  0.035653
N    1.680460 -0.433574 -0.910627
C    4.383922 -1.255937 -1.622919
C    3.189260 -2.053227 -1.985064
C    1.882933 -1.635577 -1.587897
C    0.788089 -2.525917 -1.918757
C    3.405296 -3.246759 -2.700535
C    2.337032 -4.069935 -3.068541
C    1.049643 -3.704751 -2.668956
C   -0.592803 -2.380307 -1.530628
O   -2.388243 -1.386169 -0.385213
N   -1.073738 -1.436206 -0.758686
Fe   0.000000  0.000000  0.000000
O   -0.742649  0.000000  1.457530
O    5.531424 -1.636381 -1.863367
H    3.509052  3.647606  0.373028
H    5.846325  2.831676  0.036396
H    6.188688  0.493029 -0.933684
H    1.302731  3.562146  0.143954
H    4.450313 -3.492010 -2.946486
H    2.502959 -4.992846 -3.642648
H    0.198902 -4.356124 -2.923796
H   -1.282094 -3.160004 -1.894310
C   -3.248496 -2.454346 -0.808207
C   -2.203238  2.207857 -0.342175
H   -2.416012  1.302759  0.264265
H   -2.223559  1.983676 -1.430352
H   -2.941819  2.995390 -0.107966
H   -2.898962 -3.433009 -0.413979
H   -3.349894 -2.488992 -1.914937
H   -4.223091 -2.199779 -0.354742

37
C17H12Fe1N3O4(1+)_0 HF=-2383.012688 ZeroPointC=0.262768 NImag=0 LowF=-2.2174 ES64L-G16RevA.03 integral(grid=finegrid) 
N    0.383584  1.616159 -0.752825
N    1.687131 -0.684125 -0.108155
C    2.769080  0.128492  0.203467
C    2.684858  1.557833  0.009410
C    1.538441  2.221248 -0.542356
N   -0.725517 -1.043553 -1.311313
C   -0.386096 -2.316310 -1.414670
C    0.796373 -2.865250 -0.813737
C    1.832938 -2.062903 -0.204198
C    3.020727 -2.705186  0.246010
C    3.994208 -0.430267  0.666761
C    0.984343 -4.271955 -0.905854
C    2.133997 -4.888500 -0.408499
C    3.150324 -4.101347  0.159797
C    5.079282  0.402341  0.985380
C    4.995286  1.795563  0.817002
C    3.819676  2.358298  0.317347
O   -1.916113 -0.713853 -1.941019
O   -0.565056  2.408500 -1.379308
C    4.148897 -1.905564  0.800342
O    5.154671 -2.425031  1.278693
C   -1.850203  1.768882 -1.496941
C   -1.909131  0.614688 -2.507129
Fe   0.000000  0.000000  0.000000
O   -0.705901 -0.000000  1.385409
H    1.605067  3.285243 -0.831703
H   -1.050327 -2.963643 -2.014474
H    0.195427 -4.877241 -1.378427
H    2.247352 -5.980440 -0.474735
H    4.081122 -4.543473  0.548746
H    5.992964 -0.085168  1.360307
H    5.853055  2.438200  1.063695
H    3.754107  3.445651  0.157969
H   -2.220377  1.448000 -0.496175
H   -2.488361  2.602913 -1.847759
H   -1.093098  0.713565 -3.256962
H   -2.879507  0.638002 -3.039407

37
C17H12Fe1N3O4(1+,3)_0 HF=-2382.983543 ZeroPointC=0.261355 NImag=0 LowF=-3.4087 ES64L-G16RevA.03 integral(grid=finegrid) 
N    1.741928 -0.331420  0.666989
Fe   0.000000  0.000000  0.000000
N    0.458930  1.551276 -0.900701
C    1.314860  2.460795 -0.292911
C    2.319149  2.021296  0.646678
C    2.559343  0.640556  0.983977
N   -0.060001 -1.037020 -1.621777
C   -0.653335 -0.534351 -2.681572
C   -0.884555  0.879893 -2.855186
C   -0.285266  1.897958 -2.020283
C   -0.429684  3.262828 -2.398212
C    0.270508  4.332615 -1.635939
C    1.239754  3.844518 -0.616485
C   -1.652442  1.282159 -3.978472
C   -1.841213  2.632481 -4.292678
C   -1.218582  3.615033 -3.508565
C    2.093106  4.771052  0.011048
C    3.062631  4.349453  0.932312
C    3.182696  2.986983  1.225712
O    0.108766 -2.408168 -1.634352
O    2.127471 -1.586090  1.084719
O    0.106403  5.528198 -1.872992
O   -0.718211  0.000000  1.409568
H    3.481646  0.364837  1.527060
H   -0.963414 -1.239639 -3.474127
H   -2.101217  0.502800 -4.613745
H   -2.455259  2.916459 -5.159649
H   -1.315620  4.689217 -3.732006
H    1.969977  5.830267 -0.264480
H    3.732728  5.078309  1.410915
H    3.957632  2.643764  1.928503
C    1.289124 -2.842009 -0.923551
C    1.261548 -2.628924  0.598852
H    2.199658 -2.379642 -1.364940
H    1.302376 -3.925197 -1.150298
H    0.220404 -2.467393  0.964704
H    1.662629 -3.521392  1.116326

37
C17H12Fe1N3O4(1+,5)_0 HF=-2382.960475 ZeroPointC=0.260068 NImag=0 LowF=-5.8254 AM64L-G16RevA.03 integral(grid=finegrid) 
N   -1.107690 -1.224505 -1.055301
N    0.774236  0.846373 -1.519524
C   -0.014752  1.142938 -2.621294
C   -1.195956  0.360701 -2.916479
C   -1.595913 -0.841944 -2.210976
N    1.596546 -1.064447  0.346673
C    2.767166 -0.473276  0.264125
C    3.003876  0.746987 -0.475690
C    2.063692  1.337338 -1.408617
C    2.502790  2.413128 -2.229476
C    0.345179  2.199701 -3.502730
C    4.298482  1.317982 -0.364943
C    4.684811  2.428247 -1.127784
C    3.791313  2.961541 -2.066047
C   -0.477854  2.535628 -4.598438
C   -1.637956  1.802021 -4.869462
C   -1.973002  0.714869 -4.048187
O    1.547977 -2.232284  1.062815
O   -1.535488 -2.443042 -0.596686
C    1.606985  2.958394 -3.284930
O    1.914396  3.934805 -3.970566
C   -0.880809 -2.876949  0.625921
C    0.617756 -3.197165  0.495940
Fe   0.000000  0.000000  0.000000
O   -0.742534  0.000000  1.457305
H   -2.349148 -1.503864 -2.678323
H    3.617261 -0.965322  0.773450
H    5.013813  0.864821  0.339112
H    5.689186  2.858576 -1.004380
H    4.059899  3.814277 -2.709291
H   -0.159728  3.382158 -5.226691
H   -2.273497  2.057323 -5.729799
H   -2.863181  0.110689 -4.283284
H   -1.068486 -2.141224  1.437678
H   -1.434298 -3.808620  0.849509
H    0.890948 -3.403396 -0.562242
H    0.846175 -4.097446  1.097819

27
C10H10Fe1N3O3(1+)_0 HF=-2039.987884 ZeroPointC=0.193956 NImag=0 LowF=-12.4072 ES64L-G16RevA.03 integral(grid=finegrid) 
C    2.715778  1.597639 -0.150033
C    1.582281  2.264262 -0.630604
N    0.411113  1.557430 -0.806855
C    0.137448  3.595202 -1.814012
C   -0.461934  2.278730 -1.597188
C   -1.560809  1.627086 -2.170976
C    2.768199  0.191149  0.049535
N    1.704264 -0.611089 -0.110958
O    2.001587 -1.956752 -0.149292
C    0.823654 -2.784817 -0.265050
O   -1.132729 -1.948504 -1.661576
N   -0.925664 -0.601169 -1.438781
C   -1.743429  0.217517 -2.120059
C    1.383745  3.586479 -1.225204
Fe   0.000000  0.000000  0.000000
C    0.096770 -2.709870 -1.622085
O   -0.705426 -0.000000  1.384477
H    3.655184  2.154609 -0.024800
H   -0.323297  4.411857 -2.383389
H   -2.252980  2.196881 -2.807020
H    3.729968 -0.304976  0.268392
H    1.246565 -3.799113 -0.131545
H    0.127165 -2.582777  0.580902
H   -2.527933 -0.265022 -2.728954
H    2.125891  4.394390 -1.227960
H   -0.255662 -3.720613 -1.903141
H    0.792497 -2.345204 -2.409492

27
C10H10Fe1N3O3(1+,3)_0 HF=-2039.958587 ZeroPointC=0.192371 NImag=0 LowF=-10.2121 AM64L-G16RevA.03 integral(grid=finegrid) 
C    2.717833  1.388316 -1.149619
C    1.595503  2.201338 -0.967221
N    0.355468  1.653675 -0.697644
C    0.027833  3.856600 -1.226964
C   -0.635412  2.584513 -0.951985
C   -1.971103  2.193904 -1.116195
C    2.646001 -0.033962 -1.215108
N    1.517353 -0.690633 -0.957056
O    1.512169 -2.028894 -1.280618
C    0.246985 -2.646761 -0.951315
O   -1.968681 -1.438397 -1.331373
N   -1.497851 -0.163291 -1.119124
C   -2.370469  0.832981 -1.246274
C    1.385791  3.622043 -1.243592
Fe   0.000000  0.000000  0.000000
C   -0.937713 -2.295703 -1.886242
O   -0.719702  0.000000  1.412494
H    3.684521  1.856528 -1.381788
H   -0.488713  4.799900 -1.443392
H   -2.731813  2.963754 -1.306159
H    3.519284 -0.626146 -1.541706
H    0.478643 -3.725711 -1.035930
H   -0.009560 -2.450033  0.121532
H   -3.401861  0.573429 -1.544881
H    2.182553  4.337674 -1.482422
H   -1.505099 -3.217067 -2.116343
H   -0.557373 -1.862698 -2.836764

27
C10H10Fe1N3O3(1+,5)_0 HF=-2039.938406 ZeroPointC=0.191930 NImag=0 LowF=-6.482 ES64L-G16RevA.03 integral(grid=finegrid) 
C    3.101231 -0.151601 -1.015008
C    2.206100  0.499411 -1.881359
N    0.848131  0.433086 -1.664551
C    1.180929  1.190778 -3.805188
C    0.190628  0.721007 -2.837347
C   -1.142691  0.312977 -3.031609
C    2.701899 -1.080051 -0.011820
N    1.430888 -1.286128  0.348010
O    1.237011 -2.381914  1.133875
C   -0.157485 -2.746724  1.359770
O   -1.934816 -2.056820 -0.390846
N   -1.288848 -1.017963 -1.009701
C   -1.802525 -0.611825 -2.173265
C    2.422666  1.053066 -3.215940
Fe   0.000000  0.000000  0.000000
C   -1.000672 -3.061883  0.108370
O   -0.741351 -0.000000  1.454983
H    4.178575 -0.087721 -1.224510
H    0.962710  1.511957 -4.831479
H   -1.641494  0.556431 -3.980264
H    3.458445 -1.736581  0.455333
H   -0.034205 -3.680691  1.940781
H   -0.645847 -1.976424  1.992419
H   -2.741655 -1.096179 -2.497762
H    3.401703  1.241833 -3.674143
H   -1.694639 -3.882860  0.373091
H   -0.355873 -3.402211 -0.731075

34
C15H10Fe1N3O5(1-)_0 HF=-2381.118506 ZeroPointC=0.229355 NImag=0 LowF=-9.4947 ES64L-G16RevA.03 integral(grid=finegrid) 
C    0.536691 -2.765505 -1.119057
C    0.455300 -4.167376 -1.218773
C    1.245960 -5.013887 -0.428426
C    2.139485 -4.444956  0.497689
C    2.269151 -3.052849  0.591506
C    1.510710 -2.182247 -0.237080
N    1.637407 -0.786496 -0.176979
C    4.099225 -0.680088 -0.135466
C    2.813429 -0.056974 -0.187235
C    2.783703  1.381647 -0.328193
C    5.277935  0.065766 -0.080546
C    5.236955  1.474948 -0.101180
C    3.997651  2.101206 -0.255886
O   -0.883319 -2.455021 -3.048469
C   -0.418531 -1.987352 -2.001033
N   -0.748886 -0.768702 -1.454524
O   -1.525204  0.062960 -2.322121
C   -1.709659  1.312815 -1.687207
O   -0.567027  2.144858 -1.654280
N    0.414034  1.527523 -0.812587
C    1.607843  2.219268 -0.767619
O    1.733298  3.398962 -1.128315
Fe   0.000000  0.000000  0.000000
O   -0.715461  0.000000  1.404172
H   -0.269029 -4.564541 -1.947546
H    1.149515 -6.107993 -0.515078
H    2.736113 -5.089407  1.164482
H    2.941975 -2.612398  1.340471
H    4.158446 -1.775865 -0.145391
H    6.244026 -0.463834 -0.026481
H    6.163037  2.068296 -0.038143
H    3.910434  3.192001 -0.381071
H   -2.445870  1.857096 -2.309280
H   -2.077339  1.144211 -0.642150

34
C15H10Fe1N3O5(1-,3)_0 HF=-2381.089959 ZeroPointC=0.228225 NImag=0 LowF=-6.2384 ES64L-G16RevA.03 integral(grid=finegrid) 
C    1.223293 -2.646760 -0.576832
C    1.281533 -4.051818 -0.478289
C    1.801257 -4.693897  0.652262
C    2.278127 -3.915441  1.726425
C    2.264490 -2.519688  1.647135
C    1.779944 -1.848303  0.488753
N    1.764982 -0.458473  0.365902
C    3.938786  0.105507  1.378992
C    2.703078  0.464202  0.756708
C    2.491111  1.860701  0.457622
C    4.852790  1.074942  1.800831
C    4.591416  2.445006  1.604119
C    3.431573  2.808863  0.908677
O    0.752150 -2.697606 -2.945812
C    0.632444 -2.099788 -1.867567
N   -0.074602 -0.941680 -1.655560
O   -0.477981 -0.277001 -2.839168
C   -1.101378  0.929592 -2.455547
O   -0.219287  1.949253 -2.054538
N    0.425682  1.555293 -0.835449
C    1.462634  2.410430 -0.506154
O    1.579329  3.543883 -0.993433
Fe   0.000000  0.000000  0.000000
O   -0.731206  0.000000  1.435073
H    0.901094 -4.623350 -1.339618
H    1.820165 -5.794166  0.707987
H    2.653383 -4.402669  2.641741
H    2.601648 -1.914404  2.499856
H    4.177301 -0.957420  1.514931
H    5.788197  0.751370  2.288162
H    5.302269  3.211421  1.951432
H    3.228166  3.856291  0.636089
H   -1.600926  1.320541 -3.363175
H   -1.837838  0.712537 -1.633215

34
C15H10Fe1N3O5(1-,5)_0 HF=-2381.067477 ZeroPointC=0.227608 NImag=0 LowF=-5.2979 ES64L-G16RevA.03 integral(grid=finegrid) 
C   -0.424298 -3.023942  0.168429
C   -0.716112 -4.216324  0.858283
C   -2.034506 -4.620866  1.108629
C   -3.098793 -3.819206  0.654725
C   -2.837646 -2.649044 -0.068514
C   -1.508818 -2.239871 -0.353957
N   -1.206497 -1.073921 -1.072415
Fe   0.000000  0.000000  0.000000
C   -1.652440 -0.754724 -2.335934
C   -0.986291  0.259658 -3.123758
C   -2.747806 -1.435128 -2.958681
C   -3.242047 -1.052911 -4.207383
C   -2.652758  0.009578 -4.921006
C   -1.514883  0.619430 -4.380195
C    1.061433 -2.725241 -0.029385
C    0.398995  0.806172 -2.850589
N    1.351232 -1.393352  0.089383
N    0.775528  0.819442 -1.522060
O    2.696548 -1.013466 -0.127449
O    1.874857 -3.640805 -0.219403
O    1.130657  1.177560 -3.779830
O   -0.746217  0.000000  1.464534
O    2.182604  0.985436 -1.322048
C    2.813643 -0.295487 -1.341909
H    0.141118 -4.821146  1.193785
H   -2.233895 -5.548428  1.669274
H   -4.141692 -4.102911  0.873539
H   -3.666073 -2.003304 -0.393136
H   -3.207495 -2.284169 -2.436324
H   -4.099655 -1.600746 -4.633655
H   -3.046659  0.321029 -5.901375
H   -0.947243  1.372261 -4.949329
H    2.416804 -0.892785 -2.194602
H    3.897881 -0.089676 -1.448410

36
C16H12Fe1N3O4(1+)_0 HF=-2344.892109 ZeroPointC=0.254399 NImag=0 LowF=-7.5472 ES64L-G16RevA.03 integral(grid=finegrid) 
C   -1.452816  1.464992 -2.343740
C   -2.235962  2.237620 -3.252370
C   -3.083355  1.633010 -4.171172
C   -3.127467  0.219768 -4.239870
C   -2.396142 -0.567661 -3.353866
C   -1.592747  0.019840 -2.334329
N   -0.868951 -0.728653 -1.416520
C   -2.009211 -2.925305 -1.510196
C   -0.841406 -2.137045 -1.395130
C    0.431279 -2.802116 -1.241046
C   -1.923442 -4.320555 -1.583265
C   -0.669504 -4.967091 -1.558937
C    0.491598 -4.214327 -1.378844
C   -0.454360  2.172141 -1.607596
C    1.632861 -2.101515 -0.865993
N    0.390465  1.594902 -0.766331
O    1.398453  2.512025 -0.379056
O    2.792112 -0.341213  0.015239
N    1.570591 -0.907752 -0.319841
C    2.512991  2.138660  0.386363
C    2.646477  0.725136  0.965968
Fe   0.000000  0.000000  0.000000
O   -0.707906 -0.000000  1.389344
H   -2.132350  3.333296 -3.230735
H   -3.680963  2.243562 -4.863510
H   -3.743837 -0.272560 -5.007579
H   -2.436326 -1.658512 -3.453194
H   -2.991212 -2.432720 -1.509755
H   -2.847472 -4.914367 -1.653312
H   -0.608759 -6.062248 -1.640197
H    1.467845 -4.715376 -1.291124
H   -0.303930  3.249852 -1.796992
H    2.626227 -2.574470 -0.962528
H    1.804474  0.509946  1.664621
H    3.593581  0.732848  1.536623
O    3.303821  3.013919  0.608283

36
C16H12Fe1N3O4(1+,3)_0 HF=-2344.864357 ZeroPointC=0.253115 NImag=0 LowF=-5.5058 AM64L-G16RevA.03 integral(grid=finegrid) 
C    2.498058  0.206534 -2.122850
C    3.653504  0.263618 -2.956480
C    3.972359  1.411833 -3.671264
C    3.109034  2.531236 -3.596099
C    1.976526  2.517579 -2.784546
C    1.661585  1.381124 -1.985384
N    0.577724  1.356883 -1.133848
C   -0.174461  3.689772 -0.818125
C   -0.440404  2.343481 -1.138596
C   -1.781364  1.957725 -1.496741
C   -1.189748  4.654286 -0.906754
C   -2.485637  4.294354 -1.324213
C   -2.777398  2.956390 -1.614076
C    2.168251 -1.065290 -1.560270
C   -2.145043  0.564886 -1.698265
N    1.119561 -1.299826 -0.797049
O    1.030863 -2.654676 -0.425007
O   -1.771128 -1.679964 -1.427392
N   -1.458140 -0.376021 -1.110583
C   -0.202363 -3.288976 -0.196821
C   -1.557368 -2.578155 -0.322011
Fe   0.000000  0.000000  0.000000
O   -0.722892  0.000000  1.418755
H    4.284335 -0.634800 -3.040664
H    4.868376  1.441108 -4.307753
H    3.328080  3.431469 -4.190796
H    1.320079  3.396552 -2.755970
H    0.837215  3.970839 -0.491421
H   -0.965887  5.699617 -0.645041
H   -3.273992  5.057201 -1.403400
H   -3.798099  2.664608 -1.905462
H    2.799619 -1.939924 -1.798629
H   -3.014351  0.270883 -2.313331
H   -1.785170 -2.069686  0.640201
H   -2.292340 -3.391139 -0.471398
O   -0.132495 -4.426792  0.177441

36
C16H12Fe1N3O4(1+,5)_0 HF=-2344.844077 ZeroPointC=0.252139 NImag=0 LowF=-3.9672 ES64L-G16RevA.03 integral(grid=finegrid) 
C    3.013010 -0.144808 -1.215465
C    4.386600 -0.151255 -1.587997
C    4.861770  0.618343 -2.652613
C    3.946458  1.385659 -3.399702
C    2.588927  1.423814 -3.057282
C    2.092002  0.717379 -1.929430
N    0.775819  0.788609 -1.522630
C   -0.247259  2.744419 -2.634830
C   -0.257439  1.372726 -2.297769
C   -1.353425  0.552220 -2.748826
C   -1.252070  3.289861 -3.447797
C   -2.284911  2.475107 -3.947398
C   -2.332676  1.119031 -3.597198
C    2.628180 -1.131191 -0.240544
C   -1.507366 -0.840789 -2.330973
N    1.408962 -1.353953  0.205841
O    1.365244 -2.437411  1.085623
O   -1.092202 -2.551492 -0.871786
N   -1.080282 -1.207767 -1.157936
C    0.159529 -3.131422  1.298936
C   -1.146269 -2.826229  0.544598
Fe   0.000000  0.000000  0.000000
O   -0.743816  0.000000  1.459820
H    5.079339 -0.800080 -1.029499
H    5.928360  0.601045 -2.918501
H    4.295404  1.966634 -4.267292
H    1.895224  2.019205 -3.665710
H    0.559200  3.381728 -2.243251
H   -1.226259  4.362131 -3.694488
H   -3.063024  2.901042 -4.597747
H   -3.156244  0.485862 -3.961875
H    3.411927 -1.812037  0.141979
H   -2.012185 -1.585181 -2.974567
H   -1.663841 -2.002661  1.082076
H   -1.744404 -3.752095  0.633775
O    0.190061 -3.967092  2.158846

41
C21H12Fe1N3O4(1+)_0 HF=-2535.332184 ZeroPointC=0.284616 NImag=0 LowF=-8.1801 ES64L-G16RevA.03 integral(grid=finegrid) 
N    0.400123  1.566522 -0.785287
Fe   0.000000  0.000000  0.000000
N    1.663572 -0.704813 -0.144971
C    2.757685  0.094938  0.154161
C    2.675376  1.532723  0.004118
C    1.529616  2.204813 -0.552711
N   -0.713580 -0.945343 -1.352127
C   -0.431622 -2.217740 -1.549131
C    0.741208 -2.828117 -0.977729
C    1.795943 -2.073377 -0.333958
C    2.990534 -2.742647  0.050211
C    4.136366 -1.973346  0.617754
C    3.989971 -0.489499  0.557267
C    0.916290 -4.228176 -1.150958
C    2.070666 -4.878432 -0.707837
C    3.106712 -4.132753 -0.118081
C    5.085102  0.327280  0.885518
C    5.000568  1.726816  0.778647
C    3.818719  2.315402  0.321981
O   -1.855347 -0.429380 -1.996964
O   -0.645788  2.300060 -1.380422
O    5.150969 -2.519328  1.044053
O   -0.703861  0.000000  1.381405
H    1.588882  3.272065 -0.831278
H   -1.105137 -2.803250 -2.200058
H    0.117537 -4.801564 -1.646458
H    2.173866 -5.965756 -0.836926
H    4.041563 -4.604827  0.223083
H    6.006223 -0.175877  1.219526
H    5.865220  2.356004  1.035726
H    3.758972  3.408221  0.201666
C   -1.544703  0.558616 -2.952063
C   -0.981726  1.829294 -2.665052
C   -1.913143  0.249677 -4.270363
C   -0.803245  2.754914 -3.704519
C   -1.194882  2.446099 -5.016515
C   -1.751599  1.189406 -5.300361
H   -2.356424 -0.738599 -4.462742
H   -0.374075  3.735885 -3.452110
H   -1.062421  3.191587 -5.814492
H   -2.062330  0.934409 -6.324318

41
C21H12Fe1N3O4(1+,3)_0 HF=-2535.304630 ZeroPointC=0.283257 NImag=0 LowF=-9.8507 ES64L-G16RevA.03 integral(grid=finegrid) 
N    0.981100 -1.162505 -1.129669
Fe   0.000000  0.000000  0.000000
N   -1.504217 -0.207995 -1.120124
C   -1.904353 -1.497292 -1.417055
C   -0.923319 -2.543717 -1.609916
C    0.497919 -2.290284 -1.590409
N    0.415035  1.583521 -0.814552
C   -0.460561  2.508211 -1.133370
C   -1.867645  2.215547 -1.196519
C   -2.372467  0.858154 -1.219943
C   -3.763557  0.652439 -1.433269
C   -4.308674 -0.729083 -1.551287
C   -3.278256 -1.802734 -1.626991
C   -2.777185  3.294630 -1.343618
C   -4.149440  3.070875 -1.496579
C   -4.632802  1.753246 -1.549451
C   -3.673248 -3.118181 -1.934605
C   -2.727011 -4.144793 -2.078229
C   -1.365928 -3.850032 -1.939688
O    1.787355  1.905461 -0.818201
O    2.381898 -0.979015 -1.197582
O   -5.513638 -0.959758 -1.637735
O   -0.716827  0.000000  1.406853
H    1.206223 -3.048492 -1.971353
H   -0.083540  3.522186 -1.357363
H   -2.384129  4.323216 -1.334016
H   -4.840106  3.921292 -1.591375
H   -5.702692  1.531999 -1.691026
H   -4.752162 -3.298458 -2.064844
H   -3.048017 -5.168655 -2.318989
H   -0.613574 -4.639713 -2.091655
C    2.459299  1.393249 -1.948206
C    2.743684  0.016501 -2.122281
C    2.925227  2.328101 -2.882437
C    3.493293 -0.399846 -3.231404
C    3.973697  0.541956 -4.156407
C    3.688851  1.905840 -3.983303
H    2.704585  3.392530 -2.713356
H    3.712473 -1.472398 -3.339480
H    4.573441  0.203983 -5.014488
H    4.063619  2.648679 -4.702916

41
C21H12Fe1N3O4(1+,5)_0 HF=-2535.288779 ZeroPointC=0.282147 NImag=0 LowF=-2.2659 ES64L-G16RevA.03 integral(grid=finegrid) 
N    1.807167 -0.257844  0.639253
Fe   0.000000  0.000000  0.000000
N    0.644708 -0.226848 -1.834975
C    1.455102 -1.299478 -2.128654
C    2.419249 -1.769192 -1.151196
C    2.671765 -1.080517  0.091424
N    0.114527  1.917281 -0.224773
C   -0.150168  2.544152 -1.347748
C   -0.403993  1.853417 -2.589142
C    0.052545  0.499584 -2.842695
C   -0.043718 -0.022553 -4.166179
C    0.551859 -1.351681 -4.487001
C    1.428292 -1.909845 -3.417175
C   -0.987301  2.586473 -3.655875
C   -1.153102  2.021857 -4.924317
C   -0.670751  0.724215 -5.177138
C    2.247405 -3.017179 -3.692277
C    3.154621 -3.502182 -2.731919
C    3.259480 -2.861183 -1.493685
O    0.513450  2.770029  0.807465
O    2.321484  0.439461  1.735053
O    0.399046 -1.902997 -5.575789
O   -0.741032  0.000000  1.454358
H    3.637640 -1.222779  0.610446
H   -0.153426  3.649596 -1.324779
H   -1.313314  3.621420 -3.468642
H   -1.632562  2.601663 -5.726472
H   -0.749512  0.259373 -6.172727
H    2.161631 -3.472363 -4.691743
H    3.798974 -4.363125 -2.962341
H    4.006005 -3.202910 -0.759942
C    0.607474  2.253866  2.093592
C    1.445233  1.174551  2.523028
C   -0.116623  2.980606  3.053837
C    1.520750  0.871657  3.893174
C    0.803717  1.614143  4.838188
C   -0.019872  2.674803  4.416080
H   -0.756062  3.799196  2.693078
H    2.167110  0.033643  4.191615
H    0.879377  1.356948  5.904937
H   -0.597096  3.258459  5.148187

35
C17H8Fe1N3O6(1+)_0 HF=-2530.922882 ZeroPointC=0.224409 NImag=0 LowF=0.0028 ES64L-G16RevA.03 integral(grid=finegrid) 
N    0.378218  1.619333 -0.742294
Fe   0.000000  0.000000  0.000000
N    1.696401 -0.664820 -0.117949
C    2.796461  0.154796  0.100215
C    2.719789  1.573900 -0.167523
C    1.537270  2.238509 -0.633896
N   -0.660282 -1.040100 -1.347361
C   -0.360375 -2.325613 -1.386995
C    0.771327 -2.871659 -0.692711
C    1.825310 -2.048501 -0.139464
O   -1.607817 -0.675636 -2.323379
O   -0.704371  2.450920 -1.070284
C    4.034851 -0.394830  0.538933
C   -1.749845  0.692660 -2.566869
C   -1.854658  1.692064 -1.391197
O   -0.703291  0.000000  1.380286
C    3.011007 -2.678825  0.326696
C    0.926862 -4.284987 -0.685690
C    2.067280 -4.886487 -0.148987
C    3.110164 -4.080708  0.341203
C    4.170492 -1.859441  0.780898
C    5.149057  0.436090  0.739798
C    5.079209  1.816374  0.479903
C    3.883376  2.370630  0.020581
O   -2.003320  1.061239 -3.677979
O   -2.919890  2.010043 -0.952108
O    5.183236 -2.359416  1.262307
H    1.568451  3.310038 -0.899207
H   -0.976320 -2.973005 -2.037353
H    0.126231 -4.905709 -1.116566
H    2.157463 -5.982481 -0.133646
H    4.040454 -4.513999  0.741698
H    6.073731 -0.041593  1.100440
H    5.960845  2.456014  0.632119
H    3.823095  3.448586 -0.194708

35
C17H8Fe1N3O6(1+,3)_0 HF=-2530.896473 ZeroPointC=0.223240 NImag=0 LowF=-6.337 ES64L-G16RevA.03 integral(grid=finegrid) 
N   -1.527424 -0.304820 -1.048861
Fe   0.000000  0.000000  0.000000
N    0.436799  1.571559 -0.857265
C   -0.546754  2.475704 -1.220242
C   -1.874834  2.024592 -1.569687
C   -2.282614  0.646630 -1.543978
N    1.339938 -0.967893 -1.040737
C    2.548197 -0.456516 -1.112441
C    2.811479  0.925651 -0.779280
C    1.771408  1.935016 -0.771517
O    1.207458 -2.171147 -1.740135
O   -2.131936 -1.557096 -0.919000
C   -0.250811  3.864578 -1.284286
C   -0.087301 -2.658779 -1.905468
C   -1.143062 -2.558974 -0.775111
O   -0.715627  0.000000  1.404497
C    2.143840  3.307761 -0.748537
C    4.162906  1.341041 -0.652539
C    4.501628  2.692748 -0.528767
C    3.494657  3.670150 -0.604126
C    1.109931  4.366130 -0.933576
C   -1.245751  4.782726 -1.670605
C   -2.531909  4.349128 -2.029883
C   -2.835175  2.984577 -1.987567
O   -0.331110 -3.335605 -2.863757
O   -1.280229 -3.432921  0.027865
O    1.371040  5.564253 -0.859758
H   -3.272785  0.355167 -1.939048
H    3.360565 -1.087567 -1.518295
H    4.953787  0.575158 -0.667090
H    5.554725  2.987615 -0.412512
H    3.725320  4.746890 -0.570031
H   -0.967017  5.848449 -1.681548
H   -3.297231  5.074494 -2.341914
H   -3.841202  2.636322 -2.268447

35
C17H8Fe1N3O6(1+,5)_0 HF=-2530.875063 ZeroPointC=0.222335 NImag=0 LowF=-5.9722 AM64L-G16RevA.03 integral(grid=finegrid) 
N    1.708654 -0.545714  0.739030
Fe   0.000000  0.000000  0.000000
N    0.679302 -0.164480 -1.836271
C    1.531560 -1.189595 -2.190738
C    2.422449 -1.795632 -1.212390
C    2.542410 -1.379595  0.157972
N    0.065130  1.914155 -0.127826
C   -0.307119  2.567511 -1.201328
C   -0.505942  1.909583 -2.470520
C    0.067597  0.612917 -2.803271
O    0.374299  2.681929  0.978740
O    1.950919 -0.319308  2.088062
C    1.592854 -1.660566 -3.536741
C    1.507915  2.155965  1.695560
C    1.367822  0.874204  2.568188
O   -0.740152 -0.000000  1.452630
C    0.039057  0.202571 -4.169068
C   -1.138689  2.665939 -3.492320
C   -1.234722  2.192748 -4.803657
C   -0.627049  0.970620 -5.139213
C    0.743691 -1.038984 -4.588274
C    2.445694 -2.719339 -3.890478
C    3.302318 -3.309508 -2.943964
C    3.298220 -2.836045 -1.630956
O    2.475650  2.844979  1.808572
O    1.079969  0.974912  3.722034
O    0.678772 -1.481191 -5.734580
H    3.363457 -1.785999  0.776933
H   -0.429964  3.663398 -1.119952
H   -1.555610  3.651578 -3.233364
H   -1.755416  2.786086 -5.569279
H   -0.639831  0.578425 -6.168481
H    2.418761 -3.056498 -4.938937
H    3.978318 -4.126251 -3.235900
H    3.981514 -3.276290 -0.888267

41
C23H12Fe1N3O2(1+)_1 HF=-2461.287456 ZeroPointC=0.290815 NImag=0 LowF=-8.4137 ES64L-G16RevA.03 integral(grid=finegrid) 
N    0.459793  1.431773 -0.902395
C   -0.333360  2.080158 -1.817315
C    0.275473  3.325051 -2.175991
C    1.598535  3.325030 -1.501873
C    1.666206  2.080123 -0.798514
C   -0.405487  4.117170 -3.109109
C   -1.606034  3.612647 -3.675945
C   -2.098408  2.324715 -3.398552
C   -1.438416  1.480705 -2.462887
C    2.753701  4.117151 -1.499393
C    3.917950  3.612591 -0.861350
C    3.982942  2.324628 -0.300034
C    2.838031  1.480633 -0.284021
C   -1.654997  0.027409 -2.317483
C    2.847677  0.027330 -0.023393
C   -1.655748 -2.804595 -2.248364
C   -2.610998 -2.111120 -3.016217
C   -2.591803 -0.711549 -3.077303
N   -0.819868 -0.696416 -1.485220
C   -0.733705 -2.060027 -1.502419
C    2.792077 -2.804686  0.017930
C    1.646653 -2.060068 -0.289551
N    1.683454 -0.696454 -0.209813
C    4.013007 -0.711673  0.287820
C    3.974809 -2.111251  0.339299
Fe   0.000000  0.000000  0.000000
O   -0.704441  0.000000  1.382543
C    0.383327 -2.780238 -0.752466
O    0.316462 -3.996396 -0.621272
H   -0.019165  5.097140 -3.427306
H   -2.147191  4.234847 -4.404280
H   -2.982165  1.968128 -3.947389
H    2.784060  5.097138 -1.998934
H    4.825272  4.234787 -0.851631
H    4.946416  1.968003  0.092320
H   -1.595571 -3.901900 -2.219366
H   -3.354916 -2.671141 -3.602456
H   -3.297721 -0.178305 -3.728770
H    2.733151 -3.901989 -0.013647
H    4.955034 -0.178496  0.475927
H    4.886361 -2.671278  0.596510

41
C23H12Fe1N3O2(1+,3)_1 HF=-2461.261302 ZeroPointC=0.289607 NImag=0 LowF=-7.3009 ES64L-G16RevA.03 integral(grid=finegrid) 
N    0.507419  1.409682 -0.995865
C    0.123929  1.652503 -2.288425
C    0.483257  2.997484 -2.638821
C    1.254418  3.512217 -1.485525
C    1.297468  2.430240 -0.545783
C    0.145297  3.425953 -3.930750
C   -0.459785  2.500362 -4.818441
C   -0.667061  1.149418 -4.482080
C   -0.340225  0.663015 -3.187443
C    1.985492  4.663223 -1.155724
C    2.759487  4.659381  0.032528
C    2.886893  3.523122  0.854413
C    2.171852  2.331223  0.561242
C   -0.184254 -0.759730 -2.820606
C    2.480084  0.989215  1.093567
C    0.618699 -3.378910 -2.124778
C    0.029793 -3.129608 -3.380389
C   -0.334548 -1.827819 -3.740179
N    0.271272 -1.077022 -1.558138
C    0.754356 -2.310776 -1.229860
C    3.272568 -1.665548  1.656535
C    2.181971 -1.386100  0.824594
N    1.782781 -0.101861  0.629640
C    3.577394  0.729124  1.952986
C    3.947450 -0.584460  2.256093
Fe   0.000000  0.000000  0.000000
O   -0.719208 -0.000000  1.411524
C    1.508383 -2.537791  0.080164
O    1.712891 -3.684423  0.453288
H    0.362103  4.449768 -4.271313
H   -0.731181  2.837317 -5.829831
H   -1.053952  0.467521 -5.253486
H    1.987111  5.550120 -1.807242
H    3.327569  5.563764  0.296122
H    3.579537  3.564767  1.707816
H    0.991400 -4.369622 -1.828239
H   -0.101097 -3.952386 -4.099189
H   -0.714833 -1.620303 -4.749859
H    3.568246 -2.713345  1.808320
H    4.146324  1.573551  2.365690
H    4.792065 -0.771752  2.936149

41
C23H12Fe1N3O2(1+,5)_1 HF=-2461.234909 ZeroPointC=0.288653 NImag=0 LowF=-5.3296 ES64L-G16RevA.03 integral(grid=finegrid) 
N    0.851885  0.008487 -1.671919
C    0.217396  0.045847 -2.881604
C    1.163845  0.362157 -3.916207
C    2.481324  0.368861 -3.244908
C    2.203145  0.055920 -1.869808
C    0.669723  0.481350 -5.221238
C   -0.706725  0.218218 -5.452949
C   -1.573872 -0.232499 -4.441052
C   -1.121708 -0.375811 -3.101397
C    3.826561  0.497482 -3.612703
C    4.825143  0.246395 -2.634278
C    4.519808 -0.201581 -1.336154
C    3.171424 -0.354108 -0.913969
C   -1.793583 -1.183236 -2.060865
C    2.730993 -1.160549  0.244371
C   -2.623975 -3.115341 -0.179489
C   -3.352973 -2.930749 -1.371920
C   -2.922081 -2.001252 -2.323401
N   -1.217868 -1.291743 -0.816934
C   -1.532495 -2.276145  0.070616
C    1.712481 -3.093684  2.029783
C    0.861915 -2.264048  1.290582
N    1.387167 -1.278511  0.510454
C    3.613198 -1.968786  1.005956
C    3.104151 -2.898692  1.917617
Fe   0.000000  0.000000  0.000000
O   -0.744858 -0.000000  1.461867
C   -0.648213 -2.563344  1.297650
O   -1.100144 -3.260890  2.191560
H    1.324146  0.752219 -6.063588
H   -1.099770  0.320352 -6.475379
H   -2.603768 -0.506722 -4.712890
H    4.121209  0.766558 -4.638361
H    5.882478  0.355981 -2.917673
H    5.347236 -0.466368 -0.661592
H   -2.870882 -3.896223  0.553804
H   -4.233630 -3.557080 -1.580010
H   -3.432152 -1.925800 -3.293554
H    1.270539 -3.875507  2.663739
H    4.697220 -1.885636  0.847712
H    3.795139 -3.517349  2.510027

34
C16H8Fe1N3O6(1-)_0 HF=-2493.217804 ZeroPointC=0.219143 NImag=0 LowF=-7.4637 ES64L-G16RevA.03 integral(grid=finegrid) 
C   -1.570330  1.440506 -2.217532
C   -2.527615  2.179847 -2.927899
C   -3.633590  1.566549 -3.552684
C   -3.756232  0.174310 -3.529786
C   -2.804616 -0.619082 -2.854797
C   -1.733851  0.011522 -2.145560
N   -0.833057 -0.750859 -1.440399
C   -1.746374 -2.824680 -2.317916
C   -0.717165 -2.107520 -1.629694
C    0.464517 -2.800348 -1.185308
C   -1.645350 -4.224852 -2.459074
C   -0.526152 -4.909349 -1.976591
C    0.528135 -4.188307 -1.378062
O   -0.053534  3.314125 -2.234066
C   -0.333521  2.203458 -1.769817
O    2.837315 -2.708888 -0.770271
C    1.746221 -2.130968 -0.715008
O    2.733019 -0.064783 -0.036700
N    1.558084 -0.839001 -0.258998
N    0.426179  1.522215 -0.836423
O    1.717439  2.054170 -0.555383
C    2.683999  1.066507 -0.901078
Fe   0.000000  0.000000  0.000000
O   -0.711144 -0.000000  1.395698
C   -2.903154 -2.099825 -2.901832
O   -3.855856 -2.688945 -3.444148
H   -2.353772  3.264871 -3.003912
H   -4.376912  2.183620 -4.082447
H   -4.576769 -0.356986 -4.037640
H   -2.476229 -4.734516 -2.972259
H   -0.448787 -6.002537 -2.090186
H    1.461247 -4.685491 -1.069216
H    3.664772  1.566861 -0.777477
H    2.511357  0.727245 -1.948774

34
C16H8Fe1N3O6(1-,3)_0 HF=-2493.191874 ZeroPointC=0.218029 NImag=0 LowF=-8.8286 ES64L-G16RevA.03 integral(grid=finegrid) 
C   -1.832082  2.051787 -1.477881
C   -2.767293  3.066747 -1.716198
C   -4.141755  2.786858 -1.877190
C   -4.582031  1.461089 -1.866514
C   -3.671961  0.401452 -1.660054
C   -2.293859  0.692870 -1.413240
N   -1.397997 -0.322625 -1.189908
C   -3.059130 -2.022340 -1.704994
C   -1.702694 -1.633841 -1.464950
C   -0.650829 -2.606482 -1.595335
C   -3.362741 -3.377359 -1.956430
C   -2.347013 -4.335109 -2.018062
C   -1.001906 -3.934699 -1.872596
O    0.012860  3.492764 -2.056588
C   -0.366607  2.443593 -1.521964
O    1.630050 -3.002269 -2.272065
C    0.830840 -2.262935 -1.682376
O    2.459458 -0.590371 -1.213567
N    1.140870 -1.095252 -1.034050
N    0.456854  1.535457 -0.896627
O    1.854313  1.714178 -1.035056
C    2.374045  0.668035 -1.860186
Fe   0.000000  0.000000  0.000000
O   -0.726883  0.000000  1.426587
C   -4.139200 -1.004516 -1.724170
O   -5.340345 -1.306147 -1.847001
H   -2.375014  4.091448 -1.812257
H   -4.854322  3.610240 -2.045280
H   -5.635821  1.185579 -2.031235
H   -4.423848 -3.627401 -2.114691
H   -2.587633 -5.391429 -2.219154
H   -0.171905 -4.644017 -2.018292
H    3.421797  0.961388 -2.069961
H    1.758266  0.586851 -2.785092

34
C16H8Fe1N3O6(1-,5)_0 HF=-2493.167522 ZeroPointC=0.217288 NImag=0 LowF=-7.7995 ES64L-G16RevA.03 integral(grid=finegrid) 
C   -2.191295  2.116368 -0.582168
C   -3.236227  3.013844 -0.324410
C   -4.591060  2.625886 -0.405254
C   -4.921595  1.332166 -0.821271
C   -3.910203  0.396871 -1.123117
C   -2.535823  0.765036 -0.960930
N   -1.541314 -0.133418 -1.220476
C   -3.114232 -1.803164 -2.024901
C   -1.775719 -1.335072 -1.825017
C   -0.664247 -2.111815 -2.314916
C   -3.328493 -3.059323 -2.630719
C   -2.249204 -3.831587 -3.071375
C   -0.932762 -3.337261 -2.938165
O   -0.638612  3.886090 -1.075308
C   -0.793495  2.714514 -0.710605
O    1.505426 -1.904008 -3.332971
C    0.757061 -1.576913 -2.405739
O    2.289948  0.041426 -1.594287
N    1.099552 -0.712849 -1.376802
N    0.231545  1.826457 -0.454433
O    1.526668  2.201022 -0.879284
C    1.942641  1.375083 -1.960863
Fe   0.000000  0.000000  0.000000
O   -0.743664  0.000000  1.459523
C   -4.265318 -0.958446 -1.615976
O   -5.444666 -1.345026 -1.717337
H   -2.959788  4.053501 -0.088449
H   -5.383764  3.354127 -0.169745
H   -5.964724  0.997260 -0.937147
H   -4.374504 -3.385236 -2.747394
H   -2.421859 -4.808770 -3.550216
H   -0.074855 -3.887960 -3.355402
H    2.887846  1.831324 -2.316451
H    1.155157  1.355582 -2.748811

34
C16H10Fe1N3O4(1+)_0 HF=-2343.705722 ZeroPointC=0.234705 NImag=0 LowF=-4.3667 ES64L-G16RevA.03 integral(grid=finegrid) 
N   -0.733375 -0.745144 -1.468429
Fe   0.000000  0.000000  0.000000
N    0.427349  1.536139 -0.838720
C   -0.530032  2.149944 -1.629825
C   -1.544137  1.354729 -2.293764
C   -1.514035 -0.090493 -2.304870
N    1.619054 -0.745298 -0.269986
C    2.754499 -0.090524 -0.129604
C    2.763133  1.354705 -0.098472
C    1.630009  2.149941 -0.528883
C    1.776903  3.551789 -0.706178
C    0.656347  4.354846 -1.287982
C   -0.472818  3.551778 -1.852905
C    3.974769  2.029309  0.209916
C    4.077384  3.420704  0.111294
C    2.986607  4.176165 -0.357884
C   -1.465369  4.176159 -2.627192
C   -2.485955  3.420717 -3.234127
C   -2.505556  2.029339 -3.093050
O    1.629857 -2.125996 -0.519676
O   -0.537726 -2.126125 -1.623783
C    0.872814 -2.389308 -1.713409
O    0.696710  5.579104 -1.367187
O   -0.703451 -0.000000  1.380601
H   -2.095118 -0.663724 -3.049791
H    3.698745 -0.663689 -0.097333
H    4.844813  1.435357  0.529904
H    5.020305  3.920191  0.377992
H    3.047228  5.269386 -0.477559
H   -1.404074  5.269369 -2.746622
H   -3.255756  3.920212 -3.840449
H   -3.275738  1.435398 -3.608998
H    1.302945 -1.806310 -2.557674
H    0.949307 -3.481085 -1.863346

34
C16H10Fe1N3O4(1+,3)_0 HF=-2343.679949 ZeroPointC=0.233475 NImag=0 LowF=-8.575 ES64L-G16RevA.03 integral(grid=finegrid) 
N    1.299366 -0.606080 -1.303760
Fe   0.000000  0.000000  0.000000
N   -1.299848 -0.195751 -1.301899
C   -1.401095 -1.416963 -1.941428
C   -0.214169 -2.179682 -2.269195
C    1.117797 -1.628470 -2.099769
N    0.268992  1.728740 -0.527927
C   -0.697977  2.578232 -0.781625
C   -2.050525  2.111773 -0.972442
C   -2.320998  0.729458 -1.308939
C   -3.625343  0.354201 -1.723621
C   -3.891182 -1.041981 -2.182307
C   -2.673538 -1.887240 -2.370314
C   -3.117790  3.043750 -1.008989
C   -4.416639  2.642071 -1.346632
C   -4.661845  1.307978 -1.712907
C   -2.778639 -3.137804 -3.007520
C   -1.637812 -3.912698 -3.271860
C   -0.369925 -3.421633 -2.933262
O    1.601548  2.139084 -0.524850
O    2.540286  0.051186 -1.296625
C    2.331197  1.437750 -1.555521
O   -5.021486 -1.443187 -2.450113
O   -0.718062  0.000000  1.409277
H    1.974564 -2.033847 -2.669565
H   -0.437787  3.646688 -0.893402
H   -2.912754  4.098046 -0.766386
H   -5.235671  3.375884 -1.346477
H   -5.664637  0.964248 -2.012907
H   -3.787824 -3.471577 -3.296931
H   -1.733372 -4.888493 -3.769994
H    0.530572 -3.999959 -3.192666
H    1.803512  1.572080 -2.525788
H    3.338341  1.892103 -1.545067

34
C16H10Fe1N3O4(1+,5)_0 HF=-2343.645642 ZeroPointC=0.231834 NImag=0 LowF=-6.2469 ES64L-G16RevA.03 integral(grid=finegrid) 
N   -0.965753 -1.339549 -1.043446
Fe   0.000000  0.000000  0.000000
N    0.822137  0.600149 -1.613536
C    0.028512  0.870864 -2.711204
C   -1.186702  0.114240 -2.949338
C   -1.498501 -1.099603 -2.214344
N    1.450948 -1.295471  0.196528
C    2.706503 -1.016424 -0.043114
C    3.087543  0.199608 -0.741443
C    2.167350  0.914109 -1.605989
C    2.673952  1.896674 -2.499345
C    1.769727  2.507048 -3.519824
C    0.435685  1.847574 -3.659745
C    4.453167  0.581008 -0.749787
C    4.916208  1.627579 -1.560133
C    4.032682  2.266633 -2.443858
C   -0.403429  2.170479 -4.745052
C   -1.613973  1.489090 -4.944869
C   -1.977884  0.449153 -4.077343
O    1.086163 -2.561013  0.649910
O   -1.083655 -2.600899 -0.463569
C    0.218776 -3.187403 -0.308862
O    2.125804  3.431178 -4.249153
O   -0.737330 -0.000000  1.447092
H   -2.149232 -1.872418 -2.667617
H    3.477688 -1.757354  0.244029
H    5.160566  0.031937 -0.108670
H    5.976080  1.918949 -1.527143
H    4.370424  3.059543 -3.129928
H   -0.061321  2.960525 -5.432247
H   -2.259090  1.741828 -5.798841
H   -2.892331 -0.132149 -4.274330
H    0.727224 -3.214679 -1.298657
H    0.025551 -4.194048  0.103571

35
C17H8Fe1N5O4(1+)_2 HF=-2489.972640 ZeroPointC=0.227817 NImag=0 LowF=-1.1157 ES64L-G16RevA.03 integral(grid=finegrid) 
C    0.088554 -2.882046 -1.290513
C   -0.013790 -4.272342 -1.539961
C   -1.156047 -4.829201 -2.121659
C   -2.212806 -3.987212 -2.496778
C   -2.139898 -2.599974 -2.288189
C   -1.005758 -2.012496 -1.656332
C   -1.846117  0.227596 -2.084508
N   -0.946126 -0.629809 -1.438059
C   -1.612178  1.651487 -2.157061
C    1.311628 -2.375883 -0.706526
C   -0.430078  2.266873 -1.593952
N    1.414322 -1.118905 -0.253238
O    2.720509 -0.939461  0.229850
C    2.600339 -2.974092 -0.482643
N    3.408317 -2.095138  0.073201
N    1.249265  3.660117 -1.026875
C    0.142000  3.578943 -1.735202
O    1.443345  2.464995 -0.420885
N    0.393935  1.601078 -0.773142
Fe   0.000000  0.000000  0.000000
O   -0.702040  0.000000  1.377831
C   -3.006538 -0.289828 -2.729754
C   -3.920712  0.565441 -3.366979
C   -3.698917  1.949159 -3.417285
C   -2.545723  2.476865 -2.830016
C   -3.266563 -1.753801 -2.764254
O   -4.306032 -2.229758 -3.214211
H    0.821144 -4.928442 -1.253815
H   -1.218373 -5.914510 -2.287590
H   -3.129166 -4.373934 -2.969667
H   -4.806842  0.098134 -3.824464
H   -4.417811  2.614022 -3.917747
H   -2.363408  3.560412 -2.876389
H    2.956120 -3.986056 -0.711084
H   -0.204392  4.438716 -2.321410

35
C17H8Fe1N5O4(1+,3)_2 HF=-2489.946780 ZeroPointC=0.226463 NImag=0 LowF=-4.1543 ES64L-G16RevA.03 integral(grid=finegrid) 
C   -1.365360  0.930882 -2.751629
C   -2.211746  1.525439 -3.716032
C   -1.963257  2.803372 -4.229625
C   -0.830612  3.504181 -3.796515
C    0.049312  2.936722 -2.860067
C   -0.193204  1.647806 -2.299167
C    1.972157  1.650756 -1.193958
N    0.700660  1.084952 -1.375123
C    3.027702  0.937002 -0.509127
C   -1.727520 -0.392827 -2.271504
C    2.854015 -0.386191  0.067856
N   -1.246499 -0.908574 -1.139502
O   -1.806923 -2.163620 -0.967155
C   -2.617988 -1.390406 -2.806256
N   -2.641675 -2.433945 -2.005282
N    3.178764 -2.424876  0.968432
C    3.811471 -1.380838  0.477749
O    1.847777 -2.157669  0.900098
N    1.656103 -0.904177  0.342529
Fe   0.000000  0.000000  0.000000
O   -0.717845 -0.000000  1.408849
C    2.281347  2.939706 -1.720980
C    3.554729  3.510079 -1.558506
C    4.571445  2.812251 -0.894509
C    4.303979  1.534418 -0.390255
C    1.268045  3.704083 -2.493803
O    1.453118  4.862840 -2.859487
H   -3.103817  0.976523 -4.051169
H   -2.651393  3.246391 -4.964269
H   -0.582971  4.508827 -4.173182
H    3.712329  4.514555 -1.981245
H    5.569165  3.257514 -0.768842
H    5.099889  0.987894  0.136294
H   -3.211725 -1.383352 -3.728305
H    4.906518 -1.371441  0.418370

35
C17H8Fe1N5O4(1+,5)_2 HF=-2489.930709 ZeroPointC=0.225957 NImag=1 LowF=-8.725 ES64L-G16RevA.03 integral(grid=finegrid) 
C    2.511574  1.900158 -0.882237
C    3.634774  2.755563 -0.927774
C    4.937326  2.276748 -1.129752
C    5.119763  0.907507 -1.314653
C    4.020252  0.024971 -1.303556
C    2.683682  0.472652 -1.069355
C    1.798279 -1.739022 -1.520134
N    1.610526 -0.432122 -1.042908
C    0.695629 -2.635875 -1.806880
C    1.233371  2.552378 -0.633950
C   -0.709909 -2.301560 -1.623728
N    0.133047  1.905344 -0.261119
O   -0.878866  2.833882 -0.059238
C    0.859601  3.944923 -0.670720
N   -0.406205  4.070681 -0.332683
N   -2.964621 -2.319437 -1.636294
C   -1.906716 -2.964802 -2.079796
O   -2.524398 -1.276003 -0.897840
N   -1.136351 -1.265170 -0.907907
Fe   0.000000  0.000000  0.000000
O   -0.737621 -0.000000  1.447663
C    3.108430 -2.252746 -1.767674
C    3.328231 -3.567685 -2.226519
C    2.257126 -4.418248 -2.494049
C    0.955550 -3.936903 -2.291783
C    4.302437 -1.402961 -1.567055
O    5.450429 -1.841335 -1.671026
H    3.485852  3.834482 -0.777895
H    5.788866  2.972125 -1.141954
H    6.112192  0.460925 -1.481518
H    4.376150 -3.875699 -2.365043
H    2.419937 -5.443314 -2.856751
H    0.107191 -4.605069 -2.498054
H    1.451314  4.827522 -0.941356
H   -2.024041 -3.853379 -2.711471

37
C16H14Fe1N3O3(1+)_0 HF=-2270.930763 ZeroPointC=0.273452 NImag=0 LowF=-9.5806 ES64L-G16RevA.03 integral(grid=finegrid) 
C   -1.460474  1.545597 -2.304132
C   -2.226147  2.338089 -3.210285
C   -3.036434  1.756333 -4.176279
C   -3.060613  0.346243 -4.293728
C   -2.351153 -0.460671 -3.407561
C   -1.589524  0.100591 -2.341642
N   -0.899380 -0.680286 -1.421267
C   -2.168181 -2.801305 -1.543695
C   -0.957323 -2.085854 -1.391443
C    0.261717 -2.828086 -1.172957
C   -2.171839 -4.199447 -1.588672
C   -0.964787 -4.925406 -1.498490
C    0.233299 -4.244873 -1.283236
C   -0.490839  2.238743 -1.515271
C    1.498839 -2.208369 -0.775851
N    0.360155  1.628062 -0.706844
O    1.277007  2.478989 -0.094756
O    2.800901 -0.569735  0.103145
N    1.537740 -0.990868 -0.275515
C    2.608234  1.927461 -0.067766
C    2.799539  0.685971  0.811151
Fe   0.000000  0.000000  0.000000
O   -0.707369  0.000000  1.388290
H   -2.136488  3.433601 -3.148768
H   -3.618487  2.383675 -4.866882
H   -3.642827 -0.127680 -5.098757
H   -2.372629 -1.548446 -3.543736
H   -3.114761 -2.246036 -1.595036
H   -3.129296 -4.733170 -1.687607
H   -0.972188 -6.023653 -1.557183
H    1.170751 -4.805569 -1.146682
H   -0.371237  3.330591 -1.628924
H    2.448780 -2.770364 -0.819911
H    2.967811  1.725094 -1.101490
H    3.197363  2.765232  0.353424
H    2.060175  0.662308  1.643999
H    3.815543  0.702626  1.251625

37
C16H14Fe1N3O3(1+,3)_0 HF=-2270.905137 ZeroPointC=0.272237 NImag=0 LowF=-7.6189 AM64L-G16RevA.03 integral(grid=finegrid) 
C    2.385527  2.014991  0.605836
C    3.384370  2.922041  1.066208
C    3.449718  4.228551  0.596606
C    2.529131  4.644970 -0.393205
C    1.528296  3.791512 -0.857767
C    1.383970  2.475596 -0.335771
N    0.380314  1.623086 -0.746408
C   -1.390650  3.122492 -1.586655
C   -0.618005  1.941707 -1.689895
C   -0.868340  1.037261 -2.784958
C   -2.323251  3.454731 -2.576204
C   -2.509003  2.615681 -3.693768
C   -1.794011  1.418139 -3.788229
C    2.538232  0.644182  0.986619
C   -0.254288 -0.276671 -2.875227
N    1.747375 -0.326611  0.583377
O    2.075858 -1.587162  1.064653
O    0.763305 -2.102804 -2.002916
N    0.168914 -0.881049 -1.795809
C    2.203996 -2.553536  0.001109
C    0.928403 -2.862803 -0.786859
Fe   0.000000  0.000000  0.000000
O   -0.717968  0.000000  1.409092
H    4.125726  2.557802  1.794285
H    4.223683  4.917035  0.964823
H    2.599067  5.660534 -0.812674
H    0.841056  4.141152 -1.638610
H   -1.252937  3.772368 -0.710672
H   -2.917059  4.375575 -2.472570
H   -3.233036  2.886577 -4.476200
H   -1.969489  0.737007 -4.635234
H    3.411048  0.346368  1.595499
H   -0.190967 -0.807780 -3.842612
H    3.016991 -2.253748 -0.697241
H    2.519294 -3.464766  0.546133
H    0.020741 -2.771321 -0.146675
H    0.983484 -3.906338 -1.155108

37
C16H14Fe1N3O3(1+,5)_0 HF=-2270.880693 ZeroPointC=0.271147 NImag=0 LowF=-7.4387 AM64L-G16RevA.03 integral(grid=finegrid) 
C    3.089046  0.310160 -0.957303
C    4.475038  0.513146 -1.216482
C    4.914382  1.283997 -2.292119
C    3.956695  1.835328 -3.168315
C    2.586571  1.671211 -2.937148
C    2.105867  0.969946 -1.798104
N    0.763437  0.855478 -1.498330
C   -0.316261  2.717560 -2.703657
C   -0.278549  1.358458 -2.312754
C   -1.350956  0.488330 -2.731756
C   -1.327916  3.201367 -3.544210
C   -2.329820  2.335936 -4.020541
C   -2.338233  0.997411 -3.610639
C    2.780155 -0.694921  0.023163
C   -1.513199 -0.889584 -2.272179
N    1.569288 -1.101549  0.345377
O    1.516079 -2.156861  1.236109
O   -1.223739 -2.589490 -0.784826
N   -1.048260 -1.274188 -1.116966
C    0.671541 -3.228166  0.746829
C   -0.821763 -2.924486  0.573869
Fe   0.000000  0.000000  0.000000
O   -0.744508  0.000000  1.461179
H    5.208208  0.021197 -0.558258
H    5.989150  1.430121 -2.471291
H    4.284300  2.405066 -4.051633
H    1.866586  2.098996 -3.647093
H    0.459945  3.397951 -2.324466
H   -1.333878  4.264889 -3.827361
H   -3.115000  2.709563 -4.693993
H   -3.141966  0.326318 -3.950984
H    3.616733 -1.233734  0.506856
H   -2.093072 -1.613878 -2.874022
H    1.092382 -3.637559 -0.199001
H    0.786934 -3.988451  1.543703
H   -1.166834 -2.137993  1.278871
H   -1.392249 -3.855087  0.758253

35
C17H8Fe1N5O4(1+)_3 HF=-2490.062375 ZeroPointC=0.229607 NImag=0 LowF=-0.0036 ES64L-G16RevA.03 integral(grid=finegrid) 
C    0.002587 -2.888617 -1.298033
C   -0.103955 -4.274478 -1.569718
C   -1.248443 -4.805717 -2.169183
C   -2.292071 -3.942657 -2.535448
C   -2.206206 -2.558259 -2.308556
C   -1.068920 -1.992407 -1.661732
C   -1.874266  0.259288 -2.072084
N   -0.983595 -0.613077 -1.433724
C   -1.631804  1.681033 -2.130813
C    1.224748 -2.426560 -0.686409
C   -0.462951  2.292130 -1.546347
N    1.374193 -1.160164 -0.251298
O    2.677822 -1.073297  0.269741
N    2.365444 -3.164560 -0.468089
C    3.181948 -2.317493  0.097367
C    1.042193  3.665110 -0.992903
N   -0.052756  3.596564 -1.700242
O    1.396287  2.509775 -0.383233
N    0.384883  1.605867 -0.755376
Fe   0.000000  0.000000  0.000000
O   -0.702681 -0.000000  1.379089
C   -3.036939 -0.235584 -2.731845
C   -3.931277  0.640461 -3.370685
C   -3.690417  2.021887 -3.413460
C   -2.538137  2.531334 -2.810021
C   -3.318133 -1.694099 -2.783833
O   -4.361602 -2.151435 -3.245455
H    0.742184 -4.918513 -1.288381
H   -1.323661 -5.886527 -2.357840
H   -3.210509 -4.309669 -3.020159
H   -4.819028  0.187648 -3.839760
H   -4.393721  2.697164 -3.922150
H   -2.306784  3.606202 -2.841940
H    1.705673  4.526628 -0.829691
H    4.211658 -2.479926  0.447184

35
C17H8Fe1N5O4(1+,3)_3 HF=-2490.036277 ZeroPointC=0.228360 NImag=0 LowF=-0.0061 ES64L-G16RevA.03 integral(grid=finegrid) 
C   -1.377724  0.966431 -2.746706
C   -2.207378  1.536984 -3.739843
C   -1.925021  2.788358 -4.297229
C   -0.780912  3.477632 -3.875751
C    0.084488  2.923606 -2.916867
C   -0.183828  1.657993 -2.313854
C    1.981484  1.654916 -1.212365
N    0.702950  1.097616 -1.379617
C    3.032930  0.959926 -0.503483
C   -1.808342 -0.315790 -2.221969
C    2.859795 -0.323162  0.151163
N   -1.282508 -0.871659 -1.122483
O   -1.972132 -2.059188 -0.914124
N   -2.814932 -1.099365 -2.745812
C   -2.866847 -2.115812 -1.930699
C    3.244191 -2.126489  1.173720
N    3.874437 -1.110362  0.653597
O    1.895714 -2.066295  1.050517
N    1.660316 -0.876555  0.373552
Fe   0.000000  0.000000  0.000000
O   -0.718899  0.000000  1.410918
C    2.313672  2.920555 -1.782623
C    3.599458  3.471603 -1.646975
C    4.612309  2.779186 -0.971366
C    4.325409  1.527558 -0.416904
C    1.315497  3.679596 -2.576507
O    1.521051  4.824083 -2.977415
H   -3.093478  0.965616 -4.052972
H   -2.593436  3.219527 -5.056749
H   -0.507395  4.463900 -4.282133
H    3.769029  4.458117 -2.106019
H    5.620691  3.208075 -0.877680
H    5.099091  0.953663  0.113893
H    3.650666 -3.008431  1.688439
H   -3.525169 -2.995553 -1.956092

35
C17H8Fe1N5O4(1+,5)_3 HF=-2490.023242 ZeroPointC=0.227934 NImag=1 LowF=-22.0164 ES64L-G16RevA.03 integral(grid=finegrid) 
C    1.006184 -2.653376 -1.633708
C    1.285455 -3.938950 -2.154774
C    0.789237 -4.362941 -3.393655
C    0.012127 -3.473478 -4.133465
C   -0.261307 -2.174046 -3.655842
C    0.204432 -1.709893 -2.387465
C   -0.647605  0.517926 -2.825090
N   -0.097353 -0.414878 -1.926273
C   -0.749521  1.934365 -2.534548
C    1.570577 -2.409562 -0.319530
C   -0.336863  2.566367 -1.295481
N    1.345781 -1.305392  0.406358
O    1.976699 -1.492104  1.630886
N    2.362196 -3.297718  0.378726
C    2.572951 -2.698544  1.518378
C   -0.006598  4.021130  0.201466
N   -0.404670  3.919728 -1.036872
O    0.308943  2.843523  0.782265
N    0.112922  1.902164 -0.221623
Fe   0.000000  0.000000  0.000000
O   -0.739869  0.000000  1.452075
C   -1.136021  0.116142 -4.106182
C   -1.707209  1.028423 -5.018835
C   -1.789940  2.387338 -4.720768
C   -1.301712  2.826481 -3.483998
C   -1.047339 -1.292303 -4.542962
O   -1.547213 -1.690685 -5.598505
H    1.907643 -4.607558 -1.542336
H    1.012393 -5.372721 -3.767035
H   -0.414015 -3.735457 -5.114382
H   -2.071924  0.608416 -5.969096
H   -2.225000  3.102490 -5.433611
H   -1.343105  3.891103 -3.211790
H    0.110694  4.921606  0.821054
H    3.166209 -3.035719  2.380272

79
C40H34Fe1N3O1(1+)_0 HF=-3046.778315 ZeroPointC=0.615445 NImag=0 LowF=-4.3518 ES64L-G16RevA.03 integral(grid=finegrid) 
C    1.615659 -2.132282 -0.580088
C    0.529927 -2.738943 -1.349835
C   -0.532108 -1.982338 -1.874551
C   -1.378760 -2.194368 -3.040500
C   -1.919159 -0.966818 -3.389066
C   -1.432957  0.031142 -2.436972
C   -1.312343  1.454542 -2.566948
C   -0.294024  2.140820 -1.831572
C    0.371527  3.429831 -2.024200
C    1.564300  3.410177 -1.317425
C    1.663151  2.113394 -0.662512
C    2.745602  1.410305 -0.110903
C    2.732349 -0.046998  0.032794
C    3.896579 -0.774271  0.380033
C    3.893535 -2.176323  0.291290
C    2.778243 -2.858076 -0.221399
N    1.600183 -0.781693 -0.276385
N    0.458914  1.464310 -0.900669
N   -0.717737 -0.660082 -1.488519
C    4.011071  2.141419  0.178892
C    5.018406  2.248856 -0.814229
C    6.200192  2.944293 -0.494381
C    6.404173  3.525442  0.772271
C    5.380637  3.402654  1.735556
C    4.179879  2.724989  1.463328
C    3.090443  2.609309  2.504179
C    7.674634  4.273543  1.095258
C    4.819688  1.646561 -2.186337
C    0.648234 -4.170317 -1.744834
C    1.484477 -4.549781 -2.828950
C    1.560928 -5.912885 -3.168056
C    0.840280 -6.899239 -2.464298
C    0.019317 -6.488585 -1.394444
C   -0.101367 -5.137341 -1.023491
C   -0.997805 -4.721096  0.120172
C    0.919051 -8.351584 -2.866454
C    2.257765 -3.513969 -3.613388
C   -2.106635  2.133138 -3.614900
C   -1.500419  2.938556 -4.609000
C   -2.284048  3.557280 -5.593504
C   -3.679846  3.384876 -5.599017
C   -4.290426  2.578883 -4.622166
C   -3.511036  1.950077 -3.640353
Fe   0.000000  0.000000  0.000000
O   -0.705244 -0.000000  1.384119
H   -1.482666 -3.146660 -3.574197
H   -2.539201 -0.743026 -4.265429
H   -0.001718  4.244992 -2.654444
H    2.333234  4.191219 -1.282325
H    4.791371 -0.219398  0.697722
H    4.790781 -2.742178  0.583156
H    2.789427 -3.947131 -0.373937
H    6.987053  3.034173 -1.261036
H    5.522078  3.849174  2.733623
H    2.812024  1.551034  2.694528
H    3.401490  3.057712  3.466920
H    2.160853  3.121078  2.175968
H    8.125374  3.911537  2.042495
H    8.429386  4.168996  0.291903
H    7.472765  5.357709  1.230677
H    4.631550  0.553105 -2.134455
H    3.943342  2.092536 -2.703124
H    5.707653  1.805835 -2.827479
H    2.202738 -6.214248 -4.012184
H   -0.546557 -7.245971 -0.827534
H   -1.399171 -5.601317  0.657759
H   -0.463520 -4.084162  0.856093
H   -1.862718 -4.123946 -0.239893
H    0.761189 -9.024835 -2.000702
H    0.133596 -8.593298 -3.615658
H    1.896202 -8.597064 -3.327612
H    3.065592 -3.052695 -3.005358
H    2.731431 -3.961559 -4.507958
H    1.602075 -2.684431 -3.951553
H   -0.405135  3.040923 -4.635566
H   -1.800789  4.169644 -6.370155
H   -4.292541  3.875248 -6.370867
H   -5.382743  2.443025 -4.621372
H   -3.990003  1.334735 -2.862791

79
C40H34Fe1N3O1(1+,3)_0 HF=-3046.752798 ZeroPointC=0.614077 NImag=0 LowF=-5.8353 ES64L-G16RevA.03 integral(grid=finegrid) 
C   -2.295039  0.800014 -1.328530
C   -1.756655  2.158384 -1.397727
C   -0.370889  2.398514 -1.399607
C    0.402567  3.455060 -2.041735
C    1.696069  2.984075 -2.189980
C    1.760522  1.642508 -1.608442
C    2.702567  0.585852 -1.837715
C    2.252583 -0.765064 -1.692375
C    2.754409 -2.045526 -2.204782
C    1.741297 -2.980605 -2.083010
C    0.588032 -2.297414 -1.501934
C   -0.779437 -2.622738 -1.480541
C   -1.805184 -1.581454 -1.376400
C   -3.161668 -1.855570 -1.678351
C   -4.083229 -0.799909 -1.760790
C   -3.654713  0.528462 -1.621045
N   -1.471051 -0.275538 -1.103076
N    1.011340 -1.024220 -1.176415
N    0.532174  1.411220 -1.044450
C   -1.203104 -4.024709 -1.751013
C   -1.428893 -4.465720 -3.080690
C   -1.835739 -5.798779 -3.282347
C   -2.022698 -6.692458 -2.209803
C   -1.788035 -6.222063 -0.900552
C   -1.374674 -4.903021 -0.647195
C   -1.113239 -4.418962  0.760303
C   -2.446343 -8.121643 -2.446434
C   -1.223766 -3.533669 -4.253129
C   -2.685489  3.291730 -1.660061
C   -3.137152  3.573303 -2.977000
C   -4.020910  4.652535 -3.163131
C   -4.465358  5.447953 -2.087800
C   -3.993821  5.144351 -0.794040
C   -3.101154  4.084369 -0.556412
C   -2.592235  3.789212  0.836019
C   -5.396523  6.613573 -2.315511
C   -2.663220  2.751847 -4.154688
C    4.023208  0.923103 -2.411644
C    4.501488  0.311428 -3.595804
C    5.753691  0.663201 -4.119368
C    6.546122  1.628186 -3.472061
C    6.075691  2.250755 -2.302628
C    4.821291  1.907082 -1.777792
Fe   0.000000  0.000000  0.000000
O   -0.721610  0.000000  1.416238
H   -0.018340  4.394040 -2.420722
H    2.523222  3.469562 -2.721935
H    3.744346 -2.204899 -2.646788
H    1.748604 -4.024319 -2.419544
H   -3.459444 -2.899100 -1.857324
H   -5.141357 -1.013466 -1.973632
H   -4.344936  1.375084 -1.749005
H   -2.014103 -6.148879 -4.312217
H   -1.932728 -6.905171 -0.047319
H   -1.689431 -3.499804  0.998477
H   -1.376856 -5.190059  1.509133
H   -0.042357 -4.160068  0.904127
H   -3.277100 -8.413511 -1.771591
H   -2.774305 -8.286231 -3.491164
H   -1.607039 -8.821129 -2.243044
H   -1.827028 -2.606120 -4.157349
H   -0.164163 -3.210455 -4.335895
H   -1.502598 -4.021242 -5.206801
H   -4.372689  4.880372 -4.182703
H   -4.334445  5.751945  0.060501
H   -3.151960  4.362610  1.599570
H   -2.664688  2.711200  1.090083
H   -1.518595  4.059365  0.935221
H   -6.112592  6.732466 -1.477802
H   -4.824190  7.564019 -2.390082
H   -5.972750  6.501798 -3.254937
H   -2.992768  1.693186 -4.085082
H   -3.051244  3.158760 -5.107989
H   -1.554880  2.731873 -4.218399
H    3.865841 -0.408655 -4.132729
H    6.108959  0.190460 -5.047848
H    7.529761  1.900313 -3.884360
H    6.692722  3.005795 -1.791893
H    4.460954  2.379649 -0.850612

79
C40H34Fe1N3O1(1+,5)_0 HF=-3046.723020 ZeroPointC=0.613401 NImag=0 LowF=-4.3057 ES64L-G16RevA.03 integral(grid=finegrid) 
C   -2.581049  0.845188 -0.766049
C   -2.259838  2.156697 -0.183749
C   -0.943753  2.663127 -0.109892
C   -0.474205  4.042318 -0.256808
C    0.844642  3.984415 -0.671171
C    1.219362  2.571046 -0.770357
C    2.276421  1.953068 -1.513496
C    2.069543  0.624352 -2.022310
C    2.666143 -0.065078 -3.166265
C    1.827141 -1.114199 -3.507152
C    0.702900 -1.087191 -2.577210
C   -0.588419 -1.636825 -2.714087
C   -1.748580 -1.032759 -2.053298
C   -3.072229 -1.357082 -2.449422
C   -4.145599 -0.606847 -1.946022
C   -3.908530  0.518914 -1.139844
N   -1.592320 -0.043603 -1.115507
N    0.987883 -0.123243 -1.628223
N    0.153785  1.852829 -0.301821
C   -0.813351 -2.706166 -3.728002
C   -1.138427 -2.368929 -5.068205
C   -1.341452 -3.413511 -5.991066
C   -1.233342 -4.768111 -5.622258
C   -0.906901 -5.069601 -4.283264
C   -0.688948 -4.063762 -3.326739
C   -0.337584 -4.408018 -1.897803
C   -1.449144 -5.874155 -6.626144
C   -1.245531 -0.925204 -5.504320
C   -3.379165  3.083449  0.141543
C   -4.052428  3.805703 -0.881879
C   -5.105814  4.661701 -0.513173
C   -5.508926  4.814791  0.829415
C   -4.814026  4.092382  1.819679
C   -3.741493  3.236927  1.507002
C   -2.987852  2.509745  2.596791
C   -6.629303  5.756121  1.198357
C   -3.637925  3.682988 -2.331740
C    3.427598  2.788203 -1.921443
C    3.810051  2.940069 -3.276726
C    4.896526  3.757202 -3.619669
C    5.617351  4.434302 -2.619534
C    5.237353  4.302982 -1.272374
C    4.146552  3.493215 -0.924365
Fe   0.000000  0.000000  0.000000
O   -0.740514  0.000000  1.453340
H   -1.108819  4.932301 -0.166482
H    1.485106  4.822113 -0.972403
H    3.581174  0.238430 -3.686452
H    1.921538 -1.797630 -4.359946
H   -3.226840 -2.179492 -3.163166
H   -5.176368 -0.869704 -2.227207
H   -4.729423  1.173283 -0.812000
H   -1.591704 -3.158436 -7.033805
H   -0.819994 -6.123972 -3.972810
H   -1.069292 -3.977695 -1.180890
H   -0.313805 -5.503136 -1.739356
H    0.658138 -4.003521 -1.616872
H   -2.216799 -6.593740 -6.272506
H   -1.773817 -5.480578 -7.608753
H   -0.515371 -6.454717 -6.784239
H   -1.991195 -0.362633 -4.903738
H   -0.279640 -0.389937 -5.384288
H   -1.542945 -0.849504 -6.567683
H   -5.627197  5.231095 -1.300228
H   -5.115867  4.197904  2.874786
H   -3.579605  2.464579  3.531521
H   -2.700268  1.478867  2.306844
H   -2.036741  3.035019  2.833879
H   -7.141232  5.438160  2.128063
H   -6.237258  6.781724  1.374955
H   -7.384443  5.831108  0.390722
H   -3.954963  2.715262 -2.777456
H   -4.090462  4.487207 -2.943224
H   -2.536126  3.740777 -2.450713
H    3.219981  2.454965 -4.068506
H    5.174625  3.878805 -4.677814
H    6.471596  5.072684 -2.892168
H    5.797054  4.831968 -0.485896
H    3.858221  3.376738  0.132043

34
C15H12Fe1N3O3(1+)_0 HF=-2231.627492 ZeroPointC=0.245675 NImag=0 LowF=-6.3107 ES64L-G16RevA.03 integral(grid=finegrid) 
N    0.426269  1.522975 -0.836600
Fe   0.000000  0.000000  0.000000
N   -0.801099 -0.780386 -1.410005
C   -1.532519 -0.049097 -2.342539
C   -1.376893  1.400549 -2.409304
C   -0.331079  2.119067 -1.735582
N    1.647643 -0.723341 -0.341396
C    1.822902 -1.932420 -0.821415
C    0.672071 -2.740722 -1.160111
C   -0.650373 -2.183411 -1.380052
C   -1.736998 -3.073912 -1.529002
C   -2.365584 -0.659569 -3.321289
C    0.849752 -4.145959 -1.252344
C   -0.235477 -4.999637 -1.457818
C   -1.533374 -4.459697 -1.559089
C   -3.109496  0.102290 -4.221242
C   -3.042758  1.514506 -4.211290
C   -2.165801  2.142817 -3.335071
O    2.767245  0.056552 -0.031433
O    1.620508  2.148425 -0.421832
O   -0.704797 -0.000000  1.383243
H   -0.091060  3.159097 -2.020632
H    2.851965 -2.319655 -0.930244
H    1.859392 -4.562000 -1.112550
H   -0.081146 -6.087646 -1.500912
H   -2.402362 -5.128820 -1.651761
H   -3.755626 -0.411585 -4.949235
H   -3.648334  2.106724 -4.912580
H   -2.047859  3.237052 -3.361473
C    2.714525  1.294314 -0.762496
H    2.694089  1.074979 -1.853848
H    3.623311  1.842482 -0.455203
H   -2.757560 -2.671007 -1.573217
H   -2.429292 -1.752173 -3.372364

34
C15H12Fe1N3O3(1+,3)_0 HF=-2231.602381 ZeroPointC=0.244498 NImag=0 LowF=-2.8351 ES64L-G16RevA.03 integral(grid=finegrid) 
N    0.263819  1.722831 -0.517774
Fe   0.000000  0.000000  0.000000
N   -1.274198 -0.280591 -1.298413
C   -2.216543  0.665922 -1.631142
C   -1.968634  2.069612 -1.326726
C   -0.675878  2.543280 -0.927851
N    1.388804 -0.501941 -1.328728
C    1.236177 -1.515523 -2.133870
C   -0.027683 -2.242951 -2.110423
C   -1.261404 -1.647068 -1.640534
C   -2.404520 -2.470000 -1.518682
C   -3.396986  0.362731 -2.365019
C   -0.035447 -3.590893 -2.541250
C   -1.195696 -4.369234 -2.461004
C   -2.371994 -3.811120 -1.925392
C   -4.336015  1.351288 -2.663643
C   -4.142419  2.697656 -2.275861
C   -2.955486  3.047135 -1.642701
O    2.595665  0.199802 -1.370351
O    1.589558  2.172351 -0.428866
O   -0.717553  0.000000  1.408276
H   -0.414109  3.612625 -1.027627
H    2.070003 -1.830953 -2.788273
H    0.899885 -4.034671 -2.916268
H   -1.177782 -5.419054 -2.788510
H   -3.274283 -4.431123 -1.811486
H   -5.244852  1.068374 -3.217178
H   -4.900708  3.459959 -2.504597
H   -2.750125  4.099317 -1.391389
C    2.344932  1.600086 -1.504233
H    1.823071  1.801263 -2.467302
H    3.340839  2.076286 -1.452090
H   -3.318249 -2.050617 -1.075476
H   -3.574735 -0.665419 -2.703158

34
C15H12Fe1N3O3(1+,5)_0 HF=-2231.569070 ZeroPointC=0.243143 NImag=0 LowF=-8.3288 ES64L-G16RevA.03 integral(grid=finegrid) 
N    1.436963 -1.312168  0.143635
Fe   0.000000  0.000000  0.000000
N    0.789394  0.758839 -1.549273
C    2.144603  0.824914 -1.819284
C    3.077022 -0.016959 -1.080393
C    2.662928 -1.148595 -0.286490
N   -0.921556 -1.369272 -1.116999
C   -1.406945 -1.071965 -2.287407
C   -1.296862  0.292524 -2.796838
C   -0.244648  1.207885 -2.401835
C   -0.317023  2.543052 -2.860947
C    2.690715  1.639177 -2.848919
C   -2.288170  0.730938 -3.708603
C   -2.309801  2.048207 -4.180510
C   -1.334047  2.957697 -3.734009
C    4.070795  1.736413 -3.053407
C    4.978800  0.993411 -2.270777
C    4.474021  0.105281 -1.322314
O   -1.008133 -2.677187 -0.657188
O    1.059430 -2.587825  0.596260
O   -0.738091  0.000000  1.448586
H    3.387275 -1.960916 -0.082125
H   -1.935146 -1.853679 -2.866319
H   -3.071044  0.023415 -4.023208
H   -3.096859  2.371451 -4.877253
H   -1.364769  4.006987 -4.065174
H    4.446332  2.402752 -3.845315
H    6.062663  1.081722 -2.432130
H    5.162093 -0.538969 -0.752769
C    0.297867 -3.230210 -0.422559
H    0.870678 -3.228037 -1.378748
H    0.101964 -4.250827 -0.046556
H    0.426082  3.268557 -2.501393
H    2.014971  2.215357 -3.493257

35
C16H12Fe1N3O3(1+)_1 HF=-2269.736906 ZeroPointC=0.252702 NImag=0 LowF=-1.9048 ES64L-G16RevA.03 integral(grid=finegrid) 
N   -0.974069 -0.578482 -1.445994
Fe   0.000000  0.000000  0.000000
N    0.435677  1.495141 -0.855064
C   -0.390431  2.192900 -1.696829
C   -1.519317  1.617515 -2.327931
C   -1.740752  0.195836 -2.211947
N    1.738532 -0.596250 -0.081797
C    2.824074  0.168014  0.032026
C    2.798205  1.588127 -0.222397
C    1.613121  2.180239 -0.719732
C    1.524313  3.450089 -1.371628
C    0.191135  3.458125 -2.022158
C    3.945271  2.437765 -0.227224
C    3.858622  3.735923 -0.751739
C    2.674014  4.249385 -1.353757
C   -0.523148  4.270301 -2.912244
C   -1.731904  3.773516 -3.478267
C   -2.212160  2.478790 -3.230706
O    1.984311 -1.962682 -0.063675
O   -1.210037 -1.945031 -1.546217
O   -0.706386 -0.000000  1.386361
H   -2.491078 -0.312750 -2.842732
H    3.780072 -0.351026  0.223245
H    4.908297  2.062736  0.151328
H    4.757892  4.369723 -0.740702
H    2.688935  5.247386 -1.817458
H   -0.157288  5.267025 -3.202004
H   -2.287729  4.417428 -4.176068
H   -3.107019  2.115543 -3.758656
C    0.023537 -2.706961 -1.497157
C    0.770712 -2.746210 -0.145979
H    0.709423 -2.378683 -2.309167
H   -0.337640 -3.725831 -1.736138
H    0.087790 -2.494750  0.698132
H    1.158817 -3.769314  0.024427

35
C16H12Fe1N3O3(1+,3)_1 HF=-2269.711445 ZeroPointC=0.251067 NImag=0 LowF=-7.1114 ES64L-G16RevA.03 integral(grid=finegrid) 
N   -0.315806 -0.646378 -1.786761
Fe   0.000000  0.000000  0.000000
N    0.375580  1.603491 -0.737118
C   -0.243313  2.159383 -1.827797
C   -0.957658  1.429814 -2.812193
C   -0.898495 -0.015292 -2.791206
N    1.798049 -0.150576  0.587809
C    2.578124  0.818685  1.016826
C    2.279441  2.206636  0.721055
C    1.249025  2.518071 -0.200307
C    1.096602  3.778343 -0.859018
C    0.113483  3.540696 -1.936492
C    3.103102  3.298692  1.110772
C    2.898045  4.577475  0.563832
C    1.923991  4.830248 -0.435544
C   -0.431967  4.260527 -3.010453
C   -1.241739  3.580798 -3.958151
C   -1.480381  2.198220 -3.890898
O    2.261728 -1.447989  0.715698
O   -0.114019 -2.019325 -1.923012
O   -0.720687  0.000000  1.414429
H   -1.250375 -0.613740 -3.651217
H    3.526933  0.538171  1.509209
H    3.925263  3.135010  1.824093
H    3.547476  5.402938  0.890925
H    1.846665  5.833332 -0.881751
H   -0.226845  5.334165 -3.140072
H   -1.664706  4.151352 -4.798176
H   -2.049066  1.700323 -4.691127
C    1.176101 -2.414868 -1.385541
C    1.321658 -2.399588  0.162973
H    1.987113 -1.813026 -1.852144
H    1.260786 -3.456822 -1.748549
H    0.324278 -2.282955  0.660468
H    1.737941 -3.364420  0.511440

35
C16H12Fe1N3O3(1+,5)_1 HF=-2269.685802 ZeroPointC=0.250512 NImag=0 LowF=-0.0046 ES64L-G16RevA.03 integral(grid=finegrid) 
N   -1.419662 -0.823047 -1.057500
Fe   0.000000  0.000000  0.000000
N    0.847211  0.367898 -1.662746
C    0.215902  0.711965 -2.824147
C   -1.162855  0.476817 -3.088895
C   -1.908333 -0.398007 -2.211892
N    1.378215 -1.369151  0.305135
C    2.654371 -1.268357 -0.050458
C    3.125185 -0.361993 -1.071710
C    2.191829  0.324678 -1.897931
C    2.490125  0.840530 -3.202916
C    1.174606  1.098991 -3.819949
C    4.479572 -0.327612 -1.519247
C    4.815716  0.302432 -2.726729
C    3.836389  0.861543 -3.594064
C    0.680759  1.480862 -5.075008
C   -0.715891  1.387740 -5.325651
C   -1.615407  0.864454 -4.384032
O    1.083356 -2.480505  1.055997
O   -2.097038 -1.851544 -0.434642
O   -0.742908  0.000000  1.458039
H   -2.864132 -0.841904 -2.547311
H    3.348890 -2.011446  0.383572
H    5.260642 -0.831921 -0.929803
H    5.869944  0.318960 -3.040539
H    4.144407  1.275087 -4.566568
H    1.354497  1.822068 -5.875877
H   -1.096341  1.685741 -6.313874
H   -2.670830  0.716185 -4.659735
C   -1.190318 -2.931684 -0.046662
C   -0.338441 -2.763056  1.229901
H   -0.561023 -3.215233 -0.918776
H   -1.909721 -3.752072  0.142558
H   -0.791386 -2.015908  1.914241
H   -0.284863 -3.743014  1.742215

31
C16H10Fe1N3O1(1+)_0 HF=-2118.259716 ZeroPointC=0.221722 NImag=0 LowF=-10.6143 ES64L-G16RevA.03 integral(grid=finegrid) 
C    2.830495  1.430925 -0.436937
C    2.818365  0.024360 -0.253646
C    1.663646  2.128975 -0.841153
C    1.842572 -1.995186 -0.633924
C    3.286815 -2.208990 -0.577979
C    3.879283 -0.979502 -0.353569
N    1.629356 -0.665955 -0.288609
C   -0.408807  2.108077 -1.779352
N    0.452352  1.479374 -0.887792
C    1.484542  3.385040 -1.571570
C    0.222207  3.376449 -2.136785
C    0.791003 -2.729389 -1.187272
C   -1.462493  1.377831 -2.333857
C   -0.446085 -2.141832 -1.665764
C   -2.491331 -0.790248 -3.059669
C   -1.352742 -2.865602 -2.480217
N   -0.708134 -0.797591 -1.464981
C   -1.585582 -0.064944 -2.245646
Fe   0.000000  0.000000  0.000000
O   -0.702147 -0.000000  1.378041
H    3.798171  1.951947 -0.472337
H    3.795819 -3.164204 -0.756372
H    4.955001 -0.765001 -0.320697
H    2.253967  4.157787 -1.694513
H   -0.211664  4.139651 -2.794531
H    0.962844 -3.783437 -1.449746
H   -2.146296  1.883064 -3.031431
H   -3.246197 -0.245227 -3.645755
H   -1.214162 -3.949070 -2.611571
C   -2.393450 -2.189057 -3.136998
H   -3.102052 -2.752375 -3.762272

31
C16H10Fe1N3O1(1+,3)_0 HF=-2118.234812 ZeroPointC=0.220599 NImag=0 LowF=-9.5996 ES64L-G16RevA.03 integral(grid=finegrid) 
C   -0.079871  0.243104 -3.281833
C    0.336799  1.377119 -2.538781
C    0.000799 -1.052637 -2.710631
C    1.461756  2.285772 -0.794009
C    1.535546  3.238590 -1.903655
C    0.863077  2.676578 -2.970670
N    0.611424  1.273032 -1.199987
C    0.804760 -2.463304 -1.129789
N    0.267684 -1.212505 -1.375781
C    0.164570 -2.373410 -3.327764
C    0.639602 -3.237946 -2.361586
C    2.259991  2.109562  0.339464
C    1.599042 -2.667581  0.001752
C    2.492185  0.815331  0.952571
C    3.259323 -1.797792  1.653325
C    3.591735  0.604160  1.823028
N    1.757134 -0.283938  0.577814
C    2.160491 -1.581752  0.783160
Fe   0.000000  0.000000  0.000000
O   -0.718027  0.000000  1.409207
H   -0.254920  0.343729 -4.362153
H    2.105706  4.175738 -1.898316
H    0.790436  3.076387 -3.990033
H    0.006167 -2.593993 -4.391003
H    0.935152 -4.285701 -2.496570
H    2.913195  2.932590  0.662686
H    1.999228 -3.672933  0.195764
H    3.580738 -2.827675  1.868402
H    4.175391  1.468939  2.171917
C    3.942924 -0.700991  2.199209
H    4.788866 -0.866374  2.882979

31
C16H10Fe1N3O1(1+,5)_0 HF=-2118.206156 ZeroPointC=0.219779 NImag=0 LowF=-7.8404 ES64L-G16RevA.03 integral(grid=finegrid) 
C   -0.120947  1.951670 -2.689220
C   -0.129858  2.578292 -1.418839
C    0.437833  0.652124 -2.847375
C    0.581504  2.685545  0.728984
C    0.348810  4.061302  0.273792
C   -0.080706  3.993356 -1.037674
N    0.144361  1.860126 -0.283325
C    1.747135 -1.016750 -2.092752
N    0.731272 -0.136485 -1.763057
C    1.120255  0.074182 -4.005653
C    1.915741 -0.958654 -3.546069
C    1.409357  2.174860  1.738792
C    2.613392 -1.515050 -1.110742
C    2.129083  0.912304  1.650772
C    3.908904 -1.163927  0.996804
C    3.284494  0.688755  2.442649
N    1.842923 -0.005956  0.667935
C    2.748732 -0.930010  0.211031
Fe   0.000000  0.000000  0.000000
O   -0.738459  0.000000  1.449308
H   -0.311536  2.558904 -3.585606
H    0.581064  4.968578  0.845554
H   -0.269662  4.835911 -1.714771
H    1.068848  0.463718 -5.030259
H    2.628189 -1.556366 -4.128481
H    1.731909  2.856322  2.539784
H    3.396606 -2.224587 -1.414799
H    4.631744 -1.931250  0.681554
H    3.521089  1.380530  3.264975
C    4.142289 -0.380648  2.136755
H    5.034758 -0.561754  2.754267

47
C28H12Fe1N3O3(1+)_0 HF=-2726.954957 ZeroPointC=0.326321 NImag=0 LowF=-6.9527 ES64L-G16RevA.03 integral(grid=finegrid) 
Fe   0.000000  0.000000  0.000000
N   -0.807090 -0.791729 -1.429823
C   -0.722358 -2.146670 -1.482383
C    0.400174 -2.881867 -0.785148
C    1.624086 -2.146606 -0.286910
N    1.631186 -0.791712 -0.187142
C   -0.561825  2.157516 -1.584731
C   -1.614361  1.384130 -2.210270
C   -1.690408 -0.057904 -2.184334
N    0.421916  1.526778 -0.828056
C    1.612176  2.157599 -0.476512
C    2.760696 -0.057781  0.084158
C    2.736837  1.384261  0.007569
C   -2.679063 -0.769010 -2.948909
C   -2.650708 -2.189851 -2.935190
C   -1.666932 -2.879538 -2.230287
C    2.784454 -2.879403  0.037492
C    3.932845 -2.189651  0.419330
C    3.960399 -0.768805  0.434625
C   -0.509914  3.560266 -1.773191
C    1.734053  3.560355 -0.629144
O   -0.704703 -0.000000  1.383058
C    3.945112  2.086653  0.352512
C    5.130222 -0.022202  0.795131
C    5.110867  1.351805  0.768656
C   -2.603387  2.086444 -2.985418
C   -3.625167  1.351526 -3.684013
C   -3.658100 -0.022475 -3.683786
C   -1.521591  4.223550 -2.503547
C   -2.552748  3.503677 -3.091692
C    0.619363  4.354292 -1.215538
C    2.919352  4.223737 -0.239433
C    4.001179  3.503921  0.249353
O    0.655978  5.582834 -1.287454
O    0.370271 -4.107725 -0.726371
H   -3.411079 -2.742107 -3.508608
H   -1.591665 -3.976215 -2.227020
H    2.737739 -3.976068 -0.021807
H    4.843749 -2.741843  0.697345
H    6.038469 -0.569551  1.088750
H    6.009582  1.923699  1.045392
H   -4.377132  1.923362 -4.248713
H   -4.429427 -0.569884 -4.246027
H   -1.446159  5.318219 -2.590532
H   -3.332773  4.019553 -3.671732
H    2.945296  5.318423 -0.351451
H    4.928777  4.019850  0.539857

47
C28H12Fe1N3O3(1+,3)_0 HF=-2726.929942 ZeroPointC=0.325022 NImag=0 LowF=-5.8311 ES64L-G16RevA.03 integral(grid=finegrid) 
Fe   0.000000  0.000000  0.000000
N    1.749074 -0.308390  0.579025
C    2.314697  0.672798  1.313345
C    1.834640  2.100266  1.191218
C    1.030859  2.530614 -0.015995
N    0.411726  1.621266 -0.808058
C    0.769219 -2.230906 -1.479248
C    1.702782 -2.554325 -0.417903
C    2.239216 -1.587351  0.514259
N    0.249441 -0.955071 -1.584544
C   -0.402566 -0.506405 -2.717589
C   -0.184965  1.940178 -2.004391
C   -0.659160  0.909214 -2.900311
C    3.322352 -1.933832  1.399821
C    3.877238 -0.919315  2.224060
C    3.407352  0.388530  2.158681
C    0.957073  3.903897 -0.329910
C    0.263043  4.297961 -1.469781
C   -0.306700  3.334401 -2.344495
C    0.415105 -3.218599 -2.434361
C   -0.796377 -1.429324 -3.720279
O   -0.720722  0.000000  1.414497
C   -1.331000  1.327577 -4.101877
C   -1.002574  3.699351 -3.542590
C   -1.514037  2.728931 -4.371348
C    2.223733 -3.894456 -0.361229
C    3.236372 -4.233524  0.603200
C    3.787940 -3.288706  1.434614
C    0.905138 -4.539020 -2.313951
C    1.784057 -4.875192 -1.293954
C   -0.465747 -2.872830 -3.582057
C   -1.500160 -0.986850 -4.864010
C   -1.770133  0.361617 -5.050367
O   -0.854398 -3.717432 -4.391889
O    2.228550  2.944786  1.986768
H    4.697487 -1.181163  2.910177
H    3.834712  1.211310  2.749099
H    1.443166  4.615572  0.352435
H    0.162944  5.366041 -1.717118
H   -1.115346  4.766867 -3.784199
H   -2.050986  3.012355 -5.289414
H    3.592639 -5.274422  0.634126
H    4.593296 -3.552625  2.136355
H    0.571812 -5.270151 -3.066442
H    2.181138 -5.898200 -1.213018
H   -1.805511 -1.752737 -5.593521
H   -2.301402  0.706294 -5.950193

47
C28H12Fe1N3O3(1+,5)_0 HF=-2726.902883 ZeroPointC=0.324214 NImag=0 LowF=-5.6717 ES64L-G16RevA.03 integral(grid=finegrid) 
Fe   0.000000  0.000000  0.000000
N   -1.657238 -0.083045 -1.097049
C   -1.905517 -1.193001 -1.815548
C   -0.759209 -2.059081 -2.293135
C    0.668341 -1.522430 -2.325926
N    1.026287 -0.428965 -1.613121
C   -0.901628  2.627957 -0.024484
C   -2.257017  2.117566 -0.177508
C   -2.612996  0.836289 -0.772904
N    0.178584  1.837173 -0.350490
C    1.453431  2.328076 -0.550419
C    2.227083  0.207783 -1.785018
C    2.470637  1.511175 -1.187869
C   -3.985674  0.517178 -1.075762
C   -4.259527 -0.694749 -1.766243
C   -3.228369 -1.536510 -2.174167
C    1.598843 -2.160022 -3.174606
C    2.884086 -1.631701 -3.270696
C    3.228976 -0.425924 -2.603005
C   -0.683885  3.965314  0.398784
C    1.759288  3.651604 -0.142443
O   -0.733484  0.000000  1.439544
C    3.777502  2.083731 -1.361401
C    4.526544  0.170971 -2.715059
C    4.790764  1.367162 -2.091240
C   -3.336898  3.000037  0.169159
C   -4.703552  2.599762 -0.047940
C   -5.023586  1.416993 -0.668880
C   -1.771476  4.783771  0.774623
C   -3.070515  4.304715  0.677968
C    0.696347  4.519356  0.437291
C    3.072058  4.160257 -0.279102
C    4.064124  3.390385 -0.866894
O    0.941150  5.646543  0.873746
O   -0.992010 -3.149098 -2.802541
H   -5.306311 -0.951034 -1.992142
H   -3.400844 -2.458403 -2.747227
H    1.281494 -3.059757 -3.720210
H    3.643971 -2.131720 -3.891455
H    5.297762 -0.339476 -3.311287
H    5.787007  1.827323 -2.177025
H   -5.498965  3.293409  0.264618
H   -6.071639  1.146204 -0.866746
H   -1.545522  5.801222  1.128480
H   -3.921269  4.943806  0.958954
H    3.258861  5.182319  0.084559
H    5.081308  3.791022 -0.992438

37
C16H12Fe1N3O5(1-)_0 HF=-2420.400373 ZeroPointC=0.256768 NImag=0 LowF=-7.4196 ES64L-G16RevA.03 integral(grid=finegrid) 
C    0.813286 -2.885199 -0.574615
C    0.876013 -4.282639 -0.395992
C    1.764961 -4.874707  0.509235
C    2.610095 -4.047449  1.275474
C    2.591328 -2.660740  1.094536
C    1.730336 -2.048835  0.141158
N    1.719027 -0.663724 -0.059538
C    4.163079 -0.451949 -0.202331
C    2.851681  0.121494 -0.141881
C    2.757829  1.554419 -0.254630
C    5.312328  0.336503 -0.231846
C    5.216067  1.744830 -0.223287
C    3.946142  2.322666 -0.258426
O   -0.801137 -3.164162 -2.333932
C   -0.260499 -2.404275 -1.519568
O    1.544463  3.589964 -0.641779
C    1.516835  2.356852 -0.510701
O   -0.673523  2.440639 -1.229865
N    0.363097  1.606938 -0.712618
N   -0.628286 -1.084633 -1.317781
O   -1.790394 -0.742238 -2.052271
C   -1.705250  0.583211 -2.562021
C   -1.846670  1.689966 -1.493888
Fe   0.000000  0.000000  0.000000
O   -0.714630 -0.000000  1.402541
H    0.176182 -4.879724 -1.001481
H    1.783215 -5.968688  0.638846
H    3.282031 -4.485123  2.032398
H    3.233466 -2.014498  1.709861
H    4.260031 -1.545219 -0.236033
H    6.298631 -0.155868 -0.272198
H    6.120740  2.373535 -0.228465
H    3.802858  3.412136 -0.330608
H   -0.760068  0.744212 -3.132035
H   -2.557654  0.633891 -3.272376
H   -2.257313  1.225002 -0.562452
H   -2.559131  2.468974 -1.839403

37
C16H12Fe1N3O5(1-,3)_0 HF=-2420.376279 ZeroPointC=0.256095 NImag=0 LowF=-5.0068 ES64L-G16RevA.03 integral(grid=finegrid) 
N    1.287165 -0.992011 -1.073905
C    0.995233 -2.087723 -1.844457
C   -0.410322 -2.600033 -1.571835
C   -1.525110 -1.754007 -1.272237
N   -1.330557 -0.364584 -1.230748
Fe   0.000000  0.000000  0.000000
N    0.331287  1.651774 -0.650187
C   -2.079578  0.571765 -1.905344
C   -1.695918  1.962136 -1.934252
C   -0.396523  2.520166 -1.419636
O    2.594711 -0.476536 -1.267878
O    1.601033  2.075326 -0.213851
C    2.550701  0.698719 -2.080747
C    2.584772  1.991498 -1.259963
O   -0.729038  0.000000  1.430819
O    1.762112 -2.682900 -2.615657
O    0.000836  3.662484 -1.712129
C   -2.776870 -2.354842 -0.978420
C   -0.608598 -3.990799 -1.659702
C   -1.858968 -4.570378 -1.401215
C   -2.941944 -3.744288 -1.042559
C   -3.221354  0.201340 -2.686679
C   -3.993607  1.150977 -3.358531
C   -3.661873  2.519572 -3.308635
C   -2.503268  2.893384 -2.618365
H    1.655071  0.666069 -2.736148
H    3.452579  0.683149 -2.734863
H    2.473592  2.863152 -1.947283
H    3.548444  2.075486 -0.714971
H   -3.612485 -1.705715 -0.678817
H    0.264332 -4.598915 -1.945438
H   -1.988839 -5.662927 -1.464159
H   -3.922888 -4.186937 -0.802584
H   -3.485917 -0.861382 -2.766081
H   -4.868380  0.811410 -3.938797
H   -4.276178  3.271304 -3.828892
H   -2.143025  3.934233 -2.611759

37
C16H12Fe1N3O5(1-,5)_0 HF=-2420.353709 ZeroPointC=0.255198 NImag=0 LowF=-8.1778 ES64L-G16RevA.03 integral(grid=finegrid) 
N    1.053090 -1.631783  0.017014
C    0.483581 -2.873684 -0.102623
C   -1.030057 -2.867107  0.089022
C   -1.919316 -1.876708 -0.442838
N   -1.379664 -0.776416 -1.132909
Fe   0.000000  0.000000  0.000000
N    0.742550  0.939130 -1.457336
C   -1.673792 -0.461907 -2.439626
C   -0.902908  0.507430 -3.190093
C    0.421910  1.107550 -2.780406
O    2.435555 -1.570834 -0.244429
O    2.072621  1.264882 -1.075502
C    2.691205 -1.116191 -1.580882
C    3.043925  0.371156 -1.651614
O   -0.745674  0.000000  1.463468
O    1.088481 -3.933858 -0.320619
O    1.173632  1.659937 -3.605003
C   -3.310078 -2.009912 -0.203617
C   -1.573579 -3.978332  0.762146
C   -2.952288 -4.104130  0.981177
C   -3.821677 -3.104355  0.504414
C   -2.733209 -1.122128 -3.145816
C   -3.087511 -0.774745 -4.449637
C   -2.388635  0.236009 -5.140049
C   -1.295582  0.835277 -4.504974
H    1.821417 -1.354312 -2.228484
H    3.564330 -1.693992 -1.960398
H    3.221249  0.647024 -2.716997
H    3.960555  0.572779 -1.058545
H   -3.979524 -1.215348 -0.565495
H   -0.866997 -4.748058  1.110621
H   -3.349801 -4.971842  1.532164
H   -4.906128 -3.174826  0.691401
H   -3.276376 -1.930283 -2.637641
H   -3.919072 -1.310246 -4.938693
H   -2.668666  0.519636 -6.166930
H   -0.656700  1.565424 -5.026277

83
C54H24Fe1N3O1(1-)_0 HF=-3574.240773 ZeroPointC=0.598067 NImag=0 LowF=-2.2917 ES64L-G16RevA.03 integral(grid=finegrid) 
N    0.377991  1.610876 -0.741849
C   -0.497574  2.394392 -1.479021
C    0.039578  3.712661 -1.649313
C    1.300033  3.715293 -1.008725
C    1.485963  2.399198 -0.471470
C    2.529284  4.454362 -0.779170
C    3.460108  3.556794 -0.123533
C    2.794997  2.233518  0.118267
C   -0.881529  4.448221 -2.499730
C   -1.963928  3.547969 -2.845926
C   -1.758394  2.230421 -2.163971
C   -2.929761 -1.306002 -2.317838
C   -4.127708 -0.644487 -2.814674
C   -3.901738  0.785730 -2.720661
C   -2.509673  1.042498 -2.238833
C   -2.019326 -0.273740 -1.918302
C   -2.294408 -2.533040 -2.005647
C   -1.026656 -2.193868 -1.428161
N   -0.869505 -0.818536 -1.372327
C   -1.194204 -4.492863 -1.349200
C   -2.408925 -3.982787 -1.956873
C   -0.249545 -3.361060 -1.089817
C    3.731864 -1.315231  0.683155
C    2.776003 -0.283505  0.404944
C    3.324186  1.033427  0.628853
C    4.617281  0.752498  1.326592
C    4.885856 -0.672210  1.295066
N    1.612394 -0.824932 -0.111460
C    1.821232 -2.191087 -0.207063
C    3.133962 -2.527779  0.263536
C    2.095471 -4.456649 -0.561149
C    1.088126 -3.352104 -0.653314
C    3.317413 -3.952234  0.035548
Fe   0.000000  0.000000  0.000000
O   -0.708114  0.000000  1.389753
C   -2.890710  3.961861 -3.815821
C   -2.818995  5.265948 -4.352720
C   -1.809958  6.158378 -3.950497
C   -0.823182  5.743474 -3.034118
C    2.912351  5.752330 -1.146813
C    4.234455  6.176454 -0.908549
C    5.166057  5.289393 -0.342149
C    4.788231  3.982980  0.037973
C    6.622550  1.040274  2.683140
C    6.923359 -0.328049  2.568720
C    6.043016 -1.195312  1.889402
C    5.466580  1.579966  2.076035
C   -4.985503  1.651620 -2.931901
C   -6.235186  1.132877 -3.337672
C   -6.420055 -0.250085 -3.509392
C   -5.369390 -1.147379 -3.228581
C   -3.464350 -4.845445 -2.285686
C   -3.358620 -6.216593 -1.976100
C   -2.221778 -6.704902 -1.308913
C   -1.147761 -5.846994 -0.983583
C    2.089575 -5.768237 -1.060834
C    3.217253 -6.599503 -0.880851
C    4.367333 -6.124856 -0.226555
C    4.428240 -4.788377  0.216956
H   -3.656533  3.270085 -4.187980
H   -3.560659  5.578430 -5.105187
H   -1.771670  7.174644 -4.374786
H    0.002378  6.416816 -2.755522
H    2.188316  6.419956 -1.639348
H    4.544509  7.194650 -1.193848
H    6.211327  5.607495 -0.200080
H    5.552001  3.300221  0.428529
H    7.285395  1.701596  3.263729
H    7.833073 -0.732137  3.041384
H    6.240803 -2.278018  1.851911
H    5.219290  2.639018  2.228966
H   -4.881499  2.729341 -2.748884
H   -7.075772  1.824436 -3.508008
H   -7.399142 -0.637957 -3.833724
H   -5.525679 -2.234863 -3.303695
H   -4.376708 -4.445210 -2.754873
H   -4.184339 -6.900768 -2.229757
H   -2.167736 -7.767213 -1.021750
H   -0.298752 -6.241233 -0.410527
H    1.227772 -6.147224 -1.624347
H    3.193646 -7.629182 -1.272177
H    5.236383 -6.788280 -0.089170
H    5.347169 -4.390220  0.675024

83
C54H24Fe1N3O1(1-,3)_0 HF=-3574.216050 ZeroPointC=0.596649 NImag=0 LowF=-3.7802 ES64L-G16RevA.03 integral(grid=finegrid) 
N   -0.017110 -1.000710 -1.619434
C    0.424803 -2.303089 -1.763622
C    0.023349 -2.840480 -3.038339
C   -0.655367 -1.801892 -3.703608
C   -0.640025 -0.675502 -2.806778
C   -1.269629 -1.356245 -4.943808
C   -1.588022  0.049739 -4.791591
C   -1.217904  0.501628 -3.405686
C    0.573138 -4.184116 -3.132942
C    1.321057 -4.432006 -1.916864
C    1.205157 -3.245947 -1.003902
C    2.962583 -1.776610  1.935927
C    3.211223 -3.186969  2.197236
C    2.470988 -3.944550  1.206120
C    1.819207 -3.005131  0.242563
C    2.066252 -1.708357  0.817617
C    3.182761 -0.436252  2.337574
C    2.407328  0.377155  1.446521
N    1.745655 -0.395707  0.519664
C    3.363217  1.808108  2.983211
C    3.789458  0.460415  3.311500
C    2.551029  1.783309  1.725235
C   -0.273665  3.652070 -1.695972
C   -0.414382  2.223167 -1.723508
C   -1.224775  1.791949 -2.839815
C   -1.830777  3.065769 -3.338685
C   -1.195542  4.192344 -2.685010
N    0.385739  1.638670 -0.757055
C    1.077405  2.664165 -0.141577
C    0.697170  3.929170 -0.707002
C    2.363290  4.282029  0.897737
C    2.043517  2.818491  0.922426
C    1.510861  4.950385 -0.064964
Fe   0.000000  0.000000  0.000000
O   -0.723516  0.000000  1.419981
C    2.104956 -5.592947 -1.840834
C    2.075833 -6.537438 -2.891801
C    1.289530 -6.320800 -4.035424
C    0.547741 -5.128742 -4.167932
C   -1.487680 -2.020099 -6.158748
C   -1.993214 -1.299901 -7.260267
C   -2.239944  0.077744 -7.144304
C   -2.028731  0.754751 -5.921749
C   -3.328507  4.630004 -4.457036
C   -2.646052  5.720240 -3.890696
C   -1.585822  5.504876 -2.985422
C   -2.931952  3.303362 -4.173602
C    2.357779 -5.333395  1.365614
C    3.052757 -5.982013  2.411138
C    3.839778 -5.248130  3.315374
C    3.907518 -3.842319  3.222481
C    4.555201  0.209313  4.458231
C    4.870961  1.275104  5.326652
C    4.389059  2.567847  5.061886
C    3.626268  2.834404  3.901939
C    3.381046  5.023608  1.516028
C    3.491687  6.411643  1.275111
C    2.608136  7.064976  0.399447
C    1.623327  6.328967 -0.291339
H    2.767388 -5.764748 -0.983328
H    2.689034 -7.449220 -2.810928
H    1.273133 -7.069493 -4.843773
H   -0.028884 -4.925991 -5.083933
H   -1.241735 -3.089416 -6.251590
H   -2.168764 -1.814047 -8.218933
H   -2.593580  0.648313 -8.018006
H   -2.184492  1.839137 -5.879857
H   -4.190682  4.805744 -5.119998
H   -2.961981  6.749050 -4.127465
H   -1.089640  6.354855 -2.491389
H   -3.513291  2.464755 -4.580573
H    1.705420 -5.918623  0.703359
H    2.964181 -7.074648  2.521276
H    4.381494 -5.769424  4.121056
H    4.475182 -3.258591  3.963896
H    4.879219 -0.817382  4.689923
H    5.470644  1.085277  6.231387
H    4.594932  3.386469  5.769996
H    3.212276  3.839449  3.748970
H    4.118014  4.529852  2.161788
H    4.291552  6.981500  1.774552
H    2.704177  8.149020  0.226666
H    0.965744  6.821917 -1.024416

83
C54H24Fe1N3O1(1-,5)_0 HF=-3574.199532 ZeroPointC=0.595927 NImag=0 LowF=-3.8753 ES64L-G16RevA.03 integral(grid=finegrid) 
N    0.275131 -0.539045 -1.815163
C    0.946928 -1.678010 -2.237768
C    0.740741 -1.891188 -3.644945
C   -0.035579 -0.804720 -4.098294
C   -0.276400  0.028956 -2.950893
C   -0.551171 -0.110343 -5.263579
C   -1.058363  1.170868 -4.815980
C   -0.913121  1.280176 -3.321853
C    1.522878 -3.052037 -4.033742
C    2.226585 -3.512438 -2.853805
C    1.854483 -2.658991 -1.677255
C    3.224992 -1.796207  1.702316
C    3.696727 -3.169897  1.602258
C    3.152762 -3.730033  0.376364
C    2.391621 -2.676522 -0.370424
C    2.392990 -1.565162  0.540741
C    3.140799 -0.614419  2.471461
C    2.263064  0.263771  1.739080
N    1.816617 -0.329609  0.578687
C    2.807466  1.361278  3.685177
C    3.476645  0.073707  3.712493
C    2.108320  1.542692  2.369751
C   -0.502807  4.032848 -0.847317
C   -0.510354  2.629491 -1.208640
C   -1.124427  2.405943 -2.496973
C   -1.782929  3.722438 -2.784194
C   -1.337832  4.715852 -1.822996
N    0.141414  1.884008 -0.277540
C    0.647381  2.766993  0.658384
C    0.267219  4.118883  0.331062
C    1.719827  4.146331  2.166981
C    1.509051  2.701005  1.806607
C    0.933684  4.990705  1.288365
Fe   0.000000  0.000000  0.000000
O   -0.739788  0.000000  1.451915
C    3.200591 -4.511827 -3.007716
C    3.404504 -5.115300 -4.268285
C    2.662742 -4.710619 -5.391383
C    1.730172 -3.659755 -5.280289
C   -0.534868 -0.450848 -6.623876
C   -0.989088  0.482578 -7.576065
C   -1.416808  1.754853 -7.160942
C   -1.441171  2.104239 -5.792556
C   -3.294294  5.396207 -3.714918
C   -2.783471  6.376680 -2.847366
C   -1.815784  6.033117 -1.880934
C   -2.807871  4.069372 -3.676148
C    3.270089 -5.111163  0.163322
C    4.006420 -5.907812  1.069946
C    4.604760 -5.340112  2.207413
C    4.434163 -3.968354  2.487947
C    4.184899 -0.338214  4.848643
C    4.199230  0.487455  5.993887
C    3.478195  1.692145  6.006342
C    2.771102  2.124403  4.860016
C    2.614274  4.760585  3.055586
C    2.661675  6.170318  3.153246
C    1.840826  6.977142  2.349183
C    0.985701  6.386530  1.394811
H    3.832956 -4.811357 -2.162954
H    4.165355 -5.905977 -4.367957
H    2.830214 -5.194655 -6.367076
H    1.184784 -3.298157 -6.165948
H   -0.145915 -1.431650 -6.938774
H   -0.981616  0.223861 -8.647184
H   -1.728843  2.501100 -7.909142
H   -1.731031  3.122892 -5.511509
H   -4.092820  5.656389 -4.428039
H   -3.166256  7.408703 -2.896809
H   -1.460528  6.779017 -1.152803
H   -3.264210  3.307071 -4.322130
H    2.765071 -5.587626 -0.687743
H    4.099769 -6.989560  0.882679
H    5.181711 -5.973538  2.900210
H    4.849305 -3.528522  3.408282
H    4.697726 -1.312818  4.854883
H    4.751575  0.167221  6.892025
H    3.449613  2.306506  6.920418
H    2.168307  3.041210  4.909210
H    3.304496  4.157935  3.659243
H    3.363183  6.635622  3.864087
H    1.885594  8.074363  2.440833
H    0.383142  7.012481  0.718004

31
C16H9Fe1N3O2_0 HF=-2193.059106 ZeroPointC=0.213386 NImag=0 LowF=-7.2258 ES64L-G16RevA.03 integral(grid=finegrid) 
C    0.756636 -2.852959 -1.029072
C    1.856267 -2.004293 -0.539756
N    1.631124 -0.685021 -0.276845
C    2.828125  0.020990 -0.198502
C    2.820479  1.436388 -0.380840
C    1.670225  2.136376 -0.795845
C   -0.366833  2.093600 -1.821444
N    0.452310  1.479530 -0.887708
C   -1.413859  1.366892 -2.406300
C   -1.549327 -0.062732 -2.294179
C   -0.485770 -2.142045 -1.608674
N   -0.701418 -0.791156 -1.466943
Fe   0.000000  0.000000  0.000000
O   -0.708411  0.000000  1.390334
C    3.876823 -0.961073 -0.280575
C    3.273413 -2.210194 -0.503275
C    1.511800  3.380042 -1.541624
C    0.273115  3.358892 -2.163240
C   -2.456881 -0.811694 -3.095638
C   -1.354722 -2.877304 -2.420180
C   -2.378232 -2.205180 -3.126683
O    0.848658 -4.077974 -1.155642
H    3.786627  1.962598 -0.396918
H   -2.072611  1.869860 -3.128431
H    4.952635 -0.748086 -0.247663
H    3.772903 -3.171192 -0.674441
H    2.283278  4.154083 -1.645353
H   -0.132450  4.108599 -2.853657
H   -3.193640 -0.271827 -3.709380
H   -1.183989 -3.960950 -2.498136
H   -3.082192 -2.778845 -3.748887

31
C16H9Fe1N3O2(3)_0 HF=-2193.034653 ZeroPointC=0.212136 NImag=0 LowF=-8.8839 ES64L-G16RevA.03 integral(grid=finegrid) 
C    1.976653  2.235598  0.919645
C    1.148003  2.532346 -0.262366
N    0.451296  1.537346 -0.885719
C    0.066667  1.917629 -2.160255
C   -0.264852  0.927874 -3.141099
C   -0.049941 -0.438099 -2.900010
C    0.960979 -2.073010 -1.695702
N    0.292364 -0.876212 -1.631744
C    1.812235 -2.459241 -0.640583
C    2.299159 -1.536940  0.350769
C    2.394748  0.764926  1.115513
N    1.771419 -0.259580  0.467830
Fe   0.000000  0.000000  0.000000
O   -0.723561  0.000000  1.420068
C    0.443628  3.301566 -2.292842
C    1.118935  3.676940 -1.120107
C    0.215730 -1.555579 -3.801836
C    0.824697 -2.559810 -3.068159
C    3.422949 -1.831849  1.176984
C    3.534867  0.495803  1.880371
C    4.015082 -0.830265  1.946807
O    2.499249  3.106306  1.619455
H   -0.497425  1.261411 -4.162871
H    2.306670 -3.439652 -0.686758
H    0.304748  3.909866 -3.195561
H    1.598106  4.637938 -0.899540
H    0.036940 -1.547195 -4.884827
H    1.230811 -3.504965 -3.449404
H    3.830980 -2.853667  1.165945
H    4.017777  1.339923  2.393059
H    4.888180 -1.067573  2.574095

31
C16H9Fe1N3O2(5)_0 HF=-2193.007977 ZeroPointC=0.211281 NImag=0 LowF=-6.1746 ES64L-G16RevA.03 integral(grid=finegrid) 
C   -0.506664 -1.861017 -2.621596
C    0.818015 -1.208809 -2.509171
N    1.049706 -0.223921 -1.584406
C    2.135172  0.535404 -1.968975
C    2.298634  1.879948 -1.488483
C    1.272724  2.545565 -0.795695
C   -0.917401  2.674024 -0.235510
N    0.172971  1.849721 -0.339474
C   -2.223594  2.150194 -0.339277
C   -2.551329  0.861687 -0.913578
C   -1.719764 -1.086980 -2.063873
N   -1.577492 -0.087059 -1.154567
Fe   0.000000  0.000000  0.000000
O   -0.738597 -0.000000  1.449577
C    2.709090 -0.101556 -3.127468
C    1.878388 -1.183155 -3.467707
C    0.912420  3.964155 -0.737383
C   -0.424105  4.046364 -0.392181
C   -3.854772  0.586680 -1.420367
C   -2.982648 -1.348934 -2.611930
C   -4.067658 -0.527898 -2.234519
O   -0.702883 -2.862364 -3.316233
H    3.143887  2.467756 -1.876471
H   -3.066920  2.846752 -0.221191
H    3.578472  0.262215 -3.690279
H    1.958514 -1.844129 -4.338758
H    1.572064  4.794299 -1.021371
H   -1.040792  4.952799 -0.347245
H   -4.673866  1.287890 -1.199606
H   -3.076715 -2.178982 -3.326778
H   -5.075384 -0.734150 -2.627239

39
C19H10Fe1N3O6(1+)_0 HF=-2608.353337 ZeroPointC=0.258526 NImag=0 LowF=-0.0024 ES64L-G16RevA.03 integral(grid=finegrid) 
C    0.937949 -2.869996 -0.834620
C    1.197408 -4.263810 -0.930295
C    2.358770 -4.832460 -0.405102
C    3.314167 -4.003216  0.203128
C    3.112326 -2.616579  0.295117
C    1.914477 -2.016804 -0.189945
N    1.713180 -0.640542 -0.084868
C    4.187603 -1.781798  0.895710
C    3.994831 -0.313834  0.748273
C    2.767793  0.209562  0.247974
C    2.666923  1.640952  0.052659
C    5.054683  0.538732  1.097292
C    4.949430  1.927937  0.925836
C    3.775173  2.462447  0.393504
O    5.188102 -2.267943  1.417632
C   -0.268586 -2.366030 -1.435212
C    1.510492  2.273930 -0.523936
N   -0.664447 -1.108024 -1.277779
O   -1.835882 -0.816530 -1.973876
C   -2.260882 -1.998587 -2.656142
C   -1.246874 -3.084821 -2.314653
C    1.351663  3.691748 -0.983991
C   -0.069150  3.713946 -1.536853
O   -0.600426  2.400746 -1.345895
N    0.379792  1.613084 -0.745383
Fe   0.000000  0.000000  0.000000
O   -0.703421  0.000000  1.380542
H    0.457167 -4.910060 -1.424218
H    2.524209 -5.917273 -0.476940
H    4.251941 -4.401084  0.621800
H    5.963961  0.066775  1.501623
H    5.784204  2.590008  1.198159
H    3.698888  3.548880  0.240501
H   -1.761145 -3.925055 -1.799269
H    2.078488  3.990160 -1.769248
H   -0.794228 -3.498443 -3.240940
H    1.441186  4.430853 -0.158277
O   -0.717459  4.573187 -2.045871
O   -3.240144 -2.001033 -3.333465

39
C19H10Fe1N3O6(1+,3)_0 HF=-2608.329085 ZeroPointC=0.257428 NImag=0 LowF=-4.1826 ES64L-G16RevA.03 integral(grid=finegrid) 
C    2.691517  1.793967  0.259044
C    3.824684  2.574584  0.607936
C    3.803253  3.968755  0.595566
C    2.618359  4.602413  0.214673
C    1.488826  3.862383 -0.182547
C    1.467330  2.434702 -0.192539
N    0.338880  1.723644 -0.665090
C    0.318509  4.649196 -0.625627
C   -0.727666  3.862182 -1.312046
C   -0.706648  2.434504 -1.300576
C   -1.791172  1.793567 -2.025915
C   -1.713014  4.602030 -1.992472
C   -2.717363  3.968191 -2.727400
C   -2.739562  2.574019 -2.737681
O    0.249366  5.870147 -0.490151
C    2.842169  0.375029  0.426140
C   -2.014395  0.374564 -2.049961
N    1.797327 -0.416780  0.365926
O    2.112767 -1.756741  0.582113
C    3.522533 -1.854976  0.804388
C    4.069186 -0.432656  0.724499
C   -2.976138 -0.433322 -2.868069
C   -2.719018 -1.855679 -2.379220
O   -1.711323 -1.757249 -1.368556
N   -1.351754 -0.417160 -1.239782
Fe   0.000000  0.000000  0.000000
O   -0.717834 -0.000000  1.408829
H    4.741567  2.055697  0.922714
H    4.691782  4.547042  0.886864
H    2.516066  5.698746  0.194695
H   -1.636970  5.698375 -1.921381
H   -3.475369  4.546343 -3.275051
H   -3.532879  2.054976 -3.294680
H    4.549674 -0.163436  1.689449
H   -2.799593 -0.363136 -3.962504
H    4.851191 -0.362995 -0.061317
H   -4.039456 -0.164729 -2.690004
O   -3.186441 -2.907183 -2.684664
O    4.044298 -2.906329  1.004062

39
C19H10Fe1N3O6(1+,5)_0 HF=-2608.310377 ZeroPointC=0.256954 NImag=0 LowF=-4.1763 ES64L-G16RevA.03 integral(grid=finegrid) 
C    0.219178  2.048000 -2.591986
C    0.435506  2.977708 -3.647504
C    0.217267  2.654684 -4.985873
C   -0.290601  1.384453 -5.290907
C   -0.478785  0.420448 -4.287794
C   -0.160638  0.677677 -2.915448
N   -0.235817 -0.323582 -1.957611
C   -1.088415 -0.867700 -4.691780
C   -1.135006 -1.895847 -3.628128
C   -0.600192 -1.620031 -2.332704
C   -0.431769 -2.770077 -1.455344
C   -1.661397 -3.156286 -3.967618
C   -1.628499 -4.216271 -3.057002
C   -0.976598 -4.022258 -1.834525
O   -1.498085 -1.077459 -5.834324
C    0.286630  2.594439 -1.262782
C    0.391379 -2.774249 -0.263742
N    0.081697  1.887643 -0.160339
O    0.083953  2.664590  0.987671
C    0.329535  4.021269  0.624979
C    0.482860  4.036311 -0.889026
C    0.823496 -3.952848  0.556963
C    1.679252 -3.311196  1.644032
O    1.686175 -1.907784  1.369718
N    0.912865 -1.677242  0.245188
Fe   0.000000  0.000000  0.000000
O   -0.738336 -0.000000  1.449066
H    0.765962  3.995372 -3.396218
H    0.400117  3.397092 -5.776033
H   -0.568365  1.093481 -6.316286
H   -2.082147 -3.261135 -4.979974
H   -2.058958 -5.196051 -3.309366
H   -0.866115 -4.875887 -1.150373
H   -0.269899  4.715018 -1.342549
H    1.424441 -4.693958 -0.011559
H    1.485955  4.428882 -1.162435
H   -0.027784 -4.501007  1.014654
O    2.277080 -3.763520  2.568822
O    0.383113  4.881218  1.447365

40
C18H14Fe1N3O4(1+)_0 HF=-2422.295108 ZeroPointC=0.290468 NImag=0 LowF=0.0043 ES64L-G16RevA.03 integral(grid=finegrid) 
C   -1.699741  1.650696 -1.998065
C   -2.631268  2.497599 -2.662045
C   -3.731398  1.981015 -3.346155
C   -3.907489  0.589109 -3.403196
C   -3.002100 -0.285138 -2.777929
C   -1.893011  0.219107 -2.039316
N   -0.997621 -0.635867 -1.401878
C   -2.144176 -2.595161 -2.340521
C   -1.065201 -2.009951 -1.617183
C   -0.016473 -2.882043 -1.139547
C   -2.208662 -3.985212 -2.536994
C   -1.200084 -4.835146 -2.055290
C   -0.113654 -4.281886 -1.377994
C   -0.590639  2.295590 -1.363472
C    1.163995 -2.429465 -0.468449
N    0.340616  1.662673 -0.668497
O    1.249695  2.511809 -0.053216
O    2.551807 -0.994601  0.611021
N    1.393000 -1.170371 -0.132128
C    2.626908  2.316921 -0.473600
C    3.532840 -0.121703 -0.011078
Fe   0.000000  0.000000  0.000000
O   -0.704641  0.000000  1.382936
C   -3.225741 -1.748580 -2.908106
O   -4.207941 -2.221193 -3.477572
C    3.450811  1.354147  0.383762
H   -2.467665  3.585711 -2.623077
H   -4.445123  2.655991 -3.840450
H   -4.753743  0.129072 -3.937452
H   -3.083096 -4.369267 -3.085699
H   -1.259737 -5.921389 -2.216039
H    0.695291 -4.931721 -1.009759
H   -0.479323  3.391009 -1.448553
H    1.952249 -3.157695 -0.207836
H    2.644228  2.048161 -1.552836
H    3.039784  3.339889 -0.370625
H    3.506352 -0.270292 -1.113126
H    4.483351 -0.547060  0.367252
H    4.495104  1.734358  0.343294
H    3.147557  1.443490  1.448649

40
C18H14Fe1N3O4(1+,3)_0 HF=-2422.270492 ZeroPointC=0.288916 NImag=0 LowF=-8.1094 AM64L-G16RevA.03 integral(grid=finegrid) 
C    2.428158  1.873693  0.768428
C    3.453568  2.665417  1.356203
C    3.430784  4.058170  1.328417
C    2.362383  4.681659  0.678896
C    1.329280  3.935618  0.080116
C    1.300403  2.507902  0.111873
N    0.246620  1.785915 -0.484018
C   -0.793688  3.902365 -1.223444
C   -0.786215  2.476168 -1.145203
C   -1.888907  1.807454 -1.809589
C   -1.808293  4.614113 -1.891207
C   -2.867233  3.957005 -2.523997
C   -2.892401  2.565208 -2.476143
C    2.667619  0.464436  0.857405
C   -2.079166  0.393030 -1.901110
N    1.835402 -0.429903  0.397720
O    2.242450 -1.736162  0.625042
O   -1.701039 -1.791328 -1.500449
N   -1.273223 -0.477032 -1.350680
C    1.712737 -2.633827 -0.368953
C   -0.599638 -2.717718 -1.572433
Fe   0.000000  0.000000  0.000000
O   -0.722805  0.000000  1.418584
C    0.264668  4.713914 -0.586913
O    0.263558  5.945158 -0.617364
C    0.188136 -2.848148 -0.251225
H    4.287959  2.141015  1.846829
H    4.233332  4.644520  1.798382
H    2.274860  5.776991  0.605113
H   -1.719144  5.711805 -1.878650
H   -3.658159  4.517805 -3.042350
H   -3.711130  2.014182 -2.963948
H    3.604069  0.100712  1.317905
H   -2.941784 -0.003181 -2.466758
H    1.996282 -2.256215 -1.378155
H    2.277814 -3.566575 -0.183501
H    0.063627 -2.421194 -2.417118
H   -1.101350 -3.663836 -1.849175
H   -0.024323 -3.825611  0.228252
H   -0.233139 -2.134701  0.502273

40
C18H14Fe1N3O4(1+,5)_0 HF=-2422.253720 ZeroPointC=0.288481 NImag=0 LowF=-8.3152 AM64L-G16RevA.03 integral(grid=finegrid) 
C    2.948357  1.088125 -0.323849
C    4.237444  1.678097 -0.196600
C    4.609369  2.820403 -0.908772
C    3.688562  3.386991 -1.797470
C    2.405086  2.831362 -1.967627
C    1.980825  1.693533 -1.222719
N    0.694266  1.180043 -1.362574
C    0.200300  2.783194 -3.152761
C   -0.153307  1.653617 -2.359905
C   -1.427536  1.015556 -2.641295
C   -0.666443  3.290480 -4.141101
C   -1.901080  2.684583 -4.400248
C   -2.262137  1.557054 -3.659815
C    2.775824 -0.125169  0.430856
C   -1.946994 -0.176614 -2.026094
N    1.674527 -0.841177  0.502290
O    1.750579 -1.920523  1.345149
O   -2.147185 -1.900949 -0.581149
N   -1.385852 -0.859268 -1.050340
C    1.014023 -3.074587  0.847897
C   -1.364782 -3.087459 -0.262902
Fe   0.000000  0.000000  0.000000
O   -0.744748 -0.000000  1.461651
C    1.499644  3.470967 -2.953347
O    1.815894  4.481387 -3.582959
C   -0.518835 -3.019097  1.025504
H    4.957436  1.206609  0.490237
H    5.610202  3.256511 -0.778129
H    3.923635  4.280986 -2.396349
H   -0.322475  4.180734 -4.690996
H   -2.574370  3.081879 -5.173378
H   -3.224110  1.059931 -3.859511
H    3.639291 -0.512216  1.003138
H   -2.910469 -0.574950 -2.394715
H    1.310250 -3.242563 -0.211909
H    1.454776 -3.887017  1.455408
H   -0.752739 -3.347985 -1.155762
H   -2.165100 -3.844832 -0.167981
H   -0.819451 -3.867036  1.673159
H   -0.795204 -2.109214  1.603298

43
C23H14Fe1N3O2(1+)_2 HF=-2462.483981 ZeroPointC=0.311833 NImag=0 LowF=-5.7086 ES64L-G16RevA.03 integral(grid=finegrid) 
C    2.718918  1.331813  0.041621
C    3.821413  1.965099  0.665221
C    3.773685  3.304901  1.061110
C    2.594212  4.047954  0.866726
C    1.489913  3.459659  0.242857
C    1.539536  2.119950 -0.209792
N    0.421137  1.515954 -0.826528
C   -0.006493  3.343347 -2.396195
C   -0.362655  2.088650 -1.824270
C   -1.524275  1.393961 -2.345536
C   -0.823599  3.974230 -3.330279
C   -2.028556  3.366334 -3.738745
C   -2.347238  2.094261 -3.267472
C    2.799754 -2.889292 -0.693945
C    4.016769 -2.190104 -0.635427
C    4.015587 -0.801935 -0.449751
C    2.797804 -0.107039 -0.270953
N    1.632316 -0.823920 -0.342666
C    1.606014 -2.163499 -0.589537
C    0.290391 -2.885687 -0.803819
N   -0.892763 -0.765263 -1.376936
C   -0.901574 -2.134950 -1.341928
C   -1.982040 -2.844260 -1.874692
C   -1.802622 -0.027444 -2.094126
C   -2.917255 -0.729131 -2.623696
C   -3.020381 -2.116825 -2.486001
O    0.244061 -4.103618 -0.673202
Fe   0.000000  0.000000  0.000000
O   -0.706393  0.000000  1.386374
H    4.721877  1.376302  0.891431
H    4.642338  3.759810  1.559267
H    2.526493  5.086410  1.224621
H    0.554402  4.024653  0.128017
H    0.933074  3.820338 -2.090524
H   -0.522640  4.948327 -3.744507
H   -2.694030  3.868773 -4.455749
H   -3.248756  1.608287 -3.662575
H    2.740787 -3.975983 -0.849403
H    4.969900 -2.726974 -0.754584
H    4.961432 -0.243706 -0.445173
H   -1.976353 -3.941426 -1.805387
H   -3.710334 -0.180763 -3.147038
H   -3.899828 -2.640938 -2.888750

43
C23H14Fe1N3O2(1+,3)_2 HF=-2462.459589 ZeroPointC=0.310452 NImag=0 LowF=-9.2415 ES64L-G16RevA.03 integral(grid=finegrid) 
C    2.460769  1.633183  0.291123
C    3.207872  2.618153  0.980983
C    2.986206  3.983399  0.778991
C    1.977015  4.401563 -0.110556
C    1.217186  3.457279 -0.805549
C    1.455424  2.068332 -0.649491
N    0.674665  1.111722 -1.324105
C    0.833934  2.106918 -3.549117
C    0.323657  1.120509 -2.656530
C   -0.568465  0.106077 -3.183609
C    0.372512  2.205820 -4.859015
C   -0.611496  1.313094 -5.334917
C   -1.046166  0.276540 -4.511870
C    2.977351 -2.503067  1.289686
C    4.081221 -1.642126  1.403049
C    3.957173 -0.294851  1.036948
C    2.714459  0.207969  0.589128
N    1.677114 -0.669306  0.476565
C    1.777119 -1.982529  0.785317
C    0.604502 -2.903234  0.530414
N   -0.337474 -1.371138 -1.221180
C   -0.306930 -2.612697 -0.643502
C   -1.026082 -3.673102 -1.200779
C   -0.858436 -1.147279 -2.472729
C   -1.582417 -2.221781 -3.060194
C   -1.708299 -3.450483 -2.410746
O    0.510812 -3.957677  1.142327
Fe   0.000000  0.000000  0.000000
O   -0.722800  0.000000  1.418575
H    3.952715  2.301200  1.725516
H    3.576189  4.723649  1.338977
H    1.765599  5.473346 -0.244221
H    0.402728  3.781312 -1.468760
H    1.599102  2.805951 -3.186339
H    0.777532  2.988492 -5.518547
H   -1.007956  1.408266 -6.355993
H   -1.766703 -0.441038 -4.925693
H    3.019225 -3.568069  1.559123
H    5.046175 -2.024815  1.768203
H    4.821859  0.380564  1.093797
H   -1.006427 -4.646068 -0.689316
H   -2.038313 -2.089943 -4.048824
H   -2.295967 -4.257171 -2.873836

43
C23H14Fe1N3O2(1+,5)_2 HF=-2462.432415 ZeroPointC=0.309426 NImag=0 LowF=-6.8479 ES64L-G16RevA.03 integral(grid=finegrid) 
C    2.976311  0.274572 -0.464911
C    4.229129  0.800613 -0.072873
C    4.608876  2.113079 -0.378107
C    3.718031  2.948690 -1.076243
C    2.470337  2.463012 -1.479189
C    2.079091  1.124715 -1.214155
N    0.798042  0.658620 -1.566246
C    0.791724  1.444991 -3.876622
C    0.157527  0.793454 -2.777221
C   -1.187578  0.265615 -2.970393
C    0.102151  1.741764 -5.050853
C   -1.252506  1.379966 -5.178243
C   -1.859948  0.635193 -4.161662
C    1.858055 -3.682321  0.759530
C    3.215303 -3.412881  0.509624
C    3.610020 -2.142661  0.068328
C    2.643683 -1.119655 -0.073444
N    1.346309 -1.418812  0.192162
C    0.927327 -2.653545  0.554273
C   -0.559418 -2.969550  0.667415
N   -1.144755 -1.242586 -1.020440
C   -1.521996 -2.350949 -0.331829
C   -2.727280 -2.996568 -0.616215
C   -1.817393 -0.763800 -2.104526
C   -3.064467 -1.383071 -2.407122
C   -3.523661 -2.462271 -1.648853
O   -0.930740 -3.864592  1.410128
Fe   0.000000  0.000000  0.000000
O   -0.739525 -0.000000  1.451399
H    4.908865  0.171532  0.520758
H    5.586512  2.492648 -0.046699
H    3.988635  3.993923 -1.289685
H    1.757268  3.128576 -1.986115
H    1.848148  1.729501 -3.779731
H    0.619913  2.263802 -5.869824
H   -1.821469  1.639347 -6.082702
H   -2.893999  0.304448 -4.324285
H    1.500553 -4.668843  1.087386
H    3.967293 -4.206085  0.639307
H    4.661023 -1.939412 -0.179624
H   -3.009079 -3.889810 -0.041037
H   -3.673451 -1.026068 -3.246338
H   -4.497179 -2.917443 -1.886343

37
C17H10Fe1N3O6(1-)_0 HF=-2532.500555 ZeroPointC=0.246706 NImag=0 LowF=-7.4608 ES64L-G16RevA.03 integral(grid=finegrid) 
N    1.473260 -0.997432 -0.207808
C    1.593620 -2.269430 -0.732113
C    0.317185 -2.816828 -1.333629
C   -0.847455 -2.050558 -1.696189
N   -0.909740 -0.699932 -1.434400
Fe   0.000000  0.000000  0.000000
N    0.406504  1.548817 -0.797809
C   -1.860937  0.108137 -2.020496
C   -1.705999  1.539818 -2.006794
C   -0.445642  2.283045 -1.604919
O    2.610725 -0.501462  0.470066
O    1.680275  2.134467 -0.582480
C    3.414579  0.350023 -0.349040
C    2.666304  1.338642 -1.254460
O   -0.711455 -0.000000  1.396310
O    2.648173 -2.920066 -0.727005
O   -0.219353  3.431178 -2.002653
C   -1.925413 -2.703823 -2.379250
C   -2.990703 -0.465108 -2.686043
C   -3.992862  0.370959 -3.222967
C   -3.871900  1.760532 -3.155026
C   -2.716271  2.326779 -2.579679
C    0.337875 -4.187547 -1.635405
C   -0.745584 -4.835706 -2.259646
C   -1.865536 -4.089302 -2.634182
C   -3.106134 -1.933920 -2.838225
O   -4.096863 -2.476745 -3.361654
H    4.093279 -0.256314 -0.999504
H    4.038622  0.902484  0.385019
H    2.183454  0.806175 -2.100822
H    3.417853  2.044025 -1.676540
H   -4.851326 -0.129082 -3.698660
H   -4.655007  2.412434 -3.574183
H   -2.543229  3.414431 -2.586901
H    1.260694 -4.727835 -1.371431
H   -0.697996 -5.917252 -2.464179
H   -2.734001 -4.534918 -3.144697

37
C17H10Fe1N3O6(1-,3)_0 HF=-2532.476699 ZeroPointC=0.245800 NImag=0 LowF=-6.4098 ES64L-G16RevA.03 integral(grid=finegrid) 
N    1.433077 -0.897632 -0.764939
C    1.586770 -1.802287 -1.778039
C    0.260476 -2.218346 -2.372216
C   -0.971857 -1.480328 -2.255916
N   -1.040956 -0.301540 -1.537531
Fe   0.000000  0.000000  0.000000
N    0.223339  1.764620 -0.438327
C   -2.099382  0.575744 -1.714959
C   -2.003201  1.950823 -1.299215
C   -0.711239  2.641590 -0.908139
O    2.584181 -0.507925 -0.044134
O    1.514617  2.251929 -0.182599
C    3.288961  0.574456 -0.667189
C    2.423487  1.736198 -1.173429
O   -0.728768  0.000000  1.430287
O    2.671083 -2.275782 -2.151946
O   -0.547271  3.860124 -1.057667
C   -2.122233 -1.967817 -2.960399
C   -3.303882  0.139165 -2.354023
C   -4.412857  1.008833 -2.455101
C   -4.334776  2.320754 -1.989055
C   -3.116957  2.786470 -1.451679
C    0.287478 -3.389709 -3.141881
C   -0.861118 -3.887377 -3.788568
C   -2.054864 -3.171233 -3.694968
C   -3.395114 -1.212346 -2.945658
O   -4.443424 -1.656686 -3.450834
H    3.895838  0.193176 -1.522940
H    3.975697  0.925759  0.131100
H    1.839559  1.435039 -2.067660
H    3.101652  2.570041 -1.462625
H   -5.317574  0.597496 -2.929934
H   -5.198915  2.999322 -2.071549
H   -2.979725  3.841231 -1.165700
H    1.263906 -3.892787 -3.225732
H   -0.808073 -4.820424 -4.372055
H   -2.984456 -3.494808 -4.189581

37
C17H10Fe1N3O6(1-,5)_0 HF=-2532.453659 ZeroPointC=0.245144 NImag=0 LowF=-6.0382 ES64L-G16RevA.03 integral(grid=finegrid) 
N    0.743749  0.957962 -1.459689
C    2.016953  1.421774 -1.713150
C    2.948886  1.338643 -0.521802
C    2.854797  0.360919  0.535176
N    1.833530 -0.551289  0.543078
Fe   0.000000  0.000000  0.000000
N   -0.399684 -1.733929 -0.660789
C    1.825208 -1.621730  1.400529
C    0.878780 -2.695224  1.200407
C    0.075943 -2.893692 -0.076236
O   -0.160961  0.971043 -2.550255
O   -0.784490 -1.849600 -2.006985
C    0.099385 -0.078979 -3.494185
C    0.294729 -1.470034 -2.884071
O   -0.743459  0.000000  1.459121
O    2.384727  1.887767 -2.802670
O   -0.050104 -4.022590 -0.566608
C    3.875620  0.328772  1.542334
C    2.780015 -1.721785  2.463127
C    2.724769 -2.808079  3.361562
C    1.771225 -3.816211  3.200075
C    0.887279 -3.768328  2.101602
C    4.034165  2.225685 -0.526086
C    5.013938  2.213337  0.488894
C    4.930399  1.265250  1.511365
C    3.839752 -0.696953  2.612399
O    4.665092 -0.717611  3.545330
H    0.995832  0.172288 -4.108581
H   -0.801115 -0.067284 -4.143227
H    1.252740 -1.527931 -2.326861
H    0.329750 -2.215485 -3.709913
H    3.468603 -2.820002  4.174084
H    1.728179 -4.663130  3.903706
H    0.194496 -4.600226  1.899675
H    4.098101  2.926139 -1.373799
H    5.844444  2.936887  0.461450
H    5.675943  1.197028  2.319730

41
C19H14Fe1N3O4(1+)_0 HF=-2460.399498 ZeroPointC=0.296577 NImag=0 LowF=-6.3902 ES64L-G16RevA.03 integral(grid=finegrid) 
C    0.916292 -2.872178 -0.829982
C    1.163208 -4.268630 -0.914389
C    2.319512 -4.845390 -0.384932
C    3.285529 -4.022144  0.212799
C    3.096210 -2.632892  0.294650
C    1.902014 -2.026417 -0.191292
N    1.709129 -0.648792 -0.090029
C    4.181080 -1.802984  0.882280
C    3.997134 -0.335092  0.729526
C    2.769357  0.195393  0.237260
C    2.671968  1.627374  0.042050
C    5.066818  0.510659  1.064858
C    4.968938  1.898880  0.887283
C    3.790809  2.439792  0.369090
O    5.183399 -2.293676  1.399273
C   -0.286766 -2.360571 -1.432662
C    1.511809  2.267118 -0.520476
N   -0.680214 -1.105164 -1.276931
O   -1.849680 -0.808668 -1.940856
C   -2.136575 -1.939480 -2.825687
C   -1.306993 -3.106542 -2.262525
C    1.376859  3.686899 -1.024293
C   -0.143907  3.776563 -1.233800
O   -0.585715  2.385773 -1.353525
N    0.382271  1.611176 -0.750249
Fe   0.000000  0.000000  0.000000
O   -0.704687  0.000000  1.383026
H    0.416638 -4.911309 -1.403106
H    2.473145 -5.932480 -0.448960
H    4.221847 -4.424855  0.629659
H    5.975717  0.033199  1.463065
H    5.811051  2.556835  1.146879
H    3.719307  3.526004  0.215463
H   -3.230486 -2.096037 -2.800349
H   -1.897225 -3.780468 -1.602815
H    1.961806  3.806598 -1.963046
H   -0.456115  4.290618 -2.160969
H   -1.821780 -1.654295 -3.852229
H   -0.846675 -3.726418 -3.055980
H    1.747757  4.437164 -0.299602
H   -0.663121  4.225508 -0.360134

41
C19H14Fe1N3O4(1+,3)_0 HF=-2460.375580 ZeroPointC=0.295590 NImag=0 LowF=-6.5711 ES64L-G16RevA.03 integral(grid=finegrid) 
C    2.728843  1.754027  0.162712
C    3.875099  2.526315  0.481816
C    3.863578  3.921671  0.460327
C    2.679124  4.564980  0.094692
C    1.537745  3.831372 -0.279585
C    1.507690  2.403773 -0.276949
N    0.372601  1.692622 -0.731270
C    0.367495  4.619643 -0.720410
C   -0.677640  3.831687 -1.407443
C   -0.662431  2.404075 -1.381770
C   -1.736584  1.754688 -2.110596
C   -1.651668  4.565634 -2.110014
C   -2.644418  3.922670 -2.852642
C   -2.668902  2.527315 -2.849492
O    0.300654  5.841935 -0.588771
C    2.855678  0.335716  0.359778
C   -1.970732  0.336376 -2.097683
N    1.793287 -0.428188  0.388160
O    2.073494 -1.751144  0.663022
C    3.523922 -1.906392  0.528007
C    4.084037 -0.483498  0.692605
C   -2.962784 -0.482360 -2.895279
C   -2.500486 -1.905518 -2.539738
O   -1.755608 -1.750839 -1.287770
N   -1.368465 -0.427951 -1.222443
Fe   0.000000  0.000000  0.000000
O   -0.718651  0.000000  1.410432
H    4.792064  2.000729  0.784788
H    4.762427  4.494007  0.731427
H    2.587923  5.661900  0.065290
H   -1.573964  5.662526 -2.053414
H   -3.392375  4.495252 -3.419830
H   -3.453558  2.002012 -3.412723
H    3.840745 -2.624757  1.305791
H    4.405739 -0.261674  1.734100
H   -2.921439 -0.273895 -3.981786
H   -1.808429 -2.325275 -3.301454
H    3.732062 -2.326045 -0.479930
H    4.938288 -0.275358  0.019860
H   -3.994155 -0.260412 -2.542551
H   -3.315982 -2.623619 -2.338074

41
C19H14Fe1N3O4(1+,5)_0 HF=-2460.357954 ZeroPointC=0.295005 NImag=0 LowF=-2.5871 ES64L-G16RevA.03 integral(grid=finegrid) 
C    1.477258 -2.744894 -0.510050
C    2.132920 -3.978102 -0.277268
C    3.510157 -4.144004 -0.470020
C    4.240996 -3.078438 -1.000426
C    3.627078 -1.834552 -1.241477
C    2.261602 -1.585467 -0.904702
N    1.715295 -0.300300 -0.985156
C    4.426102 -0.800740 -1.935309
C    3.705605  0.464424 -2.206510
C    2.415632  0.705148 -1.630971
C    1.903517  2.065818 -1.747278
C    4.363771  1.427087 -2.987279
C    3.781651  2.678953 -3.230145
C    2.586106  2.992218 -2.584775
O    5.592049 -0.988582 -2.289089
C    0.027391 -2.775672 -0.472472
C    0.808693  2.600436 -0.983497
N   -0.712306 -1.697344 -0.571757
O   -2.059704 -1.938825 -0.536146
C   -2.238727 -3.390729 -0.646075
C   -0.865725 -3.986724 -0.297745
C    0.336054  4.041859 -0.964966
C   -0.545212  4.048345  0.290355
O   -0.849344  2.640651  0.538629
N    0.072850  1.890341 -0.142977
Fe   0.000000  0.000000  0.000000
O   -0.738541 -0.000000  1.449468
H    1.534162 -4.840454  0.049208
H    3.988696 -5.110902 -0.257295
H    5.306602 -3.165008 -1.263782
H    5.353115  1.151059 -3.384721
H    4.277509  3.418968 -3.874817
H    2.165300  3.999718 -2.708377
H   -3.052181 -3.665858  0.049817
H   -0.796718 -4.339269  0.755057
H   -0.229351  4.256195 -1.898860
H   -1.513335  4.569593  0.176307
H   -2.545538 -3.613088 -1.689999
H   -0.582755 -4.829158 -0.957833
H    1.170679  4.765193 -0.900678
H   -0.012784  4.440139  1.183197

41
C18H14Fe1N5O3(1+)_0 HF=-2456.629281 ZeroPointC=0.295827 NImag=0 LowF=-7.0972 ES64L-G16RevA.03 integral(grid=finegrid) 
N   -0.749686 -0.783018 -1.462781
Fe   0.000000  0.000000  0.000000
N    0.413639  1.547691 -0.811812
C   -0.557597  2.172294 -1.571534
C   -1.577500  1.376620 -2.214937
C   -1.566386 -0.066930 -2.230910
N    1.624027 -0.783098 -0.253410
C    2.725545 -0.067043 -0.044337
C    2.719182  1.376509 -0.025781
C    1.599175  2.172243 -0.472614
C    1.735067  3.579096 -0.625280
C    0.615303  4.380850 -1.207458
C   -0.513883  3.579145 -1.771213
C    3.917951  2.057736  0.319519
C    4.017127  3.450097  0.233979
C    2.933072  4.207243 -0.248085
C   -1.523179  4.207344 -2.518705
C   -2.550426  3.450255 -3.112352
C   -2.561447  2.057901 -2.981787
N    1.621657 -2.138989 -0.446921
N   -0.591973 -2.138952 -1.574451
C    0.550732 -2.830754 -1.081159
O    0.651921  5.606631 -1.279271
O   -0.704451  0.000000  1.382562
O    0.622387 -4.039512 -1.221863
H   -2.221255 -0.580186 -2.954185
H    3.695632 -0.580321  0.060036
H    4.783782  1.467171  0.657307
H    4.952484  3.950167  0.525427
H    2.989352  5.302008 -0.353109
H   -1.471232  5.302105 -2.625974
H   -3.335969  3.950367 -3.697770
H   -3.343710  1.467380 -3.483666
C    2.802105 -2.914595 -0.061270
C   -1.597960 -2.914465 -2.302667
H    3.656382 -2.702206 -0.738565
H    3.075115 -2.672170  0.985368
H    2.534968 -3.981437 -0.143821
H   -1.552312 -2.702006 -3.391890
H   -2.605105 -2.672024 -1.908157
H   -1.374171 -3.981325 -2.135169

41
C18H14Fe1N5O3(1+,3)_0 HF=-2456.605384 ZeroPointC=0.294782 NImag=0 LowF=-6.6681 ES64L-G16RevA.03 integral(grid=finegrid) 
N    0.389854 -0.882131 -1.693301
Fe   0.000000  0.000000  0.000000
N    0.374028  1.636746 -0.734071
C   -0.309681  1.993586 -1.877769
C   -0.670517  0.981893 -2.841943
C   -0.166961 -0.379320 -2.781807
N    1.770733 -0.279641  0.483376
C    2.455257  0.693583  1.058559
C    2.060117  2.076541  0.975810
C    1.079767  2.541762  0.021570
C    0.884719  3.936000 -0.174550
C   -0.062033  4.420745 -1.224552
C   -0.588960  3.363851 -2.138685
C    2.765343  3.043999  1.738489
C    2.517714  4.413039  1.585038
C    1.587866  4.853899  0.626801
C   -1.327530  3.715637 -3.282738
C   -1.751810  2.731923 -4.191656
C   -1.400982  1.390715 -3.986570
N    2.142230 -1.594076  0.498207
N    1.052371 -2.074003 -1.667181
C    1.858239 -2.486721 -0.571907
O   -0.335487  5.611429 -1.363384
O   -0.717541  0.000000  1.408253
O    2.326622 -3.612027 -0.548122
H   -0.209968 -0.975495 -3.708570
H    3.400759  0.448279  1.573094
H    3.521557  2.701217  2.461928
H    3.063856  5.141620  2.201682
H    1.382073  5.924087  0.466428
H   -1.544770  4.784257 -3.437078
H   -2.331879  3.015132 -5.082130
H   -1.680300  0.632364 -4.734804
C    2.975663 -2.088661  1.599859
C    0.964406 -2.970584 -2.820750
H    4.035207 -1.779598  1.477806
H    2.567321 -1.699449  2.553236
H    2.929800 -3.190732  1.584108
H    1.446980 -2.511761 -3.709482
H   -0.098400 -3.197566 -3.042435
H    1.492112 -3.901280 -2.553842

41
C18H14Fe1N5O3(1+,5)_0 HF=-2456.578338 ZeroPointC=0.293213 NImag=0 LowF=-4.5404 ES64L-G16RevA.03 integral(grid=finegrid) 
N   -1.024464 -1.383259 -0.929933
Fe   0.000000  0.000000  0.000000
N    0.827347  0.523245 -1.623761
C    0.040837  0.764998 -2.728858
C   -1.234821  0.095275 -2.865040
C   -1.656133 -1.017494 -2.034033
N    1.353223 -1.384657  0.281055
C    2.618024 -1.019687  0.143292
C    3.043483  0.092970 -0.685719
C    2.183877  0.763821 -1.637262
C    2.746044  1.634289 -2.610392
C    1.879529  2.200172 -3.687595
C    0.498206  1.635521 -3.755368
C    4.423047  0.427575 -0.692209
C    4.951189  1.358578 -1.597745
C    4.119037  1.944433 -2.564943
C   -0.345545  1.946879 -4.839118
C   -1.617659  1.362143 -4.943838
C   -2.040388  0.431042 -3.984637
N    0.930827 -2.504303  0.914299
N   -1.289200 -2.503028 -0.216466
C   -0.387503 -3.029046  0.757321
O    2.295833  3.021469 -4.504021
O   -0.739695  0.000000  1.451732
O   -0.723574 -3.997189  1.416028
H   -2.515434 -1.612217 -2.391880
H    3.412176 -1.615017  0.628113
H    5.092470 -0.074598  0.023969
H    6.022873  1.603681 -1.566888
H    4.506308  2.649937 -3.316699
H    0.035470  2.652389 -5.594058
H   -2.272519  1.608164 -5.792463
H   -3.013698 -0.070280 -4.105298
C    1.851007 -3.223396  1.798796
C   -2.546347 -3.220927 -0.440984
H    2.664609 -3.702905  1.214946
H    2.276582 -2.516384  2.539545
H    1.268308 -4.002595  2.317645
H   -2.552732 -3.700480 -1.442357
H   -3.395051 -2.513057 -0.349890
H   -2.624338 -4.000031  0.335423

37
C19H10Fe1N3O4(1+)_1 HF=-2457.994530 ZeroPointC=0.252427 NImag=0 LowF=0.0035 ES64L-G16RevA.03 integral(grid=finegrid) 
C    2.684594  1.654306  0.046879
C    3.774034  2.476729  0.421686
C    4.928499  1.949094  1.007446
C    5.023148  0.564872  1.201712
C    3.972629 -0.289141  0.826535
C    2.767696  0.229195  0.267100
C    1.927054 -2.011093 -0.161234
N    1.721017 -0.629251 -0.086530
C    0.982270 -2.882340 -0.820520
C    1.537950  2.285204 -0.581760
C   -0.215635 -2.388061 -1.475292
N    0.389387  1.599655 -0.764216
O   -0.539847  2.425936 -1.392560
C    1.355355  3.605540 -1.107281
C    0.066897  3.619934 -1.582320
C   -2.063647 -2.058033 -2.668016
C   -1.132087 -3.023518 -2.374811
O   -1.787344 -0.898613 -2.028239
N   -0.630273 -1.117705 -1.283761
Fe   0.000000  0.000000  0.000000
O   -0.702549 -0.000000  1.378831
C    3.106000 -2.598676  0.384964
C    3.315150 -3.986868  0.331440
C    2.384476 -4.830613 -0.288810
C    1.241209 -4.273147 -0.868875
C    4.156648 -1.752562  1.008510
O    5.137436 -2.229413  1.577665
H    3.700080  3.561656  0.259262
H    5.751459  2.615240  1.304562
H    5.913641  0.094231  1.646823
H    4.238396 -4.370220  0.793243
H    2.549762 -5.917135 -0.326793
H    0.513187 -4.931315 -1.364570
H    2.080044  4.424169 -1.143535
H   -1.098064 -4.045663 -2.763021
H   -0.547738  4.382937 -2.076074
H   -2.957413 -2.039082 -3.304065

37
C19H10Fe1N3O4(1+,3)_1 HF=-2457.970566 ZeroPointC=0.251292 NImag=0 LowF=-6.0155 ES64L-G16RevA.03 integral(grid=finegrid) 
C   -1.709343  1.753662 -2.156444
C   -2.658886  2.529832 -2.859766
C   -2.659391  3.926740 -2.817573
C   -1.679737  4.562486 -2.054017
C   -0.697347  3.821347 -1.370884
C   -0.659237  2.393726 -1.393816
C    1.515238  2.393666 -0.286186
N    0.380437  1.679016 -0.746649
C    2.749505  1.753532  0.114865
C   -1.908531  0.316985 -2.199273
C    2.901125  0.316869  0.250943
N   -1.320704 -0.449657 -1.277268
O   -1.713250 -1.769194 -1.466553
C   -2.713462 -0.517564 -3.042450
C   -2.541776 -1.782593 -2.535356
C    3.545081 -1.782775  0.565759
C    4.056346 -0.517817  0.406422
O    2.193410 -1.769176  0.523940
N    1.809624 -0.449644  0.317602
Fe   0.000000  0.000000  0.000000
O   -0.716397  0.000000  1.406008
C    1.519189  3.821287 -0.241900
C    2.649445  4.562359  0.151011
C    3.843052  3.926545  0.494463
C    3.876779  2.529633  0.469334
C    0.332582  4.601602 -0.652546
O    0.243123  5.816858 -0.476841
H   -3.442486  2.009331 -3.428668
H   -3.420577  4.502921 -3.363072
H   -1.622237  5.658002 -1.960172
H    2.539801  5.657883  0.159657
H    4.731903  4.502678  0.789375
H    4.797651  2.009077  0.768697
H   -3.319577 -0.228644 -3.906158
H    5.111392 -0.229009  0.388900
H   -2.925159 -2.770951 -2.817942
H    3.999024 -2.771145  0.709828

37
C19H10Fe1N3O4(1+,5)_1 HF=-2457.953867 ZeroPointC=0.250858 NImag=1 LowF=-9.8694 ES64L-G16RevA.03 integral(grid=finegrid) 
C    2.444508  1.943717 -0.988260
C    3.561904  2.802523 -1.079184
C    4.853362  2.336855 -1.362567
C    5.031496  0.972844 -1.581595
C    3.937788  0.085673 -1.524862
C    2.613176  0.521045 -1.209728
C    1.716102 -1.684911 -1.667533
N    1.549523 -0.393917 -1.139306
C    0.605200 -2.579481 -1.926628
C    1.181109  2.594267 -0.647189
C   -0.797809 -2.272869 -1.655993
N    0.114939  1.899639 -0.225580
O   -0.900564  2.770986  0.113206
C    0.840391  3.986805 -0.609578
C   -0.450536  4.017192 -0.138794
C   -3.011433 -2.282170 -1.443211
C   -1.987749 -2.969050 -2.050970
O   -2.534634 -1.249392 -0.718637
N   -1.163450 -1.245219 -0.876694
Fe   0.000000  0.000000  0.000000
O   -0.739203  0.000000  1.450768
C    3.015199 -2.182868 -1.995962
C    3.220397 -3.480463 -2.506472
C    2.142420 -4.329285 -2.746672
C    0.851481 -3.862688 -2.462490
C    4.214150 -1.334260 -1.829422
O    5.358455 -1.765134 -1.995572
H    3.416378  3.876838 -0.899485
H    5.699084  3.037884 -1.409218
H    6.014072  0.532459 -1.810862
H    4.262453 -3.774446 -2.705602
H    2.291362 -5.341519 -3.149242
H   -0.002326 -4.530262 -2.644091
H    1.455344  4.843411 -0.900101
H   -2.077201 -3.844313 -2.700779
H   -1.168057  4.823684  0.057200
H   -4.102707 -2.395166 -1.437144

39
C17H12Fe1N3O6(1-)_0 HF=-2533.703959 ZeroPointC=0.265941 NImag=0 LowF=-7.9632 ES64L-G16RevA.03 integral(grid=finegrid) 
N    1.403237 -1.110702 -0.144447
C    1.305554 -2.469718 -0.392257
C    0.028745 -2.907086 -1.068467
C   -1.003032 -2.051560 -1.598827
N   -0.943192 -0.679457 -1.445584
Fe   0.000000  0.000000  0.000000
N    0.360345  1.604849 -0.707217
C   -1.804740  0.152982 -2.134374
C   -1.588118  1.576510 -2.178329
C   -0.414561  2.326142 -1.597763
O    2.625425 -0.709162  0.434135
O    1.391321  2.343299 -0.099046
C    2.606678 -0.900547  1.849869
C    2.575488  2.287042 -0.896584
O   -0.714183  0.000000  1.401663
O    2.192156 -3.280494 -0.086000
O   -0.171451  3.500050 -1.912784
C   -2.090337 -2.664322 -2.306937
C   -0.090839 -4.297016 -1.230169
C   -1.182823 -4.889488 -1.890006
C   -2.171072 -4.066676 -2.430990
C   -2.920400 -0.383266 -2.860289
C   -3.813690  0.468911 -3.541194
C   -3.614543  1.850040 -3.552581
C   -2.493646  2.381075 -2.889389
C   -3.150315 -1.841513 -2.926293
O   -4.139364 -2.339952 -3.496525
H    3.524594 -0.410781  2.232379
H    2.622061 -1.983897  2.099986
H    1.705719 -0.417482  2.293838
H    3.336328  2.867984 -0.336400
H    2.407039  2.762788 -1.887909
H    2.925492  1.238652 -1.008938
H    0.734374 -4.898730 -0.818268
H   -1.244817 -5.985220 -1.986403
H   -3.045872 -4.459312 -2.973088
H   -4.654943 -0.017915 -4.059406
H   -4.310627  2.516586 -4.086444
H   -2.263139  3.457671 -2.912511

39
C17H12Fe1N3O6(1-,3)_0 HF=-2533.680345 ZeroPointC=0.265004 NImag=0 LowF=-8.7218 ES64L-G16RevA.03 integral(grid=finegrid) 
N    0.441214  1.544688 -0.865930
C    1.617338  2.241330 -0.996127
C    2.844053  1.444284 -0.643862
C    2.896773  0.046846 -0.280313
N    1.760150 -0.746317 -0.214696
Fe   0.000000  0.000000  0.000000
N   -0.877453 -1.368883 -0.899668
C    1.871469 -2.119453 -0.011047
C    0.743682 -3.015974 -0.132619
C   -0.653396 -2.700493 -0.631226
O   -0.730264  2.271665 -1.170829
O   -2.230504 -1.088595 -1.162025
C   -1.133947  3.078645 -0.057493
C   -2.348728 -0.397262 -2.403151
O   -0.729869 -0.000000  1.432449
O    1.670313  3.434981 -1.330567
O   -1.489701 -3.592686 -0.818162
C    4.198335 -0.493581  0.002435
C    4.028663  2.196325 -0.702281
C    5.289752  1.649068 -0.411433
C    5.360554  0.304135 -0.057348
C    3.134996 -2.712387  0.332109
C    3.252920 -4.088141  0.625708
C    2.145042 -4.927241  0.561093
C    0.913933 -4.378593  0.162786
C    4.366929 -1.906277  0.385363
O    5.472396 -2.386956  0.703475
H   -2.109930  3.517398 -0.345642
H   -0.392522  3.886494  0.120837
H   -1.256134  2.447171  0.852159
H   -3.437458 -0.243628 -2.549968
H   -1.945887 -1.005438 -3.244615
H   -1.840533  0.591347 -2.373523
H    3.906160  3.251252 -0.993524
H    6.195763  2.273603 -0.463263
H    6.306047 -0.202025  0.193812
H    4.259785 -4.439816  0.900310
H    2.227958 -6.000430  0.796120
H    0.014190 -5.001533  0.041450

39
C17H12Fe1N3O6(1-,5)_0 HF=-2533.666881 ZeroPointC=0.264792 NImag=0 LowF=-4.5736 ES64L-G16RevA.03 integral(grid=finegrid) 
N    1.364408 -1.270827  0.382333
C    1.518976 -2.503722 -0.193881
C    0.702183 -2.739210 -1.448224
C    0.060820 -1.748734 -2.281958
N   -0.002592 -0.406855 -1.919974
Fe   0.000000  0.000000  0.000000
N    0.090505  1.884302 -0.177627
C   -0.351091  0.548970 -2.865918
C   -0.199096  1.960395 -2.612200
C    0.231373  2.637088 -1.328278
O    2.063685 -1.080564  1.582238
O    0.101433  2.667264  0.978019
C    1.426686 -1.763108  2.673446
C    1.307449  2.470861  1.709386
O   -0.749658  0.000000  1.471286
O    2.235705 -3.400943  0.280498
O    0.571488  3.828234 -1.318470
C   -0.498422 -2.207237 -3.522688
C    0.673149 -4.088252 -1.837085
C    0.046435 -4.527837 -3.016822
C   -0.519405 -3.577094 -3.861774
C   -0.847125  0.166510 -4.158541
C   -1.165866  1.127462 -5.141887
C   -0.978550  2.484346 -4.895135
C   -0.491340  2.877151 -3.635665
C   -1.042641 -1.252776 -4.505640
O   -1.579958 -1.616696 -5.569333
H    1.993198 -1.461001  3.577418
H    1.493346 -2.863267  2.535074
H    0.371872 -1.421108  2.750608
H    1.180908  3.042359  2.651042
H    2.185355  2.868781  1.149691
H    1.469342  1.395807  1.946865
H    1.200162 -4.786423 -1.168460
H    0.033132 -5.598807 -3.274786
H   -0.992347 -3.832749 -4.823031
H   -1.555100  0.737661 -6.095497
H   -1.208258  3.240130 -5.663075
H   -0.319103  3.936029 -3.388825

47
C24H15Fe1N6O1(1-)_1 HF=-2590.459900 ZeroPointC=0.338379 NImag=0 LowF=-6.8637 ES64L-G16RevA.03 integral(grid=finegrid) 
N    0.408814  1.574350 -0.802343
C   -0.478989  2.230798 -1.663882
C   -1.497291  1.396734 -2.374997
C   -1.630651 -0.022206 -2.248594
N   -0.806274 -0.787927 -1.421026
Fe   0.000000  0.000000  0.000000
N    1.623449 -0.788365 -0.182672
C   -0.616708 -2.137188 -1.744014
C    0.657054 -2.783155 -1.299033
C    1.696129 -2.129843 -0.564172
C    2.808581  1.386911 -0.197900
C    1.661818  2.150861 -0.583159
C    2.823054 -0.093659  0.015245
C   -2.597666 -0.712516 -3.034803
C    2.891493 -2.838797 -0.250345
C    1.793178  3.549886 -0.817863
C   -2.355421  2.067683 -3.277957
C   -3.285997  1.382466 -4.064982
C   -3.397175 -0.017747 -3.946998
C    0.858054 -4.130798 -1.680161
C    2.044060 -4.813545 -1.393217
C    3.068300 -4.156629 -0.681572
C    4.171126  3.432680 -0.310505
C    3.038879  4.174087 -0.704505
C    4.041932  2.064773 -0.052193
N   -1.452514 -2.834662 -2.465056
N    3.957557 -0.672982  0.302200
N   -0.420141  3.507557 -1.931126
C   -2.724668 -2.194083 -2.754873
C    3.880671 -2.090403  0.615756
C    0.504443  4.282687 -1.120357
O   -0.712271  0.000000  1.397912
H   -2.227605  3.158759 -3.341962
H   -3.931297  1.935495 -4.766560
H   -4.132981 -0.576849 -4.550480
H    0.034002 -4.601040 -2.237624
H    2.171919 -5.859796 -1.714910
H    4.007097 -4.681352 -0.433591
H    5.149656  3.927112 -0.198809
H    3.116294  5.257503 -0.900670
H    4.898275  1.444331  0.252146
H   -3.220670 -2.709465 -3.607545
H   -3.411281 -2.334373 -1.875173
H    4.891573 -2.549225  0.537754
H    3.575108 -2.209061  1.691625
H    0.004267  4.544257 -0.147521
H    0.718161  5.254862 -1.618297

47
C24H15Fe1N6O1(1-,3)_1 HF=-2590.435929 ZeroPointC=0.337071 NImag=0 LowF=-4.71 ES64L-G16RevA.03 integral(grid=finegrid) 
N    1.340768 -0.921917 -0.981498
C    2.619344 -0.419297 -1.204617
C    2.787000  1.067065 -1.178234
C    1.725797  2.005373 -0.978088
N    0.396437  1.627675 -0.778052
Fe   0.000000  0.000000  0.000000
N   -1.353608 -0.418038 -1.191984
C   -0.607708  2.517214 -1.171150
C   -1.934908  1.957122 -1.565922
C   -2.255826  0.564889 -1.575838
C   -0.306635 -2.587707 -1.793806
C    1.032278 -2.182632 -1.486792
C   -1.515990 -1.711418 -1.689751
C    2.004429  3.402573 -1.049960
C   -3.531696  0.144270 -2.053229
C    2.112985 -3.076097 -1.748400
C    4.087325  1.569349 -1.420194
C    4.348468  2.939396 -1.513752
C    3.293445  3.857784 -1.339107
C   -2.911844  2.875208 -2.016639
C   -4.150247  2.454639 -2.510962
C   -4.451771  1.077584 -2.537548
C    0.558444 -4.751607 -2.586496
C    1.876803 -4.330564 -2.315933
C   -0.506601 -3.888219 -2.314601
N   -0.426286  3.806872 -1.259421
N   -2.647768 -2.164413 -2.161020
N    3.664182 -1.158700 -1.469533
C    0.835176  4.308594 -0.741545
C   -3.816014 -1.335322 -1.917967
C    3.478208 -2.591707 -1.310906
O   -0.728659  0.000000  1.430073
H    4.874497  0.813012 -1.559184
H    5.371131  3.296359 -1.716311
H    3.476495  4.944436 -1.400287
H   -2.628239  3.937701 -1.982775
H   -4.884746  3.193943 -2.868906
H   -5.428351  0.723056 -2.910421
H    0.367363 -5.752469 -3.006143
H    2.733144 -4.996810 -2.519431
H   -1.549916 -4.164038 -2.529656
H    1.021332  5.334719 -1.129477
H    0.748554  4.414661  0.374421
H   -4.641589 -1.637980 -2.600357
H   -4.192824 -1.532854 -0.876924
H    3.621236 -2.854926 -0.226072
H    4.278477 -3.139713 -1.857286

47
C24H15Fe1N6O1(1-,5)_1 HF=-2590.414728 ZeroPointC=0.336366 NImag=0 LowF=-5.5274 ES64L-G16RevA.03 integral(grid=finegrid) 
N    0.799410  0.709799 -1.568931
C    0.097186  0.906951 -2.766910
C   -1.087556  0.031827 -3.052389
C   -1.581293 -1.005006 -2.192809
N   -1.034197 -1.293243 -0.952506
Fe   0.000000  0.000000  0.000000
N    1.468938 -1.188267  0.337242
C   -1.190011 -2.572887 -0.424525
C   -0.116650 -3.095594  0.495719
C    1.138792 -2.458784  0.793836
C    3.123159  0.276226 -0.769976
C    2.175822  0.972239 -1.590816
C    2.799415 -0.845590  0.174432
C   -2.671384 -1.818716 -2.627964
C    2.139346 -3.177684  1.511229
C    2.637963  1.948674 -2.518730
C   -1.721841  0.212614 -4.305720
C   -2.765792 -0.610254 -4.738090
C   -3.232810 -1.639420 -3.893616
C   -0.328689 -4.395628  1.011452
C    0.653291 -5.088369  1.727177
C    1.904415 -4.481988  1.953878
C    4.935258  1.576286 -1.816840
C    4.001777  2.230271 -2.644419
C    4.488448  0.624414 -0.894392
N   -2.147962 -3.387778 -0.778294
N    3.791479 -1.458491  0.768938
N    0.460108  1.773361 -3.674709
C   -3.195420 -2.793819 -1.594438
C    3.418166 -2.417311  1.796473
C    1.549820  2.656674 -3.292429
O   -0.744348  0.000000  1.460865
H   -1.323477  1.021692 -4.935958
H   -3.223663 -0.449523 -5.727451
H   -4.066485 -2.290791 -4.209125
H   -1.301241 -4.852925  0.775668
H    0.449920 -6.104422  2.102704
H    2.698536 -5.016512  2.503942
H    6.009261  1.810790 -1.893803
H    4.330784  2.984960 -3.379541
H    5.183171  0.074985 -0.241115
H   -3.793981 -3.594850 -2.083052
H   -3.911119 -2.244234 -0.922996
H    4.258824 -3.126545  1.970281
H    3.295058 -1.860593  2.765826
H    1.134195  3.481833 -2.650991
H    1.967231  3.154798 -4.195165

29
C14H8Fe1N3O3(1-)_0 HF=-2191.549012 ZeroPointC=0.192678 NImag=0 LowF=-9.4036 ES64L-G16RevA.03 integral(grid=finegrid) 
Fe   0.000000  0.000000  0.000000
N    1.568054 -0.849001 -0.311498
C    0.044105 -2.037572 -1.680260
N   -0.669684 -0.848991 -1.451641
C    1.763987  1.972795 -0.963766
C    2.831950  1.247775 -0.440275
C    2.828873 -0.217091 -0.194096
N    0.482993  1.454843 -0.947927
C   -0.257073  1.972744 -1.993654
C   -1.505866 -0.217076 -2.402591
C   -1.308301  1.247725 -2.549987
O   -0.714729  0.000000  1.402735
C    1.333421 -2.037590 -1.023339
C    2.214402 -3.121585 -1.202213
C    1.819624 -4.198696 -2.019935
C    0.564513 -4.198677 -2.659429
C   -0.329054 -3.121551 -2.498131
O    3.886976 -0.849689 -0.031086
O   -2.259738 -0.849717 -3.162703
C    1.721729  3.139504 -1.858452
C    0.491644  3.139389 -2.485410
H    3.842284  1.684129 -0.464694
H   -1.882293  1.684053 -3.381810
H    3.195364 -3.079655 -0.709890
H    2.504986 -5.051562 -2.157800
H    0.273168 -5.051533 -3.294931
H   -1.303973 -3.079606 -3.002318
H    2.560088  3.825691 -2.039157
H    0.145169  3.825468 -3.270015

29
C14H8Fe1N3O3(1-,3)_0 HF=-2191.525571 ZeroPointC=0.191435 NImag=0 LowF=-13.1767 ES64L-G16RevA.03 integral(grid=finegrid) 
Fe   0.000000  0.000000  0.000000
N    1.766617 -0.361901 -0.520301
C    0.502193 -1.243079 -2.343925
N   -0.467280 -0.386035 -1.787372
C    1.353940  2.482359 -0.153430
C    2.545825  1.858247  0.195112
C    2.857389  0.444949 -0.159036
N    0.236141  1.748871 -0.463452
C   -0.622693  2.457046 -1.267018
C   -1.355554  0.393543 -2.542594
C   -1.524482  1.808001 -2.102402
O   -0.730795 -0.000000  1.434266
C    1.758662 -1.231143 -1.630257
C    2.842718 -1.993633 -2.106985
C    2.688617 -2.761974 -3.278630
C    1.466218 -2.773017 -3.974161
C    0.369738 -2.016348 -3.514038
O    4.037623  0.057720 -0.231620
O   -1.896436 -0.009539 -3.588548
C    1.051168  3.870326 -0.556374
C   -0.147895  3.854979 -1.231504
H    3.429133  2.462489  0.450458
H   -2.209111  2.395380 -2.732485
H    3.792245 -1.940684 -1.557877
H    3.538553 -3.359714 -3.648130
H    1.358153 -3.379462 -4.888946
H   -0.588303 -1.980906 -4.049748
H    1.726462  4.724909 -0.415859
H   -0.634333  4.694682 -1.745696

29
C14H8Fe1N3O3(1-,5)_0 HF=-2191.495972 ZeroPointC=0.190568 NImag=0 LowF=-3.6567 ES64L-G16RevA.03 integral(grid=finegrid) 
Fe   0.000000  0.000000  0.000000
N    1.394865 -1.350645  0.172225
C   -0.569185 -2.580650 -0.487477
N   -0.957490 -1.352409 -1.025837
C    2.188479  0.650016 -1.800059
C    3.092712  0.034998 -0.944547
C    2.744221 -1.156034 -0.101071
N    0.822250  0.543680 -1.613757
C    0.169792  0.648563 -2.828611
C   -1.528839 -1.159517 -2.278781
C   -1.053041  0.031854 -3.056973
O   -0.743563  0.000000  1.459325
C    0.732693 -2.579635  0.175587
C    1.250402 -3.792057  0.680778
C    0.519712 -4.984709  0.539877
C   -0.735734 -4.985662 -0.099505
C   -1.280807 -3.793949 -0.608354
O    3.638873 -1.966234  0.206071
O   -2.301472 -1.971378 -2.821962
C    2.378310  1.210835 -3.154658
C    1.153433  1.209979 -3.778755
H    4.172586  0.155611 -1.120839
H   -1.545284  0.151339 -4.034299
H    2.246641 -3.768913  1.142741
H    0.938362 -5.926758  0.931998
H   -1.297956 -5.928446 -0.206942
H   -2.240310 -3.772324 -1.142505
H    3.352217  1.449155 -3.603797
H    0.944052  1.447493 -4.830782

41
C17H16Fe1N5O2(1+)_0 HF=-2344.549944 ZeroPointC=0.306851 NImag=0 LowF=-6.4483 ES64L-G16RevA.03 integral(grid=finegrid) 
N   -0.638970 -0.826122 -1.532836
N    0.392927  1.568405 -0.771162
C   -0.754808  2.141167 -1.350160
C   -1.582797  1.304850 -2.192787
C   -1.366279 -0.113140 -2.379430
N    1.610312 -0.788805 -0.191626
C    2.731773 -0.086790 -0.067261
C    2.776562  1.336795 -0.238870
C    1.653966  2.144457 -0.691044
C    1.925831  3.471827 -1.127543
C   -1.148747  3.479022 -1.117615
C    4.056428  1.951895 -0.109236
C    4.267468  3.279461 -0.461589
C    3.197725  4.027524 -1.006384
C   -2.266078  4.019176 -1.764409
C   -3.014191  3.241085 -2.671810
C   -2.677669  1.901788 -2.872773
N    1.581452 -2.162684 -0.235514
N   -0.406983 -2.165168 -1.689708
Fe   0.000000  0.000000  0.000000
O   -0.706089  0.000000  1.385777
H   -1.843106 -0.605551 -3.242408
H    3.684907 -0.620636  0.084781
H    4.895695  1.339076  0.254726
H    5.263640  3.731953 -0.350559
H    3.365030  5.062129 -1.342468
H   -2.564467  5.056672 -1.550424
H   -3.880940  3.675102 -3.191448
H   -3.291852  1.275486 -3.538293
C    0.623298 -2.867747 -0.998617
O    0.691296 -4.082245 -1.087730
H    1.121582  4.069527 -1.571748
H   -0.592883  4.081644 -0.386898
C    2.642716 -2.926497  0.423470
C   -1.249807 -2.930060 -2.608868
H    3.586430 -2.900711 -0.161912
H    2.809294 -2.509193  1.436072
H    2.302016 -3.973550  0.493917
H   -1.036142 -2.658764 -3.664423
H   -2.318116 -2.742671 -2.377593
H   -1.015149 -3.996542 -2.452603

41
C17H16Fe1N5O2(1+,3)_0 HF=-2344.526429 ZeroPointC=0.305514 NImag=0 LowF=-4.7126 ES64L-G16RevA.03 integral(grid=finegrid) 
N   -1.436685 -0.531593 -1.095465
N    0.583282  1.342395 -1.144756
C   -0.461304  2.288268 -1.203053
C   -1.803808  1.828541 -1.480570
C   -2.160264  0.427580 -1.632453
N    1.033906 -1.301704 -0.849660
C    2.158914 -1.101613 -1.514866
C    2.588027  0.191506 -1.955586
C    1.749478  1.376548 -1.878695
C    2.152095  2.518314 -2.629738
C   -0.243511  3.664865 -0.969519
C    3.827229  0.259900 -2.658384
C    4.229023  1.418255 -3.311397
C    3.364815  2.539579 -3.315165
C   -1.292702  4.585372 -1.080212
C   -2.588141  4.154043 -1.429844
C   -2.835117  2.792793 -1.620974
N    0.533688 -2.554670 -0.565679
N   -1.728141 -1.854400 -1.193887
Fe   0.000000  0.000000  0.000000
O   -0.721103 -0.000000  1.415244
H   -3.075192  0.174681 -2.193472
H    2.762668 -1.980178 -1.803070
H    4.457849 -0.642167 -2.695925
H    5.190022  1.453319 -3.844446
H    3.648330  3.447113 -3.870138
H   -1.099742  5.651029 -0.884145
H   -3.407608  4.881058 -1.527468
H   -3.854740  2.448551 -1.853655
C   -0.819237 -2.877938 -0.788790
O   -1.204990 -4.027710 -0.666630
H    1.498457  3.398792 -2.662671
H    0.760154  4.001219 -0.674028
C    1.451001 -3.623206 -0.158284
C   -3.064583 -2.260198 -1.628447
H    1.954304 -4.089080 -1.031754
H    2.202269 -3.196594  0.534052
H    0.857008 -4.399542  0.354625
H   -3.219094 -2.025649 -2.702501
H   -3.830804 -1.746271 -1.012413
H   -3.136517 -3.350435 -1.474700

41
C17H16Fe1N5O2(1+,5)_0 HF=-2344.500236 ZeroPointC=0.304340 NImag=0 LowF=-6.327 ES64L-G16RevA.03 integral(grid=finegrid) 
N   -0.789461 -1.571436 -0.932156
N    0.802308  0.657056 -1.574618
C   -0.224334  0.961357 -2.490970
C   -1.269009 -0.012727 -2.734741
C   -1.369983 -1.316159 -2.082944
N    1.472521 -1.241720  0.346237
C    2.711237 -0.822576  0.142456
C    3.079381  0.168891 -0.835586
C    2.158148  0.765685 -1.792902
C    2.718141  1.402046 -2.934342
C   -0.305725  2.219852 -3.133940
C    4.476735  0.402422 -0.987530
C    4.987123  1.118173 -2.068461
C    4.097632  1.585628 -3.060461
C   -1.330775  2.505415 -4.043819
C   -2.309831  1.537206 -4.338525
C   -2.275822  0.303144 -3.684285
N    1.150327 -2.320997  1.105102
N   -0.840240 -2.758483 -0.285295
Fe   0.000000  0.000000  0.000000
O   -0.741267 -0.000000  1.454818
H   -1.992848 -2.083083 -2.575470
H    3.538052 -1.323661  0.678929
H    5.164245 -0.030767 -0.243985
H    6.069837  1.283068 -2.165272
H    4.489510  2.106220 -3.947798
H   -1.369953  3.496255 -4.521346
H   -3.108753  1.755054 -5.062270
H   -3.060172 -0.442530 -3.887838
C   -0.015379 -3.077140  0.840141
O   -0.271661 -4.058391  1.515992
H    2.050656  1.770468 -3.723955
H    0.438834  2.989043 -2.885217
C    2.020809 -2.739593  2.205771
C   -1.818720 -3.760857 -0.710422
H    2.934427 -3.247289  1.830653
H    2.294413 -1.848488  2.805146
H    1.449903 -3.452104  2.825353
H   -1.559647 -4.161069 -1.713323
H   -2.831427 -3.308420 -0.733219
H   -1.796197 -4.576815  0.031134

41
C20H14Fe1N3O3(1-)_0 HF=-2423.705168 ZeroPointC=0.291858 NImag=0 LowF=-8.2496 ES64L-G16RevA.03 integral(grid=finegrid) 
C    2.746232  1.495613 -0.158104
C    1.538143  3.392897 -1.496168
C    1.661392  2.137650 -0.753207
N    0.445832  1.498800 -0.874994
C    0.305856  3.392972 -2.123661
C   -0.367613  2.137777 -1.786395
O    3.854594 -0.431639  0.604357
C    2.784743  0.044232  0.160598
C    2.740859 -2.911856  0.091860
N    1.644509 -0.738872 -0.148353
C    1.648422 -2.133155 -0.345438
C    1.748530 -4.956901 -0.740581
C    2.791763 -4.306204 -0.107517
C    0.517147 -2.787143 -1.015485
C    0.610838 -4.226409 -1.199582
C   -0.429565 -4.956825 -1.849732
C   -0.689985 -2.133055 -1.536462
C   -1.686195 -2.911658 -2.162851
C   -1.555052 -4.306031 -2.321179
N   -0.846926 -0.738730 -1.417507
C   -1.767383  0.044432 -2.157860
O   -2.755469 -0.431321 -2.762257
C   -1.486977  1.495877 -2.313838
Fe   0.000000  0.000000  0.000000
O   -0.712638 -0.000000  1.398631
C    4.051737  2.208552  0.065636
C   -2.435734  2.209038 -3.237962
H    2.316772  4.162057 -1.579270
H   -0.084841  4.162211 -2.802192
H    3.553369 -2.374217  0.592758
H    1.766452 -6.047181 -0.902447
H    3.667998 -4.869167  0.255305
H   -0.309306 -6.047121 -1.959377
H   -2.569048 -2.373913 -2.525530
H   -2.363902 -4.868928 -2.816423
H    4.869325  1.751411 -0.533626
H    3.983179  3.287508 -0.176950
H    4.372079  2.101596  1.124502
H   -3.480506  2.101896 -2.874342
H   -2.431788  1.752206 -4.251772
H   -2.199272  3.288033 -3.324808

41
C20H14Fe1N3O3(1-,3)_0 HF=-2423.681935 ZeroPointC=0.290727 NImag=0 LowF=-5.5442 ES64L-G16RevA.03 integral(grid=finegrid) 
C    2.765164  1.363306 -0.918114
C    1.414824  3.562652 -1.278350
C    1.623748  2.158777 -0.912145
N    0.366889  1.624550 -0.720061
C    0.056814  3.769861 -1.406143
C   -0.617964  2.499296 -1.128938
O    3.810298 -0.729973 -1.153759
C    2.724721 -0.124490 -0.994192
C    2.260573 -3.031793 -1.262101
N    1.468690 -0.742646 -0.946388
C    1.211295 -2.086909 -1.250928
C    0.765847 -4.842903 -1.845535
C    2.041549 -4.391484 -1.555150
C   -0.163003 -2.528132 -1.546431
C   -0.339104 -3.939923 -1.856119
C   -1.618701 -4.466643 -2.204362
C   -1.370274 -1.686291 -1.600074
C   -2.603248 -2.268008 -1.968200
C   -2.725141 -3.638376 -2.268516
N   -1.301976 -0.321963 -1.281432
C   -2.292106  0.640399 -1.518307
O   -3.438927  0.378243 -1.944308
C   -1.922035  2.075188 -1.358678
Fe   0.000000  0.000000  0.000000
O   -0.729287  0.000000  1.431306
C    4.140560  1.957759 -1.048886
C   -3.021761  3.045860 -1.689985
H    2.213400  4.285589 -1.489098
H   -0.440589  4.690252 -1.737649
H    3.264182 -2.646607 -1.049631
H    0.573333 -5.901836 -2.083903
H    2.896392 -5.088434 -1.549427
H   -1.694894 -5.543651 -2.426577
H   -3.466388 -1.594696 -2.008553
H   -3.714300 -4.041854 -2.542621
H    4.612632  1.677609 -2.016175
H    4.127397  3.062193 -0.959713
H    4.814092  1.546235 -0.266643
H   -2.715830  4.095650 -1.510528
H   -3.921135  2.829048 -1.074511
H   -3.356273  2.940858 -2.745520

41
C20H14Fe1N3O3(1-,5)_0 HF=-2423.654348 ZeroPointC=0.289772 NImag=0 LowF=-6.2097 ES64L-G16RevA.03 integral(grid=finegrid) 
C    3.084575  0.376209 -0.829775
C    2.300043  1.595731 -2.995111
C    2.143078  0.919036 -1.701528
N    0.790099  0.683268 -1.550656
C    1.070664  1.595638 -3.621352
C    0.116657  0.918869 -2.733852
O    3.788800 -1.299515  0.659717
C    2.802901 -0.758551  0.108481
C    1.941018 -3.120034  1.676397
N    1.482520 -1.200231  0.249208
C    1.073129 -2.416341  0.814756
C    0.339421 -4.895900  2.018413
C    1.581472 -4.343871  2.273067
C   -0.259092 -2.974875  0.509281
C   -0.583864 -4.242370  1.146952
C   -1.831757 -4.895775  0.912816
C   -1.289534 -2.416463 -0.388712
C   -2.496915 -3.120002 -0.583827
C   -2.768187 -4.343708  0.058066
N   -1.072654 -1.200524 -1.052723
C   -1.735275 -0.758873 -2.203429
O   -2.760686 -1.300047 -2.676871
C   -1.142103  0.376107 -2.982806
Fe   0.000000  0.000000  0.000000
O   -0.745973  0.000000  1.464054
C    4.543130  0.731848 -0.943144
C   -1.907905  0.731741 -4.229317
H    3.252563  1.935397 -3.422277
H    0.856146  1.935123 -4.643055
H    2.922814 -2.668535  1.855384
H    0.033713 -5.851903  2.474599
H    2.294979 -4.847895  2.946379
H   -2.020979 -5.851755  1.428381
H   -3.218962 -2.668580 -1.272795
H   -3.732441 -4.847642 -0.122886
H    5.142596 -0.117359 -1.339148
H    4.704941  1.618289 -1.588363
H    4.965442  0.941566  0.062791
H   -1.482124  1.619158 -4.738679
H   -2.970313  0.939524 -3.979736
H   -1.938415 -0.116889 -4.947862

32
C15H10Fe1N3O3(1+)_0 HF=-2230.419929 ZeroPointC=0.224463 NImag=0 LowF=-8.9586 ES64L-G16RevA.03 integral(grid=finegrid) 
N   -0.748749 -0.693028 -1.498143
Fe   0.000000  0.000000  0.000000
N    0.462505  1.453424 -0.907716
C   -0.297218  2.058906 -1.874625
C   -1.339128  1.386587 -2.570153
C   -1.458751 -0.051087 -2.420243
N    1.652595 -0.692554 -0.273625
C    2.815397 -0.049749 -0.238997
C    2.865757  1.387976 -0.423890
C    1.690921  2.059588 -0.859832
C    1.672982  3.256092 -1.644950
C    0.348527  3.255632 -2.321006
C    4.072652  2.140390 -0.554690
C    4.051878  3.407360 -1.157012
C    2.879534  3.960967 -1.747483
C   -0.276537  3.959848 -3.358541
C   -1.442156  3.405456 -3.961486
C   -1.941511  2.138352 -3.624593
O    1.628247 -2.087010 -0.491279
O   -0.557474 -2.087888 -1.605660
O   -0.703238  0.000000  1.380182
H   -2.023578 -0.651905 -3.155683
H    3.742748 -0.649927 -0.212760
H    5.029482  1.706153 -0.226696
H    4.995541  3.966881 -1.240445
H    2.949359  4.904992 -2.309123
H    0.136900  4.903954 -3.744846
H   -1.928395  3.964475 -4.774870
H   -2.768209  1.703511 -4.206956
C    0.857189 -2.356808 -1.679895
H    1.292582 -1.792412 -2.533864
H    0.924435 -3.451852 -1.810705

32
C15H10Fe1N3O3(1+,3)_0 HF=-2230.396875 ZeroPointC=0.223357 NImag=0 LowF=-4.2478 ES64L-G16RevA.03 integral(grid=finegrid) 
N    0.215583 -0.564113 -1.832505
Fe   0.000000  0.000000  0.000000
N    0.330053  1.667326 -0.647765
C   -0.084049  2.195143 -1.842005
C   -0.456975  1.424673 -2.978276
C   -0.136213  0.008279 -2.966945
N    1.791514 -0.112138  0.387809
C    2.552075  0.804543  0.953746
C    2.165732  2.202517  0.905401
C    1.146927  2.565941 -0.018809
C    1.074570  3.832169 -0.682367
C    0.259477  3.587210 -1.892505
C    2.972015  3.274739  1.383149
C    2.781666  4.576604  0.888335
C    1.877848  4.863905 -0.168564
C   -0.067934  4.281913 -3.067334
C   -0.615093  3.566806 -4.165533
C   -0.761358  2.169705 -4.153794
O    2.276327 -1.397373  0.114310
O    0.884611 -1.813529 -1.849364
O   -0.718795  0.000000  1.410715
H   -0.060391 -0.567647 -3.907734
H    3.547481  0.497902  1.323920
H    3.777992  3.076478  2.106195
H    3.409550  5.389542  1.281909
H    1.851176  5.876623 -0.599242
H    0.131732  5.359933 -3.166462
H   -0.865206  4.118455 -5.083754
H   -1.065028  1.643447 -5.071843
C    2.203313 -1.649127 -1.311667
H    2.733375 -0.832786 -1.849238
H    2.685568 -2.635563 -1.436511

32
C15H10Fe1N3O3(1+,5)_0 HF=-2230.364017 ZeroPointC=0.222314 NImag=0 LowF=-7.6903 ES64L-G16RevA.03 integral(grid=finegrid) 
N   -1.097395 -1.320161 -0.924948
Fe   0.000000  0.000000  0.000000
N    0.865124  0.184817 -1.697902
C    0.243891  0.173853 -2.917014
C   -1.034327 -0.415787 -3.161176
C   -1.563551 -1.321523 -2.160199
N    1.425556 -1.280354  0.363832
C    2.699436 -1.254285  0.018033
C    3.178035 -0.349291 -1.008789
C    2.216954  0.205020 -1.908830
C    2.501616  0.496060 -3.286233
C    1.185900  0.475252 -3.958549
C    4.532914 -0.315978 -1.454969
C    4.849874  0.168705 -2.732554
C    3.848322  0.531702 -3.674632
C    0.711076  0.482069 -5.277719
C   -0.629648  0.082109 -5.532496
C   -1.467040 -0.410721 -4.520834
O    0.911611 -2.416717  1.005059
O   -1.287443 -2.451543 -0.118422
O   -0.738388  0.000000  1.449168
H   -2.259550 -2.131385 -2.451071
H    3.362853 -2.042702  0.421970
H    5.329479 -0.718168 -0.810154
H    5.904344  0.194331 -3.044855
H    4.140196  0.788264 -4.704658
H    1.368275  0.744369 -6.121079
H   -0.994736  0.085285 -6.570183
H   -2.445900 -0.840889 -4.783220
C   -0.019110 -3.090859  0.133328
H    0.481114 -3.295654 -0.839481
H   -0.285899 -4.011029  0.684014

38
C17H14Fe1N3O3(1-)_0 HF=-2309.465304 ZeroPointC=0.277596 NImag=0 LowF=-6.4125 ES64L-G16RevA.03 integral(grid=finegrid) 
C    0.507336 -2.789189 -1.050013
C    0.421899 -4.193040 -1.111686
C    1.229269 -5.021556 -0.318968
C    2.144362 -4.429727  0.572036
C    2.278385 -3.036521  0.626665
C    1.501883 -2.184813 -0.207059
N    1.630739 -0.789165 -0.185576
C    4.094497 -0.707650 -0.203416
C    2.813177 -0.071145 -0.205559
C    2.794842  1.369494 -0.314649
C    5.282203  0.024977 -0.170907
C    5.255810  1.434971 -0.164087
C    4.017856  2.075057 -0.265772
O   -0.998300 -2.535533 -2.913819
C   -0.478542 -2.022587 -1.902951
N   -0.794819 -0.769914 -1.453181
C   -1.688359  0.054625 -2.260115
C   -1.943190  1.408637 -1.578675
C   -0.699088  2.300578 -1.429136
N    0.386436  1.590832 -0.758424
C    1.603036  2.219598 -0.670728
O    1.735811  3.427032 -0.967078
Fe   0.000000  0.000000  0.000000
O   -0.714712 -0.000000  1.402702
H   -0.322270 -4.605001 -1.811821
H    1.130584 -6.117556 -0.375590
H    2.754666 -5.057941  1.242290
H    2.970477 -2.578293  1.347104
H    4.141692 -1.803785 -0.237208
H    6.243946 -0.515445 -0.157299
H    6.189817  2.017870 -0.120570
H    3.934813  3.169245 -0.361720
H   -1.248908  0.201874 -3.276088
H   -2.650629 -0.483722 -2.425038
H   -2.707566  1.968388 -2.161667
H   -2.375829  1.217728 -0.570852
H   -0.340421  2.648476 -2.426982
H   -0.960132  3.228170 -0.867578

38
C17H14Fe1N3O3(1-,3)_0 HF=-2309.442494 ZeroPointC=0.276661 NImag=0 LowF=-4.7086 ES64L-G16RevA.03 integral(grid=finegrid) 
C    0.016914 -2.454554 -1.650324
C   -0.216426 -3.831543 -1.832021
C    0.742079 -4.796220 -1.494613
C    1.976947 -4.374746 -0.961636
C    2.249744 -3.012816 -0.796699
C    1.296625 -2.015856 -1.156724
N    1.515345 -0.650812 -0.970893
C    3.812733 -0.537653 -1.859717
C    2.647094  0.060472 -1.284419
C    2.668580  1.487431 -1.079123
C    4.972723  0.202265 -2.099795
C    5.021625  1.579979 -1.804478
C    3.860383  2.199480 -1.327666
O   -1.887464 -1.836428 -2.988934
C   -1.102670 -1.520288 -2.071767
N   -1.208082 -0.366457 -1.359204
C   -2.182462  0.642743 -1.742555
C   -2.224543  1.765753 -0.698328
C   -0.929455  2.589475 -0.613656
N    0.261684  1.748943 -0.513584
C    1.462184  2.346925 -0.801776
O    1.534865  3.589826 -0.931327
Fe   0.000000  0.000000  0.000000
O   -0.732632  0.000000  1.437871
H   -1.189759 -4.111604 -2.265220
H    0.529935 -5.868136 -1.635936
H    2.734371 -5.118043 -0.661080
H    3.203690 -2.690971 -0.354898
H    3.786772 -1.603052 -2.126072
H    5.851596 -0.305055 -2.533366
H    5.939421  2.163395 -1.980609
H    3.808605  3.287624 -1.165474
H   -1.931355  1.050837 -2.752157
H   -3.183957  0.165147 -1.844915
H   -3.061301  2.458734 -0.936416
H   -2.432263  1.309077  0.292719
H   -0.816504  3.245263 -1.507476
H   -0.986712  3.280875  0.260631

38
C17H14Fe1N3O3(1-,5)_0 HF=-2309.418306 ZeroPointC=0.275546 NImag=0 LowF=-3.9708 ES64L-G16RevA.03 integral(grid=finegrid) 
C   -0.154475 -3.006156  0.416206
C   -0.598819 -4.183974  1.048565
C    0.031476 -4.698213  2.189517
C    1.147983 -4.024084  2.720247
C    1.636369 -2.872846  2.091603
C    1.023789 -2.352622  0.920035
N    1.486040 -1.196468  0.280457
C    3.862114 -1.808799  0.202903
C    2.774234 -0.935107 -0.122361
C    3.085120  0.219762 -0.940022
C    5.184754 -1.497187 -0.116769
C    5.494191 -0.308121 -0.805821
C    4.436415  0.504888 -1.229690
O   -1.488130 -3.442771 -1.537547
C   -0.947335 -2.579610 -0.813587
N   -1.036013 -1.245015 -1.045506
C   -1.643586 -0.764216 -2.272677
C   -1.573041  0.773038 -2.348118
C   -0.158383  1.357773 -2.527517
N    0.754388  0.907737 -1.480570
C    2.096524  1.058930 -1.730767
O    2.509766  1.802703 -2.644947
Fe   0.000000  0.000000  0.000000
O   -0.747046  0.000000  1.466160
H   -1.469789 -4.685820  0.598261
H   -0.351806 -5.611285  2.673389
H    1.637760 -4.393176  3.636932
H    2.490489 -2.328775  2.520175
H    3.640297 -2.753009  0.717947
H    5.985509 -2.199361  0.172180
H    6.536831 -0.047275 -1.047746
H    4.609813  1.386655 -1.866052
H   -1.137642 -1.216821 -3.160557
H   -2.707401 -1.098423 -2.331312
H   -2.200398  1.126219 -3.195991
H   -2.040533  1.187862 -1.422808
H    0.255918  1.066305 -3.521241
H   -0.217080  2.472563 -2.551632

32
C13H12F2Fe1N3O1(1-)_0 HF=-2204.998215 ZeroPointC=0.224146 NImag=0 LowF=-0.0032 ES64L-G16RevA.03 integral(grid=finegrid) 
C    1.598326  2.244420 -0.634013
N    0.426680  1.540828 -0.837407
Fe   0.000000  0.000000  0.000000
N    1.678831 -0.708273 -0.291881
C    2.758007  0.125934 -0.008133
C    2.720575  1.515689 -0.134274
C   -0.426524  2.244398 -1.665746
C   -1.490563  1.515730 -2.279817
C   -1.614661  0.125975 -2.235950
N   -0.750844 -0.708259 -1.529646
C   -0.484202 -1.991834 -1.842274
C    0.501628 -2.721855 -0.984704
C    1.774896 -1.991893 -0.691110
O   -0.719950 -0.000000  1.412981
C    0.174586  3.529125 -1.894216
C    1.429807  3.529148 -1.254594
C    3.109078 -2.664214 -0.834253
C   -1.152418 -2.663948 -3.006000
F    0.806454 -3.948015 -1.582913
F   -0.132889 -3.139296  0.260606
H    3.713056 -0.358082  0.263641
H    3.653805  2.062735  0.075794
H   -2.208975  2.062812 -2.911399
H   -2.395940 -0.357973 -2.848856
H   -0.246598  4.332015 -2.515306
H    2.179868  4.332017 -1.278994
H    3.003218 -3.624502 -1.370874
H    3.586649 -2.881694  0.152805
H    3.827315 -2.018476 -1.393067
H   -1.122534 -2.017944 -3.915338
H   -0.655793 -3.624033 -3.236055
H   -2.231640 -2.881720 -2.812330

32
C13H12F2Fe1N3O1(1-,3)_0 HF=-2204.974442 ZeroPointC=0.222207 NImag=0 LowF=-5.318 ES64L-G16RevA.03 integral(grid=finegrid) 
C    1.609128  2.205374 -0.954415
N    0.362066  1.664033 -0.710595
Fe   0.000000  0.000000  0.000000
N    1.446835 -0.730876 -1.043346
C    2.646352 -0.054648 -1.081634
C    2.744406  1.341676 -0.998554
C   -0.632984  2.518232 -1.140198
C   -1.932604  1.995756 -1.431553
C   -2.206095  0.629071 -1.569958
N   -1.286265 -0.349071 -1.291078
C   -1.360819 -1.669275 -1.549930
C   -0.166387 -2.549165 -1.430809
C    1.215054 -1.983549 -1.464706
O   -0.730022  0.000000  1.432749
C    0.005931  3.746706 -1.516201
C    1.397012  3.550633 -1.405868
C    2.346202 -2.880802 -1.886311
C   -2.671188 -2.310839 -1.917555
F   -0.256603 -3.556552 -2.443226
F   -0.307407 -3.416523 -0.250387
H    3.568062 -0.645845 -1.235079
H    3.746219  1.787662 -1.100088
H   -2.722597  2.702692 -1.730428
H   -3.170514  0.315391 -2.011747
H   -0.505175  4.636809 -1.908977
H    2.187429  4.254316 -1.702502
H    1.964299 -3.868887 -2.197544
H    3.080497 -3.025084 -1.058667
H    2.914877 -2.441492 -2.739404
H   -3.033772 -1.986062 -2.923053
H   -2.574337 -3.411667 -1.937539
H   -3.464449 -2.032778 -1.186165

32
C13H12F2Fe1N3O1(1-,5)_0 HF=-2204.955681 ZeroPointC=0.221446 NImag=0 LowF=-3.7532 ES64L-G16RevA.03 integral(grid=finegrid) 
C    1.565974  2.333930 -0.631080
N    0.306657  1.787223 -0.601847
Fe   0.000000  0.000000  0.000000
N    1.365902 -0.560377 -1.312034
C    2.568230  0.121489 -1.258171
C    2.684919  1.454762 -0.845816
C   -0.646640  2.752032 -0.822284
C   -1.972360  2.358090 -1.206261
C   -2.321315  1.065912 -1.608802
N   -1.477195 -0.013399 -1.505907
C   -1.477865 -1.103060 -2.259441
C   -0.349012 -2.091158 -2.013330
C    1.050256 -1.556297 -2.150232
O   -0.740164  0.000000  1.452653
C    0.031533  4.013768 -0.882110
C    1.415219  3.753570 -0.756810
C    1.991848 -2.065588 -3.200367
C   -2.447671 -1.317104 -3.388741
F   -0.512254 -3.195240 -2.834748
F   -0.505122 -2.606658 -0.664971
H    3.478767 -0.413418 -1.590147
H    3.698666  1.887289 -0.830494
H   -2.731464  3.147622 -1.330257
H   -3.319362  0.911513 -2.067966
H   -0.440840  4.988635 -1.069664
H    2.232349  4.484550 -0.838378
H    1.464091 -2.705329 -3.932406
H    2.826181 -2.674984 -2.772572
H    2.474278 -1.216958 -3.740557
H   -2.529774 -0.396343 -4.011884
H   -2.145773 -2.164926 -4.030405
H   -3.476108 -1.530279 -3.011213

35
C18H10Fe1N3O3(1-)_0 HF=-2345.118085 ZeroPointC=0.238555 NImag=0 LowF=-7.5698 ES64L-G16RevA.03 integral(grid=finegrid) 
Fe   0.000000  0.000000  0.000000
N    1.644593 -0.742904 -0.144041
C    1.642166 -2.137847 -0.332452
C    0.508858 -2.792544 -0.998708
C   -0.696252 -2.137835 -1.524046
N   -0.850170 -0.742897 -1.415161
C    1.663652  2.137455 -0.766172
C    2.736770  1.474688 -0.191246
C    2.799865  0.040024  0.145403
N    0.439022  1.514952 -0.861630
C   -0.358138  2.137506 -1.796146
C   -1.763499  0.040065 -2.179490
C   -1.454076  1.474749 -2.326289
O   -0.712040  0.000000  1.397458
O    3.871967 -0.434250  0.576575
O   -2.742492 -0.434176 -2.793419
C    1.555721  3.383199 -1.531874
C    0.324761  3.383234 -2.158962
C    2.731491 -2.917274  0.112091
C    2.777627 -4.312922 -0.078225
C    1.732772 -4.964249 -0.708316
C    0.597786 -4.233280 -1.173219
C   -0.445361 -4.964239 -1.818344
C   -1.569195 -4.312898 -2.293436
C   -1.696089 -2.917257 -2.144196
H    3.705330  1.984841 -0.086104
H   -2.108533  1.984922 -3.047974
H    2.348630  4.137659 -1.621525
H   -0.068845  4.137738 -2.853042
H    3.546133 -2.378696  0.608650
H    3.651359 -4.876686  0.289335
H    1.747025 -6.055715 -0.862371
H   -0.329096 -6.055703 -1.920429
H   -2.380056 -4.876645 -2.784387
H   -2.576658 -2.378706 -2.511397

35
C18H10Fe1N3O3(1-,3)_0 HF=-2345.095153 ZeroPointC=0.237418 NImag=0 LowF=-6.3588 ES64L-G16RevA.03 integral(grid=finegrid) 
Fe   0.000000  0.000000  0.000000
N    1.470223 -0.759668 -0.930565
C    1.206539 -2.109978 -1.199017
C   -0.170069 -2.555795 -1.479185
C   -1.375963 -1.713179 -1.556117
N   -1.306642 -0.341391 -1.273623
C    1.624444  2.146556 -0.960317
C    2.744822  1.335159 -0.975045
C    2.732133 -0.142953 -1.014593
N    0.369541  1.628937 -0.725265
C   -0.607995  2.486939 -1.180893
C   -2.288987  0.621744 -1.563521
C   -1.893269  2.040481 -1.425723
O   -0.729004 -0.000000  1.430751
O    3.813487 -0.749260 -1.178643
O   -3.421071  0.357870 -2.020064
C    1.423946  3.540209 -1.376773
C    0.067885  3.748505 -1.506552
C    2.254207 -3.056840 -1.187509
C    2.031053 -4.423516 -1.441427
C    0.753102 -4.880141 -1.714239
C   -0.350086 -3.975590 -1.747841
C   -1.631849 -4.508592 -2.078123
C   -2.736537 -3.679778 -2.165724
C   -2.610967 -2.301512 -1.906721
H    3.738945  1.772943 -1.145216
H   -2.669456  2.746892 -1.753216
H    2.233633  4.244044 -1.611572
H   -0.438143  4.654322 -1.865948
H    3.259582 -2.667450 -0.991074
H    2.884213 -5.122166 -1.419049
H    0.557669 -5.945103 -1.921271
H   -1.711252 -5.591424 -2.268639
H   -3.726741 -4.088931 -2.427286
H   -3.471436 -1.626407 -1.970659

35
C18H10Fe1N3O3(1-,5)_0 HF=-2345.067623 ZeroPointC=0.236443 NImag=0 LowF=-4.6235 ES64L-G16RevA.03 integral(grid=finegrid) 
Fe   0.000000  0.000000  0.000000
N    0.796871  0.732759 -1.563947
C    2.178544  0.942796 -1.415112
C    3.012133 -0.012705 -0.670055
C    2.553598 -1.228752  0.027472
N    1.196864 -1.497427  0.168536
C   -1.722123 -0.648279 -2.292580
C   -1.222840  0.443219 -2.986020
C    0.061297  1.135627 -2.707390
N   -1.204933 -1.005239 -1.077080
C   -1.513610 -2.298623 -0.764808
C    0.628078 -2.717318  0.606811
C   -0.751585 -3.024890  0.144198
O   -0.744049  0.000000  1.460278
O    0.465841  1.978403 -3.533526
O    1.246214 -3.599744  1.236044
C   -2.646159 -1.731503 -2.686220
C   -2.521109 -2.735789 -1.753657
C    2.776829  2.087949 -1.986559
C    4.161425  2.329714 -1.907955
C    4.985335  1.422162 -1.263681
C    4.443030  0.251116 -0.654991
C    5.358350 -0.663508 -0.051815
C    4.898522 -1.832919  0.530182
C    3.519154 -2.107533  0.576298
H   -1.676518  0.747000 -3.940498
H   -1.061024 -4.048080  0.405682
H   -3.239768 -1.749464 -3.610293
H   -2.989264 -3.729278 -1.779863
H    2.117190  2.769400 -2.533952
H    4.579390  3.238917 -2.371429
H    6.075485  1.577407 -1.211143
H    6.432135 -0.415252 -0.070919
H    5.603898 -2.546948  0.987649
H    3.129287 -3.000442  1.079234

74
C39H30Fe1N3O1(1-)_0 HF=-3006.680587 ZeroPointC=0.572959 NImag=0 LowF=-7.3144 ES64L-G16RevA.03 integral(grid=finegrid) 
C    0.662381 -2.776041 -1.295933
C    0.877961 -4.143397 -1.717229
C   -0.115896 -4.811224 -2.491744
C   -1.311495 -4.182762 -2.807906
C   -1.573060 -2.857200 -2.389762
C   -0.576738 -2.134294 -1.688706
N   -0.792830 -0.781217 -1.423263
C   -2.935675 -2.176815 -2.537709
C   -2.668868 -0.727325 -2.949361
C   -1.652190 -0.043397 -2.238352
C   -1.479939  1.387745 -2.390085
C   -3.448345 -0.028345 -3.900106
C   -3.275652  1.332377 -4.107447
C   -2.318682  2.071009 -3.350881
C   -0.453253  3.582993 -1.818429
C   -0.510420  2.176853 -1.655806
C   -2.173840  3.476214 -3.545046
C   -1.270498  4.208613 -2.788487
C    1.733389  3.585016 -0.689424
C    1.637157  2.178604 -0.550674
N    0.412061  1.562070 -0.808715
C    0.415865  4.352385 -0.820945
C    4.138484  3.482410 -0.292640
C    4.068023  2.076102 -0.067163
C    2.800010  1.390477 -0.192058
C    2.996420  4.213116 -0.585992
C    5.242135  1.339041  0.266934
C    5.177662 -0.023061  0.521649
C    3.952412 -0.724709  0.439533
C    2.780179 -0.041694  0.031597
C    3.776788 -2.175862  0.892307
C    2.859624 -2.855547 -0.126838
C    1.707392 -2.133200 -0.523707
N    1.617917 -0.780597 -0.193310
C    3.045554 -4.181093 -0.583641
C    2.088704 -4.810262 -1.366690
C    5.117672 -2.907276  1.052578
C   -3.852782 -2.907312 -3.529833
C    0.629277  5.815924 -1.234584
C    3.050403 -2.169909  2.271572
C   -0.299998  4.330932  0.563529
C   -3.628597 -2.166533 -1.141619
Fe   0.000000  0.000000  0.000000
O   -0.714621  0.000000  1.402523
H    0.076028 -5.848002 -2.812257
H   -2.077973 -4.734209 -3.372535
H   -4.221161 -0.566634 -4.468916
H   -3.893872  1.871589 -4.843352
H   -2.814362  3.972834 -4.291742
H   -1.207525  5.297898 -2.929466
H    5.117345  3.980856 -0.203922
H    3.072573  5.302832 -0.716813
H    6.198942  1.880443  0.343533
H    6.091455 -0.560432  0.815956
H    3.952592 -4.732260 -0.293788
H    2.236604 -5.846909 -1.710217
H    5.682953 -2.945955  0.098434
H    4.957505 -3.946327  1.404683
H    5.750347 -2.405208  1.812106
H   -3.414017 -2.942454 -4.548506
H   -4.839540 -2.405727 -3.593357
H   -4.042767 -3.947537 -3.196464
H    1.138767  5.896736 -2.217082
H    1.240217  6.351072 -0.479966
H   -0.339904  6.350368 -1.299266
H    3.668790 -1.645107  3.030903
H    2.074713 -1.648805  2.200887
H    2.863546 -3.210462  2.613154
H   -0.472726  3.289750  0.901921
H    0.322025  4.844702  1.327459
H   -1.284901  4.840718  0.496123
H   -3.797672 -3.205944 -0.787372
H   -2.999909 -1.644693 -0.392708
H   -4.605465 -1.640603 -1.200490

74
C39H30Fe1N3O1(1-,3)_0 HF=-3006.657897 ZeroPointC=0.571780 NImag=0 LowF=-7.3434 ES64L-G16RevA.03 integral(grid=finegrid) 
C   -1.467142  1.719263 -2.209289
C   -2.360945  2.484635 -3.051295
C   -2.555764  3.874169 -2.799548
C   -1.928081  4.500385 -1.731858
C   -1.063394  3.783488 -0.873890
C   -0.786717  2.418277 -1.136467
N    0.198543  1.784467 -0.389662
C   -0.479185  4.361421  0.416115
C    0.970664  3.884226  0.513704
C    1.197995  2.514917  0.230698
C    2.465815  1.898697  0.555253
C    2.033928  4.686086  0.988902
C    3.282908  4.138251  1.248368
C    3.518601  2.743005  1.070995
C    3.982164 -0.051768  0.801556
C    2.740995  0.487684  0.382471
C    4.786904  2.176361  1.392174
C    5.001233  0.811263  1.269780
C    3.447090 -2.120481 -0.422460
C    2.218150 -1.536086 -0.821696
N    1.802872 -0.363781 -0.192509
C    4.080420 -1.577641  0.859411
C    3.276290 -3.768563 -2.212275
C    2.006354 -3.252860 -2.602551
C    1.445441 -2.115473 -1.904511
C    3.971025 -3.215655 -1.146326
C    1.299439 -3.836624 -3.694177
C    0.054937 -3.352825 -4.071638
C   -0.542409 -2.263181 -3.397793
C    0.162921 -1.606216 -2.357093
C   -1.991523 -1.826193 -3.625406
C   -2.028703 -0.297613 -3.555652
C   -1.285986  0.310204 -2.511217
N   -0.377894 -0.458882 -1.794728
C   -2.863618  0.494575 -4.377453
C   -3.026275  1.852002 -4.141979
C   -2.568004 -2.369659 -4.941680
C   -0.601547  5.890594  0.483835
C    5.522911 -2.067558  1.055063
C   -2.851369 -2.379364 -2.448272
C    3.226764 -2.065789  2.070024
C   -1.261453  3.744541  1.618305
Fe   0.000000  0.000000  0.000000
O   -0.731425 -0.000000  1.435502
H   -3.233358  4.437889 -3.461163
H   -2.124475  5.565498 -1.538201
H    1.863112  5.756073  1.181180
H    4.104693  4.767409  1.626909
H    5.582345  2.839939  1.767939
H    5.972206  0.388690  1.568034
H    3.688557 -4.627005 -2.766912
H    4.936274 -3.650787 -0.847675
H    1.754339 -4.691921 -4.219297
H   -0.486048 -3.842844 -4.895009
H   -3.416210  0.021651 -5.203052
H   -3.688588  2.459229 -4.779841
H   -1.993370 -2.013013 -5.821421
H   -3.624687 -2.058174 -5.065543
H   -2.560285 -3.478300 -4.946276
H   -0.062235  6.386218 -0.349956
H   -0.192229  6.274139  1.440139
H   -1.665391  6.200594  0.443575
H    6.184278 -1.745672  0.224215
H    5.556008 -3.173951  1.118199
H    5.943230 -1.680658  2.005229
H   -2.810596 -3.489482 -2.428009
H   -2.472641 -2.000937 -1.477674
H   -3.908829 -2.056048 -2.556028
H    2.177191 -1.723253  1.974908
H    3.228658 -3.175593  2.120831
H    3.637123 -1.658720  3.018566
H   -2.335699  4.022029  1.558287
H   -1.183966  2.637803  1.619144
H   -0.844851  4.120349  2.577341

74
C39H30Fe1N3O1(1-,5)_0 HF=-3006.638142 ZeroPointC=0.571408 NImag=0 LowF=-6.8371 ES64L-G16RevA.03 integral(grid=finegrid) 
C   -1.184151  0.231396 -2.980131
C   -1.891966  0.523867 -4.208087
C   -1.408486  1.537550 -5.084981
C   -0.279116  2.276003 -4.764881
C    0.429372  2.036843 -3.565181
C    0.016929  1.000830 -2.689655
N    0.796232  0.729948 -1.562693
C    1.571222  2.934262 -3.081566
C    2.632926  2.035314 -2.443278
C    2.166277  0.999608 -1.594935
C    3.106737  0.229607 -0.793810
C    4.020134  2.273067 -2.575856
C    4.942429  1.533951 -1.850376
C    4.516432  0.521246 -0.943173
C    3.728762 -1.495415  0.901642
C    2.738628 -0.840534  0.121197
C    5.485246 -0.218177 -0.202217
C    5.094294 -1.193991  0.704704
C    2.052612 -3.225133  1.469509
C    1.107687 -2.524224  0.679804
N    1.428695 -1.248731  0.238993
C    3.211698 -2.394743  2.028563
C    0.664605 -5.224366  1.410812
C   -0.342271 -4.537003  0.670420
C   -0.145900 -3.154122  0.285727
C    1.828415 -4.579545  1.803440
C   -1.532531 -5.224607  0.289869
C   -2.533511 -4.579812 -0.421880
C   -2.394543 -3.225368 -0.799303
C   -1.200898 -2.523932 -0.497853
C   -3.528001 -2.395526 -1.409252
C   -2.920327 -1.495463 -2.489097
C   -1.707531 -0.839838 -2.145539
N   -1.033007 -1.248444 -1.016622
C   -3.563360 -1.193566 -3.709610
C   -3.060142 -0.216117 -4.557614
C   -4.671785 -3.266066 -1.950147
C    2.143255  3.813325 -4.205167
C    4.321082 -3.264305  2.638050
C   -4.093183 -1.475214 -0.282202
C    2.630570 -1.473556  3.146950
C    1.006148  3.872413 -1.970485
Fe   0.000000  0.000000  0.000000
O   -0.746055 -0.000000  1.464216
H   -1.958274  1.730100 -6.020565
H    0.057344  3.070233 -5.447314
H    4.375076  3.066736 -3.249499
H    6.022631  1.725802 -1.955283
H    6.551485  0.017752 -0.349992
H    5.859883 -1.721028  1.293652
H    0.489253 -6.278646  1.680208
H    2.573537 -5.126161  2.401086
H   -1.647429 -6.278845  0.590237
H   -3.455039 -5.125778 -0.674251
H   -4.489025 -1.721671 -3.983831
H   -3.566854  0.020220 -5.507226
H   -4.328720 -3.940736 -2.761848
H   -5.494005 -2.635328 -2.344799
H   -5.106791 -3.887648 -1.141826
H    2.562681  3.204810 -5.032718
H    2.944207  4.474285 -3.817390
H    1.359077  4.476332 -4.622642
H    4.776439 -3.940610  1.885076
H    3.922189 -3.884126  3.466147
H    5.123591 -2.632944  3.070579
H   -4.543882 -2.094605  0.522280
H   -3.284495 -0.866646  0.170350
H   -4.868449 -0.792411 -0.691746
H    1.789648 -0.865209  2.757150
H    2.243477 -2.092302  3.984397
H    3.417149 -0.790597  3.534000
H    0.200348  4.516261 -2.382468
H    0.583153  3.277751 -1.136626
H    1.813063  4.517969 -1.563381

41
C15H12Fe1N9O4(1-)_0 HF=-2635.591619 ZeroPointC=0.278162 NImag=0 LowF=-5.0835 ES64L-G16RevA.03 integral(grid=finegrid) 
N   -0.880030 -0.819603 -1.399660
C   -1.773544  0.024600 -2.044674
C   -1.596615  1.434971 -2.078037
C   -0.473560  2.290571 -1.644273
N    0.385134  1.638437 -0.755869
Fe   0.000000  0.000000  0.000000
N    1.649966 -0.819328 -0.111571
C    1.598185  2.159609 -0.326737
C    2.673236  1.331222  0.096790
C    2.856327 -0.133567  0.049839
C    0.456566 -2.766973 -1.028132
C   -0.680807 -2.157914 -1.747245
C    1.559405 -2.184846 -0.345234
O   -0.300432  3.442412 -2.078165
O    3.975536 -0.672331  0.095772
O   -1.339940 -2.771758 -2.603842
N   -2.689149  1.904930 -2.810390
C   -3.440506  0.807076 -3.145582
N   -2.925487 -0.336547 -2.709508
N    1.942398  3.490524 -0.228291
C    3.187549  3.487703  0.233095
N    3.688304  2.227181  0.439422
N    0.744933 -4.133327 -1.052422
C    1.939190 -4.295802 -0.396895
N    2.460567 -3.154603  0.037988
O   -0.712856  0.000000  1.399059
C    4.984238  1.900112  1.013763
C   -3.033515  3.294193 -3.070633
C   -0.105905 -5.196179 -1.564931
H   -4.378670  0.910866 -3.711029
H    3.789416  4.382081  0.453265
H    2.380320 -5.294055 -0.256986
H    5.342244  0.960016  0.553897
H    5.684740  2.737461  0.823279
H    4.905366  1.736832  2.110826
H   -3.562859  3.744034 -2.202369
H   -3.693740  3.341499 -3.959434
H   -2.097360  3.861162 -3.230721
H   -0.877142 -5.485637 -0.818035
H    0.521097 -6.080012 -1.796967
H   -0.626880 -4.821539 -2.465882

41
C15H12Fe1N9O4(1-,3)_0 HF=-2635.569421 ZeroPointC=0.277236 NImag=0 LowF=-4.5083 ES64L-G16RevA.03 integral(grid=finegrid) 
N    0.397290  1.658549 -0.779725
C    1.760015  1.942134 -0.831469
C    2.752844  0.944311 -1.010861
C    2.628490 -0.508292 -1.287558
N    1.382592 -0.986769 -0.928051
Fe   0.000000  0.000000  0.000000
N   -1.462101 -0.464915 -1.106657
C    0.941248 -2.285158 -1.125998
C   -0.433575 -2.611754 -1.300974
C   -1.623908 -1.762734 -1.557847
C   -1.924780  1.929363 -1.322722
C   -0.573886  2.521349 -1.290070
C   -2.344812  0.574611 -1.325599
O    3.548339 -1.175650 -1.794846
O   -2.616527 -2.183545 -2.178451
O   -0.337254  3.665360 -1.713612
N    3.958831  1.644015 -1.010000
C    3.647096  2.967500 -0.818732
N    2.342023  3.186451 -0.708510
N    1.711733 -3.429294 -1.106521
C    0.849931 -4.425554 -1.275223
N   -0.448748 -4.003862 -1.405489
N   -3.087264  2.657977 -1.578518
C   -4.104444  1.744233 -1.696211
N   -3.701070  0.486429 -1.554347
O   -0.725915 -0.000000  1.424688
C   -1.623926 -4.850515 -1.534489
C    5.294475  1.070426 -1.081598
C   -3.222255  4.105604 -1.601814
H    4.432277  3.735487 -0.756263
H    1.106441 -5.495153 -1.304591
H   -5.140481  2.067050 -1.878021
H   -2.338528 -4.352806 -2.217363
H   -1.313662 -5.840319 -1.924188
H   -2.126092 -4.988868 -0.552319
H    5.672544  0.807496 -0.069318
H    5.983694  1.805344 -1.543370
H    5.232959  0.143404 -1.683346
H   -3.267187  4.518818 -0.570604
H   -4.155213  4.370591 -2.137924
H   -2.334214  4.535146 -2.101786

41
C15H12Fe1N9O4(1-,5)_0 HF=-2635.554499 ZeroPointC=0.276599 NImag=0 LowF=-5.3044 ES64L-G16RevA.03 integral(grid=finegrid) 
N   -1.091386 -1.211039 -1.066244
C   -1.740353 -0.576554 -2.108294
C   -1.226282  0.588478 -2.750716
C    0.088234  1.276281 -2.661049
N    0.741893  1.039700 -1.456047
Fe   0.000000  0.000000  0.000000
N    1.529192 -1.168484  0.297523
C    2.079273  1.369858 -1.241187
C    2.974572  0.557672 -0.492170
C    2.841385 -0.823062  0.051424
C   -0.173403 -2.959327  0.286927
C   -1.160559 -2.554238 -0.757666
C    1.078583 -2.410362  0.701758
O    0.537328  1.954171 -3.600572
O    3.825670 -1.565661  0.213738
O   -1.896132 -3.387902 -1.315498
N   -2.182475  0.899544 -3.720300
C   -3.182660 -0.031940 -3.605228
N   -2.957135 -0.930398 -2.654770
N    2.711904  2.517946 -1.667812
C    3.954909  2.417932 -1.210854
N    4.179010  1.261460 -0.507397
N   -0.261078 -4.167006  0.974416
C    0.877151 -4.279259  1.736631
N    1.702904 -3.251030  1.598697
O   -0.743483  0.000000  1.459168
C    5.412503  0.885001  0.164777
C   -2.178293  2.045882 -4.615312
C   -1.384399 -5.091084  0.974265
H   -4.072292  0.006669 -4.251789
H    4.750992  3.164777 -1.348194
H    1.040334 -5.151349  2.387451
H    5.562306 -0.204347  0.042789
H    6.250725  1.460001 -0.276108
H    5.356949  1.102280  1.253507
H   -2.472036  2.973131 -4.076951
H   -2.900299  1.860442 -5.435189
H   -1.152937  2.189917 -5.003452
H   -2.202105 -4.721454  1.629971
H   -1.038635 -6.075600  1.347234
H   -1.778379 -5.162900 -0.057121

47
C21H9Fe1N6O10(1-)_0 HF=-3148.971702 ZeroPointC=0.290030 NImag=0 LowF=-3.8043 ES64L-G16RevA.03 integral(grid=finegrid) 
Fe   0.000000  0.000000  0.000000
N    1.632149 -0.799745 -0.149999
C    2.718309 -0.026301  0.287778
C    2.692701  1.399041  0.121280
C    1.633991  2.207414 -0.594402
N    0.397434  1.599499 -0.780008
C   -0.712893 -2.197000 -1.462024
C    0.491310 -2.825119 -0.998130
C    1.751303 -2.131835 -0.529772
N   -0.836248 -0.799997 -1.409443
C   -1.653566 -0.076080 -2.270485
C   -0.672792  2.223898 -1.439294
C   -1.667297  1.426592 -2.098689
C    3.841071 -0.614969  0.925928
C    4.879301  0.195132  1.386381
C    4.881451  1.591095  1.229192
C    3.785442  2.166515  0.587539
C   -2.753072  2.069656 -2.737529
C   -0.822215  3.635057 -1.442894
C   -1.927051  4.212520 -2.068881
C   -2.909665  3.455086 -2.727717
C   -1.622910 -4.406867 -1.924033
C   -0.452147 -5.045145 -1.482030
C    0.590746 -4.235413 -1.034272
C   -1.769418 -3.019565 -1.932450
O    1.901792  3.352092 -0.985397
O   -2.350239 -0.594466 -3.154317
O    2.819500 -2.758722 -0.507570
O   -0.708639  0.000000  1.390783
N   -2.070326  5.689483 -2.030584
N    6.027173 -0.448389  2.073556
N   -2.756303 -5.240742 -2.396837
O   -1.215758  6.340509 -1.423103
O   -3.044421  6.181784 -2.613542
O    5.998982 -1.672467  2.227661
O    6.947788  0.285862  2.454195
O   -3.788557 -4.667582 -2.756193
O   -2.596848 -6.467851 -2.401030
H    3.900865 -1.700542  1.047213
H    5.728544  2.180920  1.601947
H    3.734498  3.250382  0.407670
H   -3.471218  1.418171 -3.256552
H   -0.070507  4.271594 -0.967098
H   -3.754936  3.960794 -3.211620
H   -0.386671 -6.140483 -1.503196
H    1.544254 -4.668007 -0.697583
H   -2.692052 -2.570719 -2.311701

47
C21H9Fe1N6O10(1-,3)_0 HF=-3148.949517 ZeroPointC=0.289020 NImag=0 LowF=-2.7946 ES64L-G16RevA.03 integral(grid=finegrid) 
Fe   0.000000  0.000000  0.000000
N    1.763589 -0.384878  0.474447
C    2.426951  0.606953  1.201371
C    2.177191  1.984736  0.904088
C    1.335932  2.500051 -0.238555
N    0.394365  1.635378 -0.773984
C    0.451166 -2.268489 -1.521787
C    1.417674 -2.623385 -0.521363
C    2.260636 -1.658744  0.287023
N    0.072750 -0.931439 -1.675437
C   -0.398622 -0.410991 -2.861773
C   -0.441889  2.006473 -1.840786
C   -0.842885  1.036321 -2.815163
C    3.330815  0.292598  2.248970
C    3.932618  1.323527  2.971475
C    3.700231  2.682043  2.700429
C    2.828008  2.988185  1.655408
C   -1.682117  1.432355 -3.881077
C   -0.923747  3.334932 -1.964650
C   -1.765976  3.667036 -3.026546
C   -2.158900  2.737327 -4.004101
C    0.211981 -4.632725 -2.047733
C    1.146171 -5.005810 -1.065706
C    1.743236 -3.985286 -0.326485
C   -0.136478 -3.305458 -2.295044
O    1.501270  3.657972 -0.647681
O   -0.508465 -1.048009 -3.920800
O    3.358382 -2.038876  0.722558
O   -0.724215 -0.000000  1.421353
N   -2.273821  5.058854 -3.118462
N    4.854773  0.964998  4.079407
N   -0.439980 -5.696961 -2.852956
O   -1.945344  5.854900 -2.234443
O   -3.001421  5.337480 -4.079474
O    5.048424 -0.231900  4.308616
O    5.374746  1.893366  4.710805
O   -1.269005 -5.356932 -3.701515
O   -0.112704 -6.867430 -2.621700
H    3.565028 -0.750095  2.482900
H    4.205718  3.451601  3.297569
H    2.626629  4.030403  1.367666
H   -1.932492  0.657854 -4.621021
H   -0.629837  4.104682 -1.244936
H   -2.815767  3.055155 -4.823940
H    1.386453 -6.066141 -0.916641
H    2.514399 -4.205284  0.426300
H   -0.851227 -3.064748 -3.088253

47
C21H9Fe1N6O10(1-,5)_0 HF=-3148.927562 ZeroPointC=0.288216 NImag=0 LowF=-2.0141 ES64L-G16RevA.03 integral(grid=finegrid) 
Fe   0.000000  0.000000  0.000000
N    1.447844 -1.251373  0.269088
C    2.727679 -0.698157  0.269209
C    3.043482  0.398284 -0.609016
C    2.150724  0.982746 -1.689763
N    0.782909  0.812426 -1.536545
C   -1.322503 -2.425383 -0.328041
C   -0.304169 -2.991048  0.515853
C    1.149221 -2.543823  0.643262
N   -1.096731 -1.220664 -1.002253
C   -1.585893 -0.948002 -2.259649
C   -0.125635  1.226351 -2.526771
C   -1.277857  0.427792 -2.826827
C    3.741852 -1.174327  1.145239
C    4.997181 -0.568127  1.148733
C    5.327852  0.503757  0.302854
C    4.340809  0.959171 -0.571091
C   -2.188915  0.874508 -3.810231
C    0.057380  2.447932 -3.222695
C   -0.886420  2.852041 -4.168517
C   -2.020265  2.085022 -4.483810
C   -2.804701 -4.250038  0.297979
C   -1.836843 -4.811830  1.147669
C   -0.598471 -4.175467  1.229817
C   -2.570593 -3.088503 -0.437148
O    2.667702  1.583811 -2.641605
O   -2.270344 -1.737167 -2.927672
O    1.991455 -3.369741  1.027983
O   -0.741862  0.000000  1.455986
N   -0.685404  4.149305 -4.861489
N    6.027330 -1.075835  2.092265
N   -4.129416 -4.908056  0.186293
O    0.297684  4.826781 -4.548262
O   -1.521233  4.476545 -5.712644
O    5.723260 -2.014066  2.833086
O    7.133412 -0.521644  2.078801
O   -4.973263 -4.390298 -0.551297
O   -4.311132 -5.940648  0.843237
H    3.538332 -2.027622  1.800130
H    6.333476  0.941245  0.343047
H    4.546612  1.771399 -1.283555
H   -3.036670  0.211419 -4.037743
H    0.936288  3.071510 -3.031632
H   -2.726957  2.445316 -5.242356
H   -2.070545 -5.726673  1.707239
H    0.212114 -4.593585  1.844306
H   -3.350847 -2.695091 -1.096620

36
C18H10Fe1N3O4(1+)_1 HF=-2419.943044 ZeroPointC=0.245652 NImag=0 LowF=-7.5195 ES64L-G16RevA.03 integral(grid=finegrid) 
C    2.810007  1.290546 -0.423650
C    4.105378  1.874209 -0.323065
C    4.276473  3.253854 -0.355605
C    3.145766  4.089347 -0.504793
C    1.859025  3.560259 -0.631517
C    1.650062  2.156308 -0.599087
N    0.401743  1.562805 -0.788465
O   -0.840491  3.420932 -1.458581
C   -0.727458  2.206674 -1.384549
C   -1.779719  1.301561 -2.005422
C   -2.832663  1.957813 -2.654876
C    2.740569 -0.140231 -0.414045
N    1.589352 -0.781154 -0.329676
O    1.679860 -2.182538 -0.442155
C   -0.570770 -2.162028 -1.622556
N   -0.778398 -0.842858 -1.433317
C   -1.733562 -0.128378 -2.111649
C   -2.678272 -0.847078 -2.928616
C   -3.813327  1.256571 -3.401341
C   -3.730420 -0.121223 -3.559565
C    0.596820 -2.889724 -0.996223
C   -2.506505 -2.255373 -3.066078
C   -1.446233 -2.909508 -2.446646
Fe   0.000000  0.000000  0.000000
O   -0.703161  0.000000  1.380031
O    0.691430 -4.088540 -1.014299
H    4.974942  1.209731 -0.204131
H    5.281678  3.689886 -0.260558
H    3.272969  5.182835 -0.518434
H    0.990876  4.217002 -0.749738
H   -2.862606  3.056015 -2.585610
H    3.659462 -0.746790 -0.504246
H   -4.628959  1.819046 -3.879621
H   -4.465732 -0.666912 -4.170349
H   -3.216350 -2.823014 -3.687706
H   -1.265270 -3.986908 -2.565308

36
C18H10Fe1N3O4(1+,3)_1 HF=-2419.921021 ZeroPointC=0.244577 NImag=0 LowF=-4.0611 ES64L-G16RevA.03 integral(grid=finegrid) 
C    2.406661  1.907566  0.582121
C    3.353815  2.784195  1.179124
C    3.223801  4.167066  1.068615
C    2.142276  4.697216  0.336383
C    1.204082  3.866003 -0.290781
C    1.307840  2.458976 -0.187901
N    0.424215  1.581634 -0.832569
O   -0.449059  3.032194 -2.416195
C   -0.302508  1.886993 -2.002116
C   -0.848359  0.720301 -2.807969
C   -1.649349  1.062558 -3.904214
C    2.647507  0.497103  0.724562
N    1.741873 -0.401762  0.430709
O    2.127416 -1.736888  0.591932
C    0.770696 -2.307935 -1.478349
N    0.241186 -1.074643 -1.574812
C   -0.465336 -0.658112 -2.673748
C   -0.809465 -1.624786 -3.687473
C   -2.064816  0.103442 -4.861699
C   -1.631646 -1.214640 -4.776408
C    1.648279 -2.703690 -0.315801
C   -0.300613 -2.948889 -3.545817
C    0.511987 -3.287003 -2.469440
Fe   0.000000  0.000000  0.000000
O   -0.716042  0.000000  1.405311
O    2.016607 -3.833241 -0.133813
H    4.189598  2.350090  1.749235
H    3.954240  4.833793  1.549302
H    2.023167  5.788216  0.248181
H    0.380831  4.292041 -0.873680
H   -1.919037  2.123296 -4.021741
H    3.627846  0.130449  1.079390
H   -2.707926  0.419686 -5.696485
H   -1.910930 -1.952866 -5.543676
H   -0.548346 -3.702675 -4.309272
H    0.948235 -4.288343 -2.349060

36
C18H10Fe1N3O4(1+,5)_1 HF=-2419.896060 ZeroPointC=0.243889 NImag=0 LowF=-6.3311 ES64L-G16RevA.03 integral(grid=finegrid) 
C    1.729829  2.104240  1.542389
C    2.248203  2.915269  2.581044
C    1.698423  4.169256  2.869201
C    0.622255  4.650188  2.098254
C    0.097721  3.891379  1.044847
C    0.626845  2.613511  0.742404
N    0.164488  1.838749 -0.322827
O   -0.571885  3.542290 -1.705203
C   -0.333896  2.351105 -1.529865
C   -0.522576  1.369674 -2.677805
C   -1.217590  1.860760 -3.788325
C    2.425336  0.847339  1.303654
N    1.910292 -0.116505  0.594561
O    2.736834 -1.222992  0.380215
C    1.616432 -1.516642 -1.886695
N    0.776854 -0.474550 -1.750014
C    0.147462  0.103971 -2.822994
C    0.195881 -0.558965 -4.104621
C   -1.270941  1.157267 -5.019231
C   -0.550160 -0.017792 -5.191693
C    2.490049 -2.017693 -0.746973
C    1.005943 -1.724784 -4.215009
C    1.752856 -2.179059 -3.132017
Fe   0.000000  0.000000  0.000000
O   -0.731935 -0.000000  1.436503
O    3.095667 -3.055183 -0.822149
H    3.095589  2.540203  3.175580
H    2.107687  4.773239  3.692325
H    0.181418  5.633521  2.322363
H   -0.732741  4.273533  0.440499
H   -1.692836  2.849122 -3.692333
H    3.438291  0.704883  1.726447
H   -1.852142  1.576159 -5.854216
H   -0.534571 -0.535423 -6.163058
H    1.056647 -2.252753 -5.180267
H    2.431953 -3.039974 -3.203064

38
C18H14Fe1N3O2(1+)_0 HF=-2272.070007 ZeroPointC=0.283833 NImag=0 LowF=-0.0064 ES64L-G16RevA.03 integral(grid=finegrid) 
C    2.764078  1.356332 -0.098843
C    3.982607  2.026097  0.190857
C    4.103896  3.412219  0.052341
C    3.019655  4.161851 -0.437276
C    1.805406  3.538168 -0.772014
C    1.644215  2.140747 -0.565432
N    0.445869  1.516708 -0.875067
C   -0.435936  3.537672 -1.915900
C   -0.508238  2.140285 -1.663813
C   -1.542962  1.355413 -2.296574
C   -1.419587  4.160852 -2.702976
C   -2.451998  3.410748 -3.293520
C   -2.492661  2.024681 -3.113581
C    2.733325 -0.085337 -0.025327
C   -1.584274 -0.086210 -2.227822
N    1.635533 -0.802600 -0.132030
C    1.599185 -2.265946 -0.260527
C   -0.728244 -2.266325 -1.446334
N   -0.853882 -0.802983 -1.400923
C    0.755895 -2.691016 -1.482186
Fe   0.000000  0.000000  0.000000
O   -0.705613  0.000000  1.384843
C    0.699200  4.341230 -1.372647
O    0.752634  5.564265 -1.477872
H    4.843240  1.431014  0.534294
H    5.051593  3.909660  0.305409
H    3.086713  5.250957 -0.587154
H   -1.337876  5.249942 -2.845515
H   -3.213081  3.907789 -3.912652
H   -3.275604  1.429248 -3.608779
H    3.699131 -0.615926  0.092818
H   -2.246600 -0.617241 -2.940277
H    1.163562 -2.681144  0.674752
H    2.632761 -2.662724 -0.355969
H   -1.228562 -2.681159 -0.543845
H   -1.258649 -2.663710 -2.338284
H    0.789914 -3.798051 -1.548576
H    1.227552 -2.298363 -2.408070

38
C18H14Fe1N3O2(1+,3)_0 HF=-2272.048048 ZeroPointC=0.282806 NImag=0 LowF=-9.191 AM64L-G16RevA.03 integral(grid=finegrid) 
C   -0.647150 -2.537210 -1.695415
C   -1.006329 -3.848126 -2.097635
C   -0.035478 -4.827737 -2.342140
C    1.325791 -4.492978 -2.255131
C    1.730014 -3.192908 -1.898455
C    0.754077 -2.214053 -1.563462
N    1.133815 -0.942621 -1.183200
C    3.457847 -1.373349 -1.768311
C    2.405952 -0.476616 -1.425479
C    2.665585  0.945238 -1.401395
C    4.753114 -0.877041 -1.998134
C    5.020600  0.502545 -1.945469
C    3.980950  1.400356 -1.679556
C   -1.682837 -1.531175 -1.586296
C    1.608272  1.914203 -1.238632
N   -1.531118 -0.361943 -1.024290
C   -2.519404  0.714284 -1.044708
C   -0.722834  2.583858 -0.825753
N    0.403377  1.642573 -0.791672
C   -1.912575  2.008461 -1.621270
Fe   0.000000  0.000000  0.000000
O   -0.721486 -0.000000  1.415996
C    3.178430 -2.831677 -1.913813
O    4.065651 -3.661510 -2.105403
H   -2.073666 -4.091502 -2.218559
H   -0.339878 -5.844517 -2.629995
H    2.119325 -5.223527 -2.478917
H    5.539088 -1.611704 -2.235006
H    6.036946  0.877669 -2.134383
H    4.176846  2.484223 -1.681280
H   -2.665352 -1.755406 -2.049341
H    1.819490  2.959404 -1.541599
H   -2.855458  0.873694  0.003339
H   -3.398091  0.404043 -1.650164
H   -1.026310  2.789518  0.223470
H   -0.390439  3.540743 -1.282244
H   -2.709753  2.779946 -1.642029
H   -1.602137  1.834157 -2.673521

38
C18H14Fe1N3O2(1+,5)_0 HF=-2272.023450 ZeroPointC=0.281261 NImag=0 LowF=-6.2494 AM64L-G16RevA.03 integral(grid=finegrid) 
C    3.086852  0.130601 -0.737876
C    4.467766  0.451314 -0.784150
C    4.967051  1.425874 -1.657323
C    4.096195  2.050181 -2.563334
C    2.724525  1.729925 -2.587406
C    2.185478  0.813656 -1.642100
N    0.832522  0.528315 -1.633916
C    0.490230  1.711616 -3.735095
C    0.045005  0.801081 -2.736914
C   -1.210820  0.106965 -2.934208
C   -0.330667  2.013194 -4.839506
C   -1.569403  1.377239 -5.012217
C   -1.980991  0.410631 -4.086092
C    2.668864 -0.980958  0.094087
C   -1.631605 -1.003767 -2.102532
N    1.432745 -1.235719  0.429013
C    0.951719 -2.462487  1.068666
C   -1.407354 -2.471007 -0.130371
N   -1.180891 -1.246097 -0.901004
C   -0.073776 -3.200833  0.171474
Fe   0.000000  0.000000  0.000000
O   -0.743788 -0.000000  1.459767
C    1.845498  2.325696 -3.633467
O    2.234199  3.200166 -4.407381
H    5.155821 -0.085107 -0.111719
H    6.038105  1.674880 -1.652250
H    4.452444  2.792366 -3.295301
H    0.051315  2.750296 -5.563514
H   -2.199513  1.611373 -5.882473
H   -2.924795 -0.134141 -4.246899
H    3.460142 -1.677235  0.444465
H   -2.368871 -1.711728 -2.537212
H    0.477863 -2.168159  2.029500
H    1.809266 -3.137408  1.282178
H   -1.905357 -2.176048  0.818014
H   -2.081612 -3.151949 -0.694428
H   -0.330661 -4.151556  0.683767
H    0.414901 -3.476950 -0.787723

47
C24H6Fe1N9O7(1-)_0 HF=-3200.286191 ZeroPointC=0.279137 NImag=0 LowF=-4.6479 ES64L-G16RevA.03 integral(grid=finegrid) 
N    0.396934  1.591783 -0.779026
C    1.451252  2.406990 -0.406868
C    1.189912  3.780574 -0.801198
C   -0.046467  3.778874 -1.442084
C   -0.515457  2.404017 -1.428697
N   -0.983047  4.516789 -2.148790
C   -2.052529  3.674519 -2.607803
C   -1.710890  2.266790 -2.156160
N    2.301339  4.523166 -0.435420
C    3.296776  3.682866  0.170825
C    2.733078  2.274415  0.156009
C    3.784115 -1.282790  0.573873
N    4.949966 -0.650567  0.976305
C    4.781882  0.776694  0.972203
C    3.367321  1.038108  0.490404
C    2.810323 -0.239401  0.303726
C    3.167340 -2.490396  0.254809
C    1.829373 -2.160550 -0.204325
N    1.627236 -0.792656 -0.153562
C    2.113019 -4.450290 -0.410701
N    3.310466 -3.862838  0.124227
C    1.150115 -3.304460 -0.659047
C   -2.632490 -1.293745 -2.791232
C   -1.869823 -0.248278 -2.130493
C   -2.343140  1.027650 -2.484507
C   -3.534629  0.762095 -3.385922
N   -3.622415 -0.664479 -3.529665
N   -0.827797 -0.799205 -1.405839
C   -0.884135 -2.165649 -1.616245
C   -2.013087 -2.498424 -2.468253
C   -0.854534 -4.452710 -1.986719
C   -0.116635 -3.306392 -1.320783
N   -1.979694 -3.870025 -2.663975
O    4.362607  4.121018  0.575381
O   -3.001844  4.110923 -3.240258
O   -0.622937 -5.651547 -2.016905
O   -4.314660  1.523521 -3.936935
O    5.676049  1.540513  1.302169
O    2.002722 -5.652076 -0.598706
Fe   0.000000  0.000000  0.000000
O   -0.707835  0.000000  1.389205
H   -0.994170  5.519367 -2.324688
H    2.463488  5.520297 -0.560248
H    5.831240 -1.072786  1.261355
H    4.108247 -4.441402  0.379215
H   -4.353707 -1.089307 -4.096168
H   -2.616353 -4.445441 -3.211416

47
C24H6Fe1N9O7(1-,3)_0 HF=-3200.263351 ZeroPointC=0.277963 NImag=0 LowF=-2.9143 ES64L-G16RevA.03 integral(grid=finegrid) 
N   -0.025914 -0.913302 -1.678716
C   -0.752913 -0.569420 -2.795457
C   -0.916704 -1.713676 -3.688014
C   -0.235050 -2.764485 -3.094329
C    0.327390 -2.236047 -1.854282
N    0.183552 -4.083487 -3.192420
C    1.024893 -4.433904 -2.085672
C    1.135131 -3.191384 -1.217020
N   -1.644011 -1.264544 -4.780639
C   -1.953174  0.130744 -4.649094
C   -1.322419  0.589581 -3.346042
C   -0.237769  3.717828 -1.624158
N   -0.981789  4.265204 -2.658256
C   -1.592827  3.234073 -3.443450
C   -1.162780  1.914057 -2.825816
C   -0.399716  2.273886 -1.700119
C    0.670363  3.959132 -0.600868
C    1.046133  2.658008 -0.064240
N    0.369274  1.653627 -0.724741
C    2.255906  4.283621  1.063114
N    1.398122  4.909646  0.094984
C    2.028759  2.791705  0.933663
C    3.300554 -1.778482  1.480789
C    2.199448 -1.707451  0.532547
C    1.988443 -2.948900 -0.090766
C    2.976146 -3.891059  0.577639
N    3.734467 -3.094704  1.498504
N    1.756307 -0.399404  0.406553
C    2.539617  0.355590  1.245501
C    3.516687 -0.479946  1.928929
C    3.869681  1.732089  2.547469
C    2.724716  1.712439  1.556694
N    4.291080  0.364275  2.705947
O   -2.603867  0.736234 -5.486761
O    1.516488 -5.545530 -1.965846
O    4.411762  2.652036  3.139748
O    3.174948 -5.086786  0.429237
O   -2.295476  3.476317 -4.412757
O    2.996059  4.926040  1.792128
Fe   0.000000  0.000000  0.000000
O   -0.723953  0.000000  1.420839
H   -0.013266 -4.755227 -3.931380
H   -1.974796 -1.798525 -5.581634
H   -1.075879  5.245388 -2.916238
H    1.394699  5.920270 -0.026830
H    4.502686 -3.498709  2.030311
H    5.084398  0.127216  3.298281

47
C24H6Fe1N9O7(1-,5)_0 HF=-3200.250830 ZeroPointC=0.277740 NImag=0 LowF=-5.4692 ES64L-G16RevA.03 integral(grid=finegrid) 
N    1.789419 -0.364251  0.565146
C    2.570955 -1.451316  0.310105
C    3.689895 -1.519437  1.253160
C    3.570332 -0.406846  2.073746
C    2.389602  0.314287  1.611128
N    4.155510  0.370472  3.062100
C    3.419438  1.583741  3.252064
C    2.293176  1.576096  2.220444
N    4.430019 -2.634786  0.904740
C    3.869907 -3.286036 -0.251129
C    2.655742 -2.472584 -0.657392
C    0.560088 -1.866386 -3.690049
N    1.234847 -3.010399 -4.085352
C    2.044481 -3.516215 -3.018009
C    1.872988 -2.552013 -1.853194
C    0.902853 -1.625518 -2.293931
C   -0.224804 -0.794415 -4.090536
C   -0.346516  0.081065 -2.931651
N    0.292046 -0.471373 -1.834661
C   -1.351343  1.121754 -4.750875
N   -0.852699 -0.159808 -5.150341
C   -0.951355  1.304608 -3.293991
C    0.252288  4.123682  0.380967
C    0.608366  2.746113  0.702703
C    1.478047  2.689701  1.804236
C    1.555151  4.132872  2.298355
N    0.818910  4.925453  1.360525
N    0.140258  1.886390 -0.275272
C   -0.445255  2.665741 -1.227791
C   -0.409442  4.077434 -0.837824
C   -1.398771  3.905649 -2.937298
C   -0.991432  2.506055 -2.517121
N   -1.003429  4.784732 -1.867423
O    4.373198 -4.289183 -0.731947
O    3.724408  2.402385  4.104453
O   -1.939583  4.324838 -3.948536
O    2.105985  4.622023  3.271567
O    2.710194 -4.534257 -3.127195
O   -1.964852  1.852195 -5.513479
Fe   0.000000  0.000000  0.000000
O   -0.739914  0.000000  1.452164
H    4.945377  0.140443  3.661854
H    5.289106 -2.980890  1.328190
H    1.198285 -3.485856 -4.984876
H   -0.985802 -0.500222 -6.100573
H    0.713624  5.929067  1.495123
H   -1.138503  5.790931 -1.947711

77
C30H36Fe1N6O4(2+)_0 HF=-3056.492345 ZeroPointC=0.618429 NImag=0 LowF=-4.863 ES64L-G16RevA.03 integral(grid=finegrid) 
C   -1.684053  1.436040 -2.054938
C   -2.759588  2.072252 -2.700062
C   -2.880586  3.462471 -2.726528
C   -1.901269  4.261911 -2.115139
C   -0.812291  3.651978 -1.485868
C   -0.672858  2.237556 -1.427466
N    0.391728  1.611209 -0.768810
O    1.857277  3.413002 -0.775539
C    1.605676  2.232256 -0.502189
C    2.679108  1.389326  0.160911
C    3.769293  2.154283  0.613021
C    3.878635 -0.614783  0.894361
C    2.723156 -0.038401  0.297598
C    4.882291  1.563344  1.212500
C    4.940351  0.167708  1.356538
O    2.745876 -2.838683 -0.311981
C    1.717931 -2.160066 -0.435614
N    1.635378 -0.806159 -0.134193
C    0.567222 -4.228324 -1.010534
C    0.460299 -2.826598 -0.961823
C   -0.462595 -5.026150 -1.510971
C   -1.635188 -4.428732 -2.000859
C   -1.754733 -3.036593 -1.983443
C   -0.729689 -2.199658 -1.461817
O   -2.512321 -0.575890 -3.010300
C   -1.724434 -0.074182 -2.197986
N   -0.852503 -0.806445 -1.401758
Fe   0.000000  0.000000  0.000000
O   -0.704794  0.000000  1.383236
N   -4.078093  4.058402 -3.433164
N    6.000145  2.466942  1.684235
N   -0.264934 -6.526051 -1.510217
C   -4.054066  3.647073 -4.891649
C   -4.090273  5.564308 -3.373614
C   -5.349040  3.554221 -2.779988
C    5.459709  3.437615  2.714796
C    7.131918  1.698853  2.317366
C    6.557197  3.234069  0.501671
C    0.940051 -6.873188 -2.361518
C   -1.456755 -7.262561 -2.065634
C   -0.040824 -7.001590 -0.088944
H   -3.470512  1.388483 -3.189596
H   -1.951313  5.357983 -2.104249
H   -0.032670  4.269653 -1.028204
H    3.673031  3.237480  0.438131
H    3.928596 -1.705045  0.981166
H    5.788390 -0.346704  1.825487
H    1.525916 -4.627752 -0.644809
H   -2.475763 -5.009392 -2.400945
H   -2.655359 -2.562719 -2.387386
H   -4.927814  4.092452 -5.402640
H   -4.093774  2.546829 -4.958948
H   -3.112887  4.013171 -5.339021
H   -4.989966  5.919288 -3.907095
H   -4.129027  5.887843 -2.318967
H   -3.184759  5.957725 -3.867024
H   -6.217531  4.000610 -3.298846
H   -5.334543  3.853213 -1.716743
H   -5.384157  2.454594 -2.857252
H    6.284852  4.088685  3.058479
H    5.047162  2.854507  3.557381
H    4.661556  4.045348  2.256461
H    7.901645  2.425159  2.633441
H    6.753856  1.148710  3.196433
H    7.559259  1.000767  1.576930
H    7.378333  3.885700  0.853990
H    5.754016  3.842870  0.053328
H    6.929401  2.504742 -0.239678
H    1.073277 -7.971003 -2.360529
H    1.833710 -6.380893 -1.942229
H    0.757561 -6.504020 -3.386417
H   -1.237019 -8.344405 -2.029445
H   -2.343932 -7.040884 -1.447440
H   -1.624726 -6.951491 -3.111194
H    0.097657 -8.098736 -0.097478
H   -0.924917 -6.725138  0.512787
H    0.856799 -6.508495  0.320497

77
C30H36Fe1N6O4(2+,3)_0 HF=-3056.470025 ZeroPointC=0.617004 NImag=0 LowF=-6.5713 ES64L-G16RevA.03 integral(grid=finegrid) 
C    2.133118  1.982662  0.947797
C    2.775216  2.994016  1.682205
C    3.652778  2.691482  2.725524
C    3.926338  1.350828  3.043011
C    3.314517  0.330782  2.309404
C    2.398625  0.610727  1.258213
N    1.751941 -0.387927  0.534311
O    3.239918 -2.104108  0.976479
C    2.206929 -1.687022  0.433607
C    1.402483 -2.645265 -0.426833
C    1.748352 -3.992153 -0.218490
C   -0.043988 -3.375410 -2.263437
C    0.474471 -2.312489 -1.470180
C    1.203077 -5.016103 -0.993880
C    0.303247 -4.707513 -2.028806
O   -0.640156 -1.154324 -3.847795
C   -0.438483 -0.489855 -2.821134
N    0.089456 -0.983929 -1.646380
C   -1.616784  1.351368 -3.914891
C   -0.818744  0.980969 -2.818144
C   -2.032736  2.670405 -4.102514
C   -1.642358  3.664879 -3.190312
C   -0.831779  3.321379 -2.104930
C   -0.398073  1.984560 -1.886159
O    1.418422  3.695139 -0.534386
C    1.290715  2.512505 -0.192684
N    0.404469  1.631232 -0.793815
Fe   0.000000  0.000000  0.000000
O   -0.720770 -0.000000  1.414591
N    4.291772  3.839886  3.474297
N    1.627285 -6.437540 -0.697283
N   -2.885009  2.983687 -5.312770
C    5.111427  4.673210  2.509752
C    5.205305  3.370746  4.577311
C    3.208221  4.696668  4.097316
C    1.268592 -6.781123  0.733981
C    0.953031 -7.439058 -1.599240
C    3.124985 -6.564166 -0.893699
C   -2.099377  2.663520 -6.569367
C   -3.291543  4.433503 -5.371882
C   -4.147241  2.146412 -5.273116
H    2.551156  4.020206  1.352191
H    4.606784  1.060550  3.853362
H    3.545023 -0.715782  2.534070
H    2.501621 -4.159235  0.567208
H   -0.724616 -3.125518 -3.084547
H   -0.148461 -5.475680 -2.669100
H   -1.853436  0.528458 -4.607707
H   -1.949353  4.713522 -3.288411
H   -0.503964  4.099638 -1.408352
H    5.575774  5.509067  3.065406
H    4.451909  5.063859  1.716534
H    5.886340  4.024560  2.063819
H    5.630080  4.262863  5.071009
H    4.624400  2.780619  5.307206
H    6.017875  2.761559  4.145088
H    3.683925  5.527885  4.650257
H    2.615181  4.062857  4.780448
H    2.558085  5.093907  3.299941
H    1.580539 -7.821873  0.940157
H    0.176069 -6.671401  0.854374
H    1.789713 -6.086800  1.414277
H    1.305764 -8.446131 -1.314068
H   -0.140730 -7.374213 -1.464778
H    1.227648 -7.230649 -2.647740
H    3.426201 -7.606524 -0.679823
H    3.640912 -5.870924 -0.208112
H    3.360442 -6.297186 -1.939325
H   -2.725695  2.895933 -7.450619
H   -1.828951  1.593918 -6.564833
H   -1.182231  3.279096 -6.570275
H   -3.914739  4.577097 -6.272515
H   -3.875604  4.686546 -4.469957
H   -2.389095  5.065277 -5.439535
H   -4.763311  2.390243 -6.158397
H   -4.692726  2.383527 -4.342301
H   -3.874718  1.077907 -5.283806

77
C30H36Fe1N6O4(2+,5)_0 HF=-3056.448510 ZeroPointC=0.616490 NImag=0 LowF=-0.005 ES64L-G16RevA.03 integral(grid=finegrid) 
C    3.051588  0.290564 -0.615407
C    4.372255  0.774080 -0.644857
C    5.366912  0.256943  0.186740
C    5.062235 -0.788585  1.074350
C    3.762267 -1.296181  1.114234
C    2.720228 -0.780273  0.289273
N    1.420729 -1.270013  0.345165
O    1.828956 -3.292853  1.408955
C    1.051983 -2.494086  0.867700
C   -0.410789 -2.913209  0.705623
C   -0.739163 -4.034801  1.486799
C   -2.646785 -3.066757 -0.295927
C   -1.398376 -2.396327 -0.203369
C   -1.989749 -4.649669  1.404606
C   -2.953255 -4.172798  0.500772
O   -2.467302 -1.709272 -2.773710
C   -1.669126 -0.971386 -2.179279
N   -1.128586 -1.244220 -0.943015
C   -2.151588  0.748048 -3.849236
C   -1.270677  0.347560 -2.829370
C   -1.919252  1.896849 -4.608457
C   -0.772698  2.673354 -4.373514
C    0.128547  2.280068 -3.379401
C   -0.088709  1.122555 -2.583912
O    2.710096  1.581058 -2.585001
C    2.169970  0.930718 -1.680530
N    0.801554  0.734727 -1.573138
Fe   0.000000  0.000000  0.000000
O   -0.739812 -0.000000  1.451962
N    6.759291  0.839634  0.078292
N   -2.253586 -5.837448  2.304551
N   -2.919395  2.248702 -5.687953
C    7.280839  0.630649 -1.329209
C    7.728011  0.194610  1.035476
C    6.711522  2.321733  0.389299
C   -2.102175 -5.411825  3.751234
C   -3.640905 -6.398121  2.128101
C   -1.259799 -6.936712  1.987249
C   -2.957599  1.132287 -6.712991
C   -2.569108  3.528227 -6.403312
C   -4.291847  2.420586 -5.069260
H    4.557420  1.559402 -1.394159
H    5.806333 -1.230655  1.748889
H    3.517922 -2.128277  1.783856
H    0.072930 -4.400391  2.133971
H   -3.384941 -2.696350 -1.015925
H   -3.946705 -4.626276  0.396059
H   -3.004184  0.071618 -4.017155
H   -0.548099  3.585910 -4.939703
H    1.037603  2.867376 -3.211341
H    8.298077  1.058649 -1.399611
H    6.606459  1.132039 -2.043776
H    7.299595 -0.454551 -1.534070
H    8.714251  0.672485  0.897323
H    7.378590  0.351675  2.070688
H    7.801639 -0.883355  0.810515
H    7.734447  2.734771  0.313057
H    6.315124  2.449443  1.412349
H    6.045493  2.821961 -0.333690
H   -2.302088 -6.283665  4.401471
H   -2.825385 -4.601381  3.952157
H   -1.076027 -5.042381  3.915215
H   -3.754671 -7.251086  2.820668
H   -4.383754 -5.618738  2.371095
H   -3.766518 -6.743793  1.087493
H   -1.462998 -7.801402  2.645998
H   -0.236001 -6.562138  2.156058
H   -1.382414 -7.218062  0.926160
H   -3.686937  1.397130 -7.500818
H   -3.256951  0.193875 -6.216084
H   -1.945396  1.020615 -7.140755
H   -3.347383  3.718230 -7.163774
H   -2.546041  4.359118 -5.676813
H   -1.587733  3.416241 -6.895669
H   -5.011472  2.681673 -5.867160
H   -4.235440  3.227202 -4.316726
H   -4.591606  1.477077 -4.583251

41
C21H12Fe1N3O4(1-)_0 HF=-2535.806009 ZeroPointC=0.283402 NImag=0 LowF=-5.879 ES64L-G16RevA.03 integral(grid=finegrid) 
C    2.690904  1.398834  0.125055
C    2.716342 -0.024488  0.302352
N    1.632678 -0.802274 -0.142618
O    2.817193 -2.766867 -0.493688
C    1.747839 -2.134620 -0.521765
C    0.487822 -2.826433 -0.989582
C   -0.719920 -2.202677 -1.447775
O   -2.362038 -0.595996 -3.146536
C   -1.657705 -0.076331 -2.264772
N   -0.842040 -0.802770 -1.405191
C   -1.669514  1.425713 -2.094406
C   -0.682376  2.226150 -1.429276
O    1.900665  3.357141 -0.975825
C    1.632401  2.207385 -0.589058
N    0.395073  1.603098 -0.775373
C    3.782569  2.163635  0.594677
C    4.871264  1.582200  1.250496
C    4.889074  0.186314  1.430689
C    3.837714 -0.605033  0.958409
C   -1.780004 -3.034042 -1.905783
C    0.581335 -4.236223 -1.023033
C   -0.473063 -5.041844 -1.461912
C   -1.659866 -4.426802 -1.903122
C   -2.909777  3.459762 -2.709403
C   -1.945148  4.241493 -2.046097
C   -0.846529  3.639522 -1.425452
C   -2.753218  2.071130 -2.731981
Fe   0.000000  0.000000  0.000000
O   -0.710813 -0.000000  1.395049
H    3.732073  3.246974  0.408160
H    5.700643  2.208607  1.616492
H    5.735139 -0.297535  1.946720
H    3.860537 -1.694755  1.066263
H   -2.688452 -2.548217 -2.277627
H    1.537876 -4.666843 -0.690698
H   -0.372426 -6.139167 -1.463443
H   -2.508026 -5.039318 -2.251887
H   -3.773517  3.931155 -3.205336
H   -2.046634  5.339068 -2.010937
H   -0.075504  4.244248 -0.936091
H   -3.466211  1.418037 -3.257372

41
C21H12Fe1N3O4(1-,3)_0 HF=-2535.784162 ZeroPointC=0.282314 NImag=0 LowF=-4.4088 ES64L-G16RevA.03 integral(grid=finegrid) 
C    1.369954 -2.620754 -0.578768
C    0.396514 -2.245122 -1.564908
N    0.031518 -0.899643 -1.697883
O   -0.651358 -0.966202 -3.919622
C   -0.490981 -0.352912 -2.849000
C   -0.940330  1.090253 -2.746543
C   -0.509071  2.039416 -1.766037
O    1.496404  3.666926 -0.625013
C    1.344156  2.499037 -0.229494
N    0.380600  1.648946 -0.746970
C    2.219102  1.962385  0.875189
C    2.454479  0.581205  1.165083
O    3.332548 -2.089553  0.657913
C    2.236586 -1.681993  0.233645
N    1.765584 -0.401570  0.443641
C    1.672822 -3.989943 -0.404712
C    1.044594 -4.990756 -1.151046
C    0.101420 -4.618500 -2.129054
C   -0.212104 -3.273414 -2.340314
C   -1.017559  3.365295 -1.832667
C   -1.834102  1.508551 -3.756283
C   -2.332604  2.814203 -3.808170
C   -1.918624  3.742059 -2.833527
C    3.801634  2.615324  2.636986
C    4.029371  1.256203  2.923091
C    3.376484  0.254595  2.197421
C    2.909981  2.948153  1.612260
Fe   0.000000  0.000000  0.000000
O   -0.726321  0.000000  1.425485
H    2.450245 -4.228007  0.336940
H    1.294327 -6.050818 -0.983942
H   -0.399253 -5.388945 -2.739182
H   -0.921960 -2.972231 -3.119223
H   -0.668020  4.091832 -1.090625
H   -2.110032  0.750854 -4.505331
H   -3.037985  3.109866 -4.601412
H   -2.301790  4.775830 -2.851263
H    4.319345  3.405212  3.204536
H    4.729342  0.966998  3.724810
H    3.574515 -0.804845  2.392737
H    2.718156  3.994304  1.329750

41
C21H12Fe1N3O4(1-,5)_0 HF=-2535.762173 ZeroPointC=0.281455 NImag=0 LowF=-6.6345 ES64L-G16RevA.03 integral(grid=finegrid) 
C   -0.236025 -3.016063  0.413468
C   -1.276865 -2.440340 -0.395185
N   -1.080858 -1.209098 -1.033719
O   -2.299434 -1.647326 -2.953072
C   -1.598787 -0.883977 -2.266201
C   -1.308232  0.516402 -2.780452
C   -0.162624  1.320555 -2.467919
O    2.641142  1.779483 -2.532246
C    2.129137  1.109580 -1.620639
N    0.765661  0.883639 -1.502695
C    3.021743  0.511410 -0.548158
C    2.732888 -0.624091  0.288427
O    2.068167 -3.355560  0.929261
C    1.204282 -2.538241  0.563658
N    1.472592 -1.225518  0.243208
C   -0.504013 -4.233208  1.078866
C   -1.738259 -4.883276  0.982333
C   -2.746953 -4.323682  0.175023
C   -2.516708 -3.126272 -0.506772
C   -0.012798  2.573627 -3.122000
C   -2.238512  0.997634 -3.727267
C   -2.091044  2.242969 -4.347647
C   -0.965593  3.029542 -4.038984
C    5.277489  0.659054  0.427926
C    4.993495 -0.453372  1.243141
C    3.750661 -1.087778  1.171315
C    4.297215  1.113604 -0.459277
Fe   0.000000  0.000000  0.000000
O   -0.743419 -0.000000  1.459042
H    0.322808 -4.659204  1.666790
H   -1.913142 -5.825442  1.526585
H   -3.725079 -4.823645  0.077900
H   -3.286384 -2.691115 -1.155402
H    0.882606  3.165988 -2.900503
H   -3.081818  0.332154 -3.967110
H   -2.841805  2.595478 -5.073033
H   -0.824135  4.011428 -4.520533
H    6.257129  1.160788  0.480003
H    5.752857 -0.835750  1.945791
H    3.529767 -1.976379  1.773737
H    4.486594  1.957057 -1.140272

47
C21H9Fe1N6O10(1-)_1 HF=-3148.979535 ZeroPointC=0.290317 NImag=0 LowF=-3.757 ES64L-G16RevA.03 integral(grid=finegrid) 
Fe   0.000000  0.000000  0.000000
N    0.394901  1.603056 -0.775037
C   -0.678050  2.230170 -1.415731
C   -1.672844  1.432302 -2.080834
C   -1.661379 -0.068502 -2.264486
N   -0.841079 -0.801508 -1.406518
C    2.709649 -0.034803  0.309892
C    2.685433  1.393753  0.144498
C    1.635856  2.208647 -0.576784
N    1.632103 -0.801381 -0.144645
C    1.742016 -2.139622 -0.523009
C   -0.732021 -2.195062 -1.443710
C    0.474737 -2.825699 -0.980576
C   -0.834100  3.648382 -1.405068
C   -1.927836  4.260361 -2.010299
C   -2.886189  3.463355 -2.662653
C   -2.756189  2.073530 -2.707611
C    0.565352 -4.228804 -1.005509
C   -1.801936 -3.020068 -1.902544
C   -1.699938 -4.408108 -1.894758
C   -0.508720 -5.006013 -1.444537
C    4.878269  0.147521  1.451150
C    4.839993  1.542410  1.272733
C    3.767728  2.155151  0.620774
C    3.829729 -0.628023  0.965196
O   -2.359325 -0.582527 -3.146574
O    2.805838 -2.769956 -0.502878
O    1.906279  3.352840 -0.960281
O   -0.708138  0.000000  1.389800
N   -0.391243 -6.472867 -1.438872
N   -4.042313  4.104057 -3.309469
N    5.948363  2.368260  1.777714
O    0.661067 -6.969531 -1.018142
O   -1.357366 -7.127862 -1.856145
O   -4.878478  3.375460 -3.858144
O   -4.112046  5.340878 -3.265631
O    6.892130  1.785875  2.331517
O    5.876649  3.593873  1.623325
H   -0.061007  4.250141 -0.916058
H   -2.062639  5.350325 -1.990025
H   -3.494458  1.461339 -3.242012
H   -2.708195 -2.531351 -2.275122
H   -2.526881 -5.048799 -2.229829
H    5.734613 -0.302120  1.971828
H    3.759465  3.241363  0.461157
H    3.851173 -1.717984  1.067183
H    1.501135 -4.703049 -0.681774

47
C21H9Fe1N6O10(1-,3)_1 HF=-3148.957747 ZeroPointC=0.289272 NImag=0 LowF=-4.8377 ES64L-G16RevA.03 integral(grid=finegrid) 
Fe   0.000000  0.000000  0.000000
N    0.049538 -0.914753 -1.685299
C    0.409855 -2.252396 -1.552432
C    1.370959 -2.625942 -0.547680
C    2.232009 -1.686005  0.268773
N    1.760527 -0.397216  0.468321
C   -0.481763  2.039525 -1.777673
C   -0.914641  1.077861 -2.752417
C   -0.469108 -0.366457 -2.845706
N    0.380770  1.649344 -0.747303
C    1.316283  2.508554 -0.179029
C    2.430415  0.575820  1.204582
C    2.168270  1.962160  0.939245
C   -0.184575 -3.282199 -2.344725
C    0.118219 -4.622714 -2.131342
C    1.044783 -4.968687 -1.128738
C    1.674760 -3.986245 -0.361688
C    2.823299  2.945850  1.698777
C    3.361294  0.243072  2.233815
C    3.983422  1.231831  2.990458
C    3.706464  2.584165  2.719196
C   -1.844738  3.756669 -2.884869
C   -2.247378  2.802060 -3.836866
C   -1.783356  1.485936 -3.779726
C   -0.965927  3.378052 -1.874107
O    3.319028 -2.090057  0.702849
O    1.464856  3.679656 -0.548542
O   -0.611965 -0.979543 -3.912087
O   -0.723841 -0.000000  1.420618
N    4.362545  3.632268  3.515452
N    1.364151 -6.384911 -0.895614
N   -3.172123  3.198277 -4.912386
O    4.077453  4.811475  3.270770
O    5.164519  3.272802  4.389741
O    2.168339 -6.659044  0.004324
O    0.805591 -7.225891 -1.615400
O   -3.541567  4.380724 -4.944468
O   -3.528192  2.331128 -5.719526
H   -0.883496 -2.985572 -3.134450
H   -0.350363 -5.421105 -2.722860
H    2.433921 -4.264723  0.380897
H    3.580681 -0.815140  2.409374
H    4.683991  0.981919  3.798867
H   -2.235306  4.780882 -2.955887
H   -2.078788  0.753702 -4.542710
H   -0.619485  4.111594 -1.138576
H    2.642259  4.003597  1.467343

47
C21H9Fe1N6O10(1-,5)_1 HF=-3148.935147 ZeroPointC=0.288457 NImag=0 LowF=-4.296 ES64L-G16RevA.03 integral(grid=finegrid) 
Fe   0.000000  0.000000  0.000000
N   -1.091522 -1.224998 -1.000988
C   -1.320267 -2.424099 -0.329417
C   -0.297850 -2.983205  0.519263
C    1.153682 -2.535978  0.655872
N    1.457680 -1.239541  0.279889
C   -0.127432  1.257229 -2.507015
C   -1.292126  0.463269 -2.794357
C   -1.610303 -0.916492 -2.243125
N    0.777336  0.835937 -1.525607
C    2.147759  1.065863 -1.615761
C    2.720816 -0.665159  0.316353
C    3.020626  0.471036 -0.524085
C   -2.571177 -3.098227 -0.441282
C   -2.839434 -4.254121  0.284848
C   -1.839855 -4.771832  1.128832
C   -0.588703 -4.159684  1.233033
C    4.293232  1.063616 -0.438454
C    3.741477 -1.150046  1.192544
C    4.986055 -0.534368  1.270629
C    5.252719  0.580671  0.454267
C   -0.872992  2.926903 -4.148448
C   -2.007577  2.138532 -4.411579
C   -2.207452  0.919086 -3.758950
C    0.058221  2.482037 -3.213581
O    1.992086 -3.358065  1.050508
O    2.676773  1.721913 -2.520997
O   -2.322430 -1.682550 -2.905830
O   -0.741479  0.000000  1.455235
N    6.563872  1.241785  0.534383
N   -2.115771 -5.989997  1.910431
N   -2.996903  2.601439 -5.399486
O    6.756911  2.237986 -0.174281
O    7.402409  0.762595  1.311547
O   -1.227990 -6.412315  2.660678
O   -3.226245 -6.522015  1.770713
O   -2.771868  3.674018 -5.977603
O   -3.994838  1.897207 -5.594719
H   -3.324319 -2.679828 -1.118838
H   -3.808687 -4.767127  0.223506
H    0.194524 -4.605222  1.860072
H    3.514254 -2.036821  1.794561
H    5.765604 -0.894035  1.956156
H   -0.746104  3.877554 -4.683967
H   -3.074028  0.292118 -4.007270
H    0.962960  3.065260 -3.009834
H    4.530456  1.905366 -1.102025

47
C27H12Fe1N3O4(1-)_0 HF=-2764.333493 ZeroPointC=0.320572 NImag=0 LowF=-6.0508 ES64L-G16RevA.03 integral(grid=finegrid) 
Fe   0.000000  0.000000  0.000000
N    1.622049 -0.781162 -0.203542
C    1.693671 -2.147578 -0.402063
C    0.491094 -2.837725 -0.956877
C   -0.636045 -2.153163 -1.553806
N   -0.787084 -0.781176 -1.433043
C    1.578989  2.221185 -0.462783
C    2.676806  1.420179  0.156181
C    2.725594 -0.026346  0.159868
N    0.417081  1.561559 -0.818567
C   -0.595145  2.178092 -1.536105
C   -1.733278 -0.075365 -2.152870
C   -1.699219  1.415757 -2.079262
C    3.929770 -0.690786  0.543201
C    4.051392 -2.172083  0.413612
C    2.880753 -2.824280 -0.134971
C   -1.610569 -2.900556 -2.281939
C   -2.697209 -2.202975 -3.029373
C   -2.643535 -0.758003 -2.955446
C    1.714282  3.580033 -0.734658
C   -0.543298  3.589983 -1.742172
O   -0.709312 -0.000000  1.392102
C   -2.757222  2.147469 -2.657321
C    3.792046  2.098231  0.690274
C    0.655470  4.373250 -1.322922
C   -1.613226  4.261338 -2.361875
C   -2.734215  3.547368 -2.787901
C    0.477364 -4.247252 -0.998284
C    4.946624  1.432205  1.138431
C    5.026475  0.043004  1.031581
C   -0.528447 -4.980956 -1.652116
C   -1.550157 -4.305717 -2.321396
O    5.098893 -2.775601  0.725657
O   -3.551447 -2.832516 -3.687270
O    0.732544  5.605797 -1.506508
H    2.980944 -3.898758 -0.332874
H   -3.370713 -0.220184 -3.576493
H    2.645219  4.115900 -0.511195
H   -3.633742  1.598527 -3.027721
H    3.759153  3.194595  0.752231
H   -1.511358  5.352409 -2.472817
H   -3.594008  4.064730 -3.242108
H    1.291643 -4.794693 -0.504137
H    5.783947  2.015666  1.552772
H    5.915757 -0.537409  1.323770
H   -0.489723 -6.081721 -1.644742
H   -2.344287 -4.816547 -2.888403

47
C27H12Fe1N3O4(1-,3)_0 HF=-2764.311548 ZeroPointC=0.319315 NImag=0 LowF=-6.5326 ES64L-G16RevA.03 integral(grid=finegrid) 
C    2.171143  1.890209  1.041515
C    1.103328  2.513487  0.296357
N    0.244935  1.763641 -0.480711
C   -0.668466  2.340070 -1.337414
C   -1.449666  1.453748 -2.249765
C   -1.058238  0.098350 -2.573231
C   -0.102067 -2.439572 -3.308689
C    0.382212 -1.787089 -2.175397
N   -0.107241 -0.554790 -1.821152
C    1.460713 -2.366476 -1.317617
C    2.208805 -1.606554 -0.338473
C    3.833364  0.012242  1.294061
C    2.615984  0.485435  0.810941
N    1.813371 -0.337235  0.051698
C    2.891008  2.702576  1.939169
C    2.663902  4.085845  2.060083
C    1.714345  4.700597  1.243241
C    0.933336  3.930119  0.361573
C   -1.678380 -0.572102 -3.672640
C   -2.560128  1.984360 -2.936637
C   -3.215258  1.287954 -3.969021
C   -2.746779  0.031411 -4.360637
C   -0.786171  3.727259 -1.395882
C    2.973550 -4.278109 -0.906314
C    3.762969 -3.497258 -0.060237
C    3.394074 -2.171048  0.227251
C    1.853070 -3.703998 -1.531058
C   -0.059652  4.615663 -0.513397
C   -1.191147 -1.913845 -4.106734
C    4.276829 -1.352169  1.107615
O   -0.213940  5.854486 -0.492948
O   -1.688226 -2.510201 -5.085118
O    5.322737 -1.816840  1.606315
Fe   0.000000  0.000000  0.000000
O   -0.725351  0.000000  1.423581
H    0.316463 -3.398412 -3.639842
H    4.511282  0.666034  1.856533
H    3.669181  2.239322  2.561127
H    3.252990  4.672687  2.782340
H    1.519428  5.784675  1.251431
H   -2.917161  2.986614 -2.659941
H   -4.079808  1.749091 -4.472143
H   -3.185164 -0.544048 -5.191448
H   -1.443516  4.204127 -2.134230
H    3.231424 -5.329548 -1.108987
H    4.682775 -3.865310  0.421237
H    1.264120 -4.315372 -2.228496

47
C27H12Fe1N3O4(1-,5)_0 HF=-2764.287293 ZeroPointC=0.318556 NImag=0 LowF=-4.7349 ES64L-G16RevA.03 integral(grid=finegrid) 
C   -1.334709  0.389658 -2.785310
C   -1.738246 -0.808479 -2.072213
N   -1.013739 -1.279915 -1.003912
C   -1.247297 -2.501511 -0.420788
C   -0.266380 -2.993756  0.603214
C    1.074492 -2.465664  0.789438
C    3.750626 -1.584912  0.798424
C    2.742029 -0.821407  0.209844
N    1.443849 -1.248845  0.259961
C    3.035332  0.446187 -0.534399
C    2.139282  1.052358 -1.501266
C    0.500706  1.914118 -3.619415
C    0.015895  1.027628 -2.659038
N    0.807809  0.679266 -1.585415
C   -2.236816  0.895541 -3.743866
C   -3.434880  0.240613 -4.083252
C   -3.749838 -0.979770 -3.480787
C   -2.914565 -1.510624 -2.481813
C    2.038821 -3.228268  1.517273
C   -0.597839 -4.146036  1.343648
C    0.332904 -4.836291  2.142199
C    1.660216 -4.404553  2.189385
C   -2.311250 -3.286185 -0.864311
C    4.759808  2.091352 -1.198527
C    3.939453  2.574166 -2.220101
C    2.639730  2.060582 -2.380934
C    4.310175  1.031649 -0.390401
C   -3.257726 -2.824519 -1.860822
C    3.465861 -2.792441  1.550503
C    1.794916  2.557927 -3.505201
O   -4.266487 -3.471771 -2.212634
O    4.339544 -3.444494  2.160679
O    2.202445  3.431775 -4.298538
Fe   0.000000  0.000000  0.000000
O   -0.740580  0.000000  1.453470
H    4.807703 -1.297662  0.727930
H   -0.086607  2.171962 -4.509747
H   -1.986344  1.834608 -4.257216
H   -4.102602  0.686241 -4.837473
H   -4.646645 -1.565942 -3.737335
H   -1.625845 -4.530114  1.279815
H    0.011177 -5.729181  2.701482
H    2.448209 -4.934810  2.747015
H   -2.473204 -4.302171 -0.481866
H    5.765455  2.510482 -1.036574
H    4.251856  3.360576 -2.925128
H    4.985486  0.627916  0.377172

50
C27H15Fe1N6O1(1-)_0 HF=-2704.728730 ZeroPointC=0.354560 NImag=0 LowF=-4.5955 ES64L-G16RevA.03 integral(grid=finegrid) 
C   -1.608274  1.407934 -2.198346
C   -2.621462  2.088942 -2.973542
C   -3.410113  1.328810 -3.893674
C   -3.157662 -0.026123 -4.022537
N   -2.295735 -0.704315 -3.235502
C   -1.587937 -0.052089 -2.302003
N   -0.819176 -0.791308 -1.413459
C   -1.816907 -3.017859 -1.735392
C   -0.716242 -2.191859 -1.420847
C    0.552466 -2.809816 -1.093368
C   -1.679523 -4.415450 -1.821397
C   -0.442718 -5.023650 -1.631787
C    0.689450 -4.237421 -1.278884
N    2.941978 -2.694756 -0.556435
C    1.738299 -2.105651 -0.602032
C    1.983473 -4.829406 -1.132538
C    3.059480 -4.009102 -0.840620
C    3.728276 -0.573946  1.090337
C    2.690146 -0.015068  0.314071
N    1.624335 -0.792065 -0.167861
C    4.953015  1.528971  1.110126
C    3.916099  2.147314  0.357002
C    2.726990  1.400940  0.010375
C    4.833577  0.197191  1.494279
C    4.037914  3.497788 -0.098538
C    3.022013  4.031239 -0.872910
N    1.856858  3.395576 -1.118840
C    1.659037  2.156117 -0.647113
C   -0.929066  3.592428 -1.284120
C   -0.692432  2.206531 -1.409820
N    0.402980  1.582869 -0.790893
C   -1.980133  4.218994 -1.978486
C   -2.798519  3.494389 -2.839253
Fe   0.000000  0.000000  0.000000
O   -0.711491  0.000000  1.396380
H   -4.176157  1.832905 -4.503746
H   -3.691658 -0.630225 -4.781380
H   -2.780393 -2.543082 -1.944661
H   -2.564840 -5.025519 -2.066802
H   -0.315515 -6.111378 -1.752937
H    2.109493 -5.912975 -1.284619
H    4.087154 -4.419118 -0.799171
H    3.672022 -1.636480  1.345916
H    5.842554  2.123083  1.374292
H    5.622133 -0.276628  2.102462
H    4.943033  4.076975  0.143201
H    3.117685  5.044067 -1.309906
H   -0.252453  4.180573 -0.656549
H   -2.133159  5.303673 -1.851052
H   -3.586838  3.987988 -3.429946

50
C27H15Fe1N6O1(1-,3)_0 HF=-2704.707015 ZeroPointC=0.353500 NImag=0 LowF=-6.5594 ES64L-G16RevA.03 integral(grid=finegrid) 
C    2.356201  1.921472  0.682426
C    3.222237  2.905904  1.287149
C    3.238586  4.231856  0.752281
C    2.443712  4.512679 -0.347221
N    1.554979  3.641978 -0.868576
C    1.437183  2.413608 -0.340208
N    0.393318  1.618112 -0.771930
C   -1.080373  3.314048 -1.760790
C   -0.518840  2.021055 -1.763340
C   -0.867452  1.103185 -2.817613
C   -1.906329  3.745849 -2.816616
C   -2.162260  2.914904 -3.903974
C   -1.642909  1.589560 -3.931497
N   -0.613516 -1.047907 -3.963685
C   -0.478577 -0.311200 -2.846628
C   -1.837690  0.727987 -5.056896
C   -1.251396 -0.528167 -5.034492
C   -0.493591 -3.245028 -2.180627
C    0.260761 -2.249892 -1.519592
N   -0.009566 -0.888969 -1.693221
C    0.844038 -5.026471 -1.210233
C    1.632471 -4.065451 -0.518463
C    1.309447 -2.656309 -0.599852
C   -0.215276 -4.612353 -2.010499
C    2.789344 -4.471932  0.216824
C    3.588267 -3.494605  0.783208
N    3.264622 -2.185549  0.806056
C    2.135200 -1.755524  0.220959
C    3.311138  0.231145  2.188607
C    2.474154  0.537815  1.093243
N    1.762018 -0.436395  0.387470
C    4.078412  1.226122  2.825475
C    4.068389  2.539796  2.371713
Fe   0.000000  0.000000  0.000000
O   -0.727313  0.000000  1.427432
H    3.905345  4.991233  1.190400
H    2.493734  5.501860 -0.842146
H   -0.837836  3.989155 -0.932682
H   -2.330817  4.762955 -2.785361
H   -2.764158  3.265597 -4.757939
H   -2.410232  1.081735 -5.928600
H   -1.309666 -1.188130 -5.921981
H   -1.291633 -2.922212 -2.857260
H    1.105385 -6.092506 -1.113439
H   -0.835595 -5.355682 -2.538750
H    3.052160 -5.539835  0.277032
H    4.542313 -3.761528  1.278096
H    3.379886 -0.812370  2.507879
H    4.713845  0.940952  3.680709
H    4.709765  3.310172  2.829262

50
C27H15Fe1N6O1(1-,5)_0 HF=-2704.687137 ZeroPointC=0.352761 NImag=0 LowF=-3.2945 ES64L-G16RevA.03 integral(grid=finegrid) 
C   -0.267188 -3.033674  0.426249
C   -0.567057 -4.309471  1.041431
C    0.487352 -5.060179  1.649215
C    1.773265 -4.555290  1.596597
N    2.075035 -3.333663  1.111857
C    1.116043 -2.540341  0.604652
N    1.447355 -1.258398  0.223142
C    3.675780 -1.041967  1.246397
C    2.706090 -0.664211  0.285600
C    3.046834  0.393850 -0.659057
C    4.964268 -0.478466  1.260664
C    5.347658  0.448120  0.297816
C    4.409387  0.880494 -0.681024
N    2.596615  1.751372 -2.657908
C    2.139698  1.001200 -1.642015
C    4.814915  1.767093 -1.727163
C    3.896875  2.102935 -2.707873
C   -0.059574  2.550984 -3.053697
C   -0.154052  1.265626 -2.478267
N    0.774375  0.823280 -1.519796
C   -1.911345  2.095146 -4.561736
C   -2.058940  0.795305 -3.998052
C   -1.232997  0.393429 -2.884214
C   -0.944640  2.964934 -4.068231
C   -2.975359 -0.151228 -4.553028
C   -3.000614 -1.434289 -4.023439
N   -2.331602 -1.801284 -2.913276
C   -1.548600 -0.908772 -2.277118
C   -2.620791 -2.956928 -0.333709
C   -1.329709 -2.393990 -0.331659
N   -1.069894 -1.208576 -1.031071
C   -2.901562 -4.156530  0.344352
C   -1.888098 -4.839330  1.005359
Fe   0.000000  0.000000  0.000000
O   -0.743349  0.000000  1.458904
H    0.268218 -6.036334  2.110121
H    2.627586 -5.143573  1.985050
H    3.402415 -1.826806  1.957998
H    5.680749 -0.803441  2.033836
H    6.372474  0.851496  0.264171
H    5.854878  2.128449 -1.763492
H    4.199888  2.709638 -3.583181
H    0.739921  3.216633 -2.711018
H   -2.566150  2.386573 -5.398852
H   -0.842404  3.978307 -4.490620
H   -3.598846  0.128486 -5.416697
H   -3.615037 -2.224550 -4.497425
H   -3.408486 -2.437542 -0.890468
H   -3.928128 -4.558926  0.330478
H   -2.080593 -5.803647  1.502913

35
C18H6Fe1N3O7(1-)_0 HF=-2643.410467 ZeroPointC=0.210514 NImag=0 LowF=-6.1137 ES64L-G16RevA.03 integral(grid=finegrid) 
Fe   0.000000  0.000000  0.000000
N    1.628123 -0.779269 -0.220579
C    2.757635 -0.072948  0.125346
C    2.708520  1.443104  0.189215
C    1.580777  2.213980 -0.473370
N    0.424357  1.559760 -0.832847
C   -0.658323 -2.139738 -1.616894
C    0.482661 -2.885114 -0.947993
C    1.694613 -2.139811 -0.417837
N   -0.778830 -0.779333 -1.446703
C   -1.722248 -0.072545 -2.157435
C   -0.546145  2.214376 -1.556616
C   -1.745180  1.443620 -2.079450
C    2.864992 -2.840655 -0.188475
C    4.094870 -2.174294  0.260008
C    3.957643 -0.715987  0.370775
C    1.758033  3.558270 -0.747387
C    0.737229  4.350487 -1.445950
C   -0.428284  3.558670 -1.861156
C   -1.531474 -2.840281 -2.429489
C   -2.625647 -0.715380 -2.984707
O   -0.708447  0.000000  1.390406
O    0.475816 -4.113098 -0.934519
C   -2.616807 -2.173620 -3.161135
O    5.155239 -2.783180  0.501418
O    0.857683  5.568379 -1.681862
O   -3.435245 -2.782319 -3.877406
O   -2.700677  2.057696 -2.546480
O    3.648476  2.057185  0.686742
H    2.870721 -3.927135 -0.356528
H    4.833048 -0.111411  0.648077
H    2.696297  4.040285 -0.437573
H   -1.230463  4.040805 -2.437974
H   -1.398755 -3.926722 -2.533056
H   -3.364550 -0.110711 -3.529811

35
C18H6Fe1N3O7(1-,3)_0 HF=-2643.388441 ZeroPointC=0.209071 NImag=0 LowF=-7.0826 ES64L-G16RevA.03 integral(grid=finegrid) 
Fe   0.000000  0.000000  0.000000
N    1.794593 -0.345058  0.201946
C    2.556370  0.519326  0.946763
C    2.095039  1.948765  1.143284
C    1.080252  2.548903  0.192062
N    0.289256  1.724632 -0.567697
C    0.492762 -1.924470 -2.021564
C    1.515956 -2.505501 -1.067469
C    2.260800 -1.604940 -0.092855
N   -0.004967 -0.667150 -1.784673
C   -0.842855 -0.087583 -2.704853
C   -0.543717  2.251463 -1.526963
C   -1.285160  1.346752 -2.500362
C    3.474312 -2.048409  0.407259
C    4.315493 -1.216415  1.276604
C    3.773317  0.130593  1.480043
C    1.012771  3.926117  0.068848
C    0.101685  4.577359 -0.877496
C   -0.649414  3.621823 -1.701121
C    0.118446 -2.659589 -3.136515
C   -1.259219 -0.764853 -3.841336
O   -0.724390  0.000000  1.421695
O    1.831529 -3.689107 -1.153711
C   -0.828631 -2.138394 -4.129841
O    5.387766 -1.612895  1.774380
O   -0.013976  5.814060 -0.986750
O   -1.215741 -2.788511 -5.120823
O   -2.174149  1.820006 -3.202984
O    2.639898  2.657482  1.983496
H    3.819279 -3.053050  0.122854
H    4.344782  0.862737  2.068470
H    1.669452  4.540959  0.700983
H   -1.307449  3.996522 -2.498482
H    0.553033 -3.659426 -3.279571
H   -1.926055 -0.249886 -4.547840

35
C18H6Fe1N3O7(1-,5)_0 HF=-2643.365324 ZeroPointC=0.208410 NImag=0 LowF=-6.0952 ES64L-G16RevA.03 integral(grid=finegrid) 
Fe   0.000000  0.000000  0.000000
N   -1.099695 -1.274358 -0.916618
C   -1.366797 -2.434269 -0.239903
C   -0.466621 -2.865257  0.919168
C    0.999710 -2.432644  0.966460
N    1.389172 -1.272822  0.351812
C    0.056249  0.838323 -2.731496
C   -1.351004  0.259302 -2.867759
C   -1.768951 -0.962269 -2.067199
N    0.831626  0.540726 -1.632157
C    2.176451  0.839748 -1.650734
C    2.713097 -0.959243  0.217526
C    3.114084  0.262315 -0.591667
C   -2.794417 -1.765122 -2.543102
C   -3.196373 -2.989637 -1.840870
C   -2.372042 -3.289900 -0.662333
C    1.933011 -3.286759  1.532593
C    3.370669 -2.984895  1.507227
C    3.701498 -1.760534  0.768558
C    0.553178  1.586897 -3.785279
C    2.736454  1.588364 -2.672367
O   -0.740623  0.000000  1.453554
O   -2.101680  0.705993 -3.730530
C    1.935015  2.082227 -3.798776
O   -4.138155 -3.717391 -2.218630
O    4.230414 -3.711290  2.048037
O    2.392037  2.817380 -4.696325
O    4.252837  0.710210 -0.491395
O   -0.867500 -3.714563  1.706702
H   -3.311204 -1.481906 -3.471316
H   -2.546700 -4.225728 -0.112170
H    1.591404 -4.222590  1.997868
H    4.755936 -1.476160  0.641459
H   -0.102408  1.798787 -4.642143
H    3.814777  1.801429 -2.645368

47
C15H18B3Fe1N6O4(1-)_0 HF=-2549.770292 ZeroPointC=0.339616 NImag=0 LowF=-7.1288 ES64L-G16RevA.03 integral(grid=finegrid) 
N    1.655798 -0.789235 -0.166518
C    1.704462 -2.155250 -0.345162
N    0.582879 -2.825572 -0.875241
B   -0.679313 -2.226927 -1.367746
N   -0.825971 -0.807620 -1.437554
C    1.614489  2.209485 -0.624693
N    2.666220  1.513283  0.004548
B    2.670148  0.066863  0.356986
N    0.372222  1.638477 -0.730526
B   -0.837465  2.176030 -1.268154
C   -1.580610 -0.058500 -2.318132
N   -1.693050  1.330302 -2.135754
O   -1.637661 -3.170228 -1.723711
C   -3.019737 -2.905736 -1.589486
C    0.881262 -4.188436 -0.932766
O   -1.308752  3.468928 -1.092230
O    3.711724 -0.457219  1.115443
C    4.388793  0.226811  2.143501
C   -0.851006  4.258792 -0.010221
Fe   0.000000  0.000000  0.000000
O   -0.716261  0.000000  1.405740
C   -2.335113 -0.409225 -3.449545
C   -2.549424  1.835281 -3.117861
C   -2.946070  0.791436 -3.942098
C    2.703414 -3.105014 -0.091531
C    2.176050 -4.383221 -0.471845
C    2.118468  3.427046 -1.112828
C    3.816897  2.314092 -0.084535
C    3.505069  3.482696 -0.762606
H   -3.475824 -3.695815 -0.950762
H   -3.528675 -2.923882 -2.578376
H   -3.214796 -1.914893 -1.127183
H    0.132083 -4.887138 -1.317386
H    4.415148 -0.419989  3.049218
H    3.900608  1.188582  2.414432
H    5.444609  0.446729  1.858531
H   -1.685670  4.914008  0.321115
H    0.011425  4.899111 -0.299574
H   -0.523784  3.628530  0.845371
H   -2.423161 -1.418775 -3.863880
H   -2.755126  2.909780 -3.154343
H   -3.607768  0.877556 -4.814378
H    3.679461 -2.873500  0.345599
H    2.692256 -5.350381 -0.403519
H    1.543779  4.161534 -1.687620
H    4.782906  1.949820  0.274486
H    4.209127  4.291978 -0.997822

47
C15H18B3Fe1N6O4(1-,3)_0 HF=-2549.748902 ZeroPointC=0.338692 NImag=0 LowF=-7.5832 ES64L-G16RevA.03 integral(grid=finegrid) 
N    1.479033 -0.897068 -0.784969
C    1.246671 -2.256084 -0.781681
N   -0.076486 -2.745155 -0.962034
B   -1.345102 -1.998271 -1.211352
N   -1.352448 -0.581723 -1.187373
C    1.619036  2.063101 -1.198263
N    2.752876  1.242331 -1.053438
B    2.720003 -0.211974 -0.737915
N    0.390614  1.644605 -0.766623
B   -0.859159  2.346022 -0.860466
C   -2.223274  0.335173 -1.730208
N   -2.048829  1.703782 -1.459560
O   -2.438418 -2.834282 -1.430080
C   -3.703875 -2.506530 -0.888354
C   -0.025509 -4.136254 -0.895805
O   -1.061991  3.651357 -0.445905
O    3.903785 -0.889679 -0.454769
C    5.019937 -0.327717  0.193704
C   -0.132807  4.285400  0.414986
Fe   0.000000  0.000000  0.000000
O   -0.733240 -0.000000  1.439064
C   -3.349857  0.202289 -2.557253
C   -3.086098  2.414659 -2.075878
C   -3.884107  1.518778 -2.768945
C    2.097853 -3.358786 -0.620169
C    1.290026 -4.536820 -0.699938
C    2.007771  3.238915 -1.867325
C    3.844909  1.920505 -1.616979
C    3.412820  3.140389 -2.117096
H   -4.002273 -3.293006 -0.157649
H   -4.477329 -2.469237 -1.687201
H   -3.696787 -1.524028 -0.370923
H   -0.949198 -4.710273 -1.014265
H    5.346273 -1.012269  1.008941
H    4.803436  0.668280  0.639312
H    5.880748 -0.208303 -0.505934
H   -0.679161  5.041428  1.018534
H    0.677075  4.794863 -0.152718
H    0.349680  3.554151  1.099437
H   -3.728580 -0.739597 -2.965941
H   -3.127608  3.503957 -1.978190
H   -4.767386  1.776020 -3.368894
H    3.176827 -3.281162 -0.455991
H    1.636624 -5.575977 -0.619976
H    1.331246  4.050822 -2.156927
H    4.827037  1.444818 -1.685017
H    4.043269  3.882790 -2.624169

47
C15H18B3Fe1N6O4(1-,5)_0 HF=-2549.734535 ZeroPointC=0.337437 NImag=0 LowF=-0.0029 AM64L-G16RevA.03 integral(grid=finegrid) 
N   -1.211572 -1.127834 -1.001325
C   -2.060263 -0.391950 -1.775825
N   -1.573929  0.753121 -2.469584
B   -0.229896  1.378466 -2.406172
N    0.783520  0.857639 -1.537745
C    0.982753 -2.544205  0.699396
N   -0.392616 -2.867104  0.622703
B   -1.512123 -2.021336  0.078469
N    1.416750 -1.318515  0.293623
B    2.666785 -0.654945  0.312875
C    2.145538  0.865637 -1.744001
N    3.009111  0.300480 -0.786388
O   -0.119019  2.510921 -3.208431
C    0.677795  3.614735 -2.830920
C   -2.637469  1.291106 -3.201425
O    3.674483 -0.770121  1.261837
O   -2.802041 -2.257597  0.530358
C   -3.048874 -2.323808  1.928662
C    3.398611 -1.292734  2.548178
Fe   0.000000  0.000000  0.000000
O   -0.756580  0.000000  1.484873
C    2.941308  1.388723 -2.780986
C    4.324269  0.516726 -1.201460
C    4.310767  1.169543 -2.427159
C   -3.419412 -0.540392 -2.092406
C   -3.766670  0.509389 -3.002861
C    1.666803 -3.691279  1.155703
C   -0.551936 -4.180394  1.049188
C    0.694584 -4.714828  1.366967
H    0.024465  4.507943 -2.701214
H    1.425487  3.849369 -3.620221
H    1.229285  3.434613 -1.883639
H   -2.478982  2.198342 -3.792013
H   -4.144807 -2.238366  2.089520
H   -2.531346 -1.486170  2.444234
H   -2.701126 -3.282299  2.379177
H    3.893544 -0.644964  3.305190
H    3.800079 -2.324324  2.661756
H    2.308061 -1.325356  2.755785
H    2.559671  1.871218 -3.686383
H    5.150886  0.137854 -0.591858
H    5.194257  1.457500 -3.011982
H   -4.059426 -1.328738 -1.683068
H   -4.750826  0.684145 -3.458381
H    2.752350 -3.768742  1.278936
H   -1.542657 -4.647630  1.033730
H    0.884221 -5.743136  1.702336

44
C24H9Fe1N6O4(1-)_0 HF=-2812.466537 ZeroPointC=0.286523 NImag=0 LowF=-6.0781 ES64L-G16RevA.03 integral(grid=finegrid) 
N    0.421301  1.552226 -0.826850
C   -0.509452  2.227779 -1.591158
C   -1.601254  1.416966 -2.209996
C   -1.660033 -0.020173 -2.190185
N   -0.777970 -0.776767 -1.436909
Fe   0.000000  0.000000  0.000000
N    1.619136 -0.777077 -0.215003
C   -0.657230 -2.133237 -1.665246
C    0.551973 -2.813634 -1.110488
C    1.659992 -2.132558 -0.496078
C    2.740764  1.395057  0.001007
C    1.630423  2.150767 -0.514018
C    2.782026 -0.096171  0.086431
C   -2.613922 -0.712197 -2.985222
C    2.857582 -2.835582 -0.192059
C    1.759639  3.545945 -0.754102
C   -2.566213  2.098909 -2.977608
C   -3.545964  1.413174 -3.716726
C   -3.560496  0.012027 -3.731980
C    0.675470 -4.201276 -1.322265
C    1.839263 -4.905345 -0.966588
C    2.931836 -4.222083 -0.416079
C    4.021731  3.490688  0.140659
C    2.951381  4.208424 -0.409632
C    3.916741  2.100714  0.324046
N   -1.501369 -2.831882 -2.400637
N    3.927712 -0.687738  0.367834
N   -0.442292  3.518234 -1.859704
C   -2.598655 -2.210612 -3.000096
C    4.019826 -2.080825  0.378164
C    0.609187  4.289748 -1.361283
O   -0.708595 -0.000000  1.390696
O   -3.491129 -2.861818 -3.553579
O    5.027762 -2.662275  0.794033
O    0.613033  5.521775 -1.456429
H   -2.492317  3.197062 -2.987773
H   -4.289101  1.983532 -4.296011
H   -4.294786 -0.569327 -4.311361
H   -0.179389 -4.697571 -1.806471
H    1.892048 -5.991930 -1.138923
H    3.871334 -4.725980 -0.139961
H    4.954928  4.007074  0.415684
H    2.992985  5.293854 -0.591006
H    4.756901  1.498459  0.702071

44
C24H9Fe1N6O4(1-,3)_0 HF=-2812.444962 ZeroPointC=0.285246 NImag=0 LowF=-3.6635 ES64L-G16RevA.03 integral(grid=finegrid) 
N   -1.342344 -0.344088 -1.221783
C   -1.546230 -1.618160 -1.695839
C   -0.372553 -2.542052 -1.738897
C    0.988882 -2.121189 -1.544057
N    1.295587 -0.853837 -1.092987
Fe   0.000000  0.000000  0.000000
N    0.384620  1.638455 -0.754858
C    2.585460 -0.395412 -1.155566
C    2.785801  1.069347 -0.927659
C    1.713548  2.022773 -0.826452
C   -1.990754  2.030048 -1.219935
C   -2.283797  0.641490 -1.437497
C   -0.618596  2.556245 -0.959952
C    2.064066 -3.003503 -1.842603
C    1.996499  3.417302 -0.844084
C   -3.558672  0.249689 -1.930396
C   -0.594950 -3.870055 -2.150962
C    0.468378 -4.759003 -2.389966
C    1.792781 -4.320892 -2.253440
C    4.104440  1.562700 -0.952822
C    4.382609  2.940154 -0.907681
C    3.329812  3.863522 -0.872943
C   -4.307286  2.564537 -1.844593
C   -4.565101  1.215427 -2.116505
C   -3.026144  2.961683 -1.419453
N    3.634268 -1.144504 -1.451021
N   -0.419095  3.860601 -1.005300
N   -2.695040 -2.035804 -2.196648
C    3.472011 -2.506859 -1.710141
C    0.859092  4.390912 -0.828255
C   -3.808080 -1.194873 -2.229035
O   -0.724882 -0.000000  1.422660
O    4.440315 -3.261211 -1.857158
O    1.047193  5.606131 -0.705822
O   -4.931685 -1.614089 -2.528074
H   -1.643877 -4.162936 -2.311123
H    0.253876 -5.792777 -2.703885
H    2.658243 -4.971852 -2.454523
H    4.901471  0.809014 -1.045565
H    5.427950  3.286832 -0.922047
H    3.492084  4.952882 -0.864628
H   -5.095184  3.321631 -1.982894
H   -5.541932  0.856722 -2.477409
H   -2.769054  4.019842 -1.259311

44
C24H9Fe1N6O4(1-,5)_0 HF=-2812.418372 ZeroPointC=0.284487 NImag=0 LowF=-5.1447 ES64L-G16RevA.03 integral(grid=finegrid) 
N    1.457221 -1.219583  0.296852
C    2.761430 -0.814403  0.245082
C    3.080233  0.361342 -0.630707
C    2.163414  0.952895 -1.572606
N    0.814501  0.627934 -1.598549
Fe   0.000000  0.000000  0.000000
N   -0.978861 -1.328983 -0.965634
C    0.072018  0.909998 -2.725785
C   -1.213690  0.161520 -2.918147
C   -1.631386 -0.965360 -2.121900
C   -0.180463 -3.044140  0.598732
C    1.116019 -2.446594  0.821389
C   -1.199816 -2.554309 -0.390300
C    2.639785  1.879141 -2.540968
C   -2.733843 -1.765927 -2.534772
C    2.117657 -3.152963  1.545202
C    4.414624  0.811188 -0.647590
C    4.863913  1.780890 -1.562008
C    3.982650  2.297887 -2.519720
C   -1.988132  0.480762 -4.050904
C   -3.113400 -0.277528 -4.421816
C   -3.473405 -1.407548 -3.675740
C    0.533625 -4.939216  2.001018
C    1.814724 -4.389246  2.142007
C   -0.434482 -4.281752  1.220564
N    0.457557  1.745922 -3.672962
N   -2.181370 -3.365058 -0.742841
N    3.752398 -1.429909  0.867774
C    1.686317  2.401124 -3.570979
C   -3.094028 -2.975294 -1.724512
C    3.490051 -2.559298  1.648829
O   -0.741277  0.000000  1.454838
O    1.990393  3.330910 -4.326314
O   -4.126507 -3.617411 -1.947949
O    4.363608 -3.067133  2.361273
H    5.097051  0.329997  0.069973
H    5.914416  2.110741 -1.535058
H    4.292203  3.036057 -3.276137
H   -1.642911  1.335255 -4.652605
H   -3.694356  0.010468 -5.312151
H   -4.329971 -2.047358 -3.940767
H    0.286203 -5.901087  2.477424
H    2.616373 -4.886168  2.710636
H   -1.421018 -4.730419  1.028404

40
C19H14Fe1N3O3(1+)_1 HF=-2385.271899 ZeroPointC=0.292475 NImag=0 LowF=-6.0312 ES64L-G16RevA.03 integral(grid=finegrid) 
C    2.794813  1.483112 -0.412511
C    4.071410  2.119151 -0.420114
C    4.193541  3.484911 -0.636053
C    3.025739  4.253557 -0.851517
C    1.759145  3.671047 -0.854120
C    1.599638  2.270210 -0.646663
N    0.374160  1.613723 -0.734331
O   -1.013459  3.482553 -0.847159
C   -0.848699  2.285945 -1.040343
C   -1.947090  1.462239 -1.676185
C   -3.033173  2.223506 -2.135055
C    2.787092  0.078425 -0.176361
N    1.692414 -0.659014 -0.084243
O    1.969716 -1.994238  0.193303
C   -0.920980 -2.102537 -1.724571
N   -0.967383 -0.783546 -1.421600
C   -1.957627  0.049533 -1.923979
C   -3.034268 -0.520008 -2.695709
C   -4.112156  1.659365 -2.850965
C   -4.105124  0.304427 -3.146497
C    0.797200 -2.815118  0.142971
C    0.226473 -2.978172 -1.276340
C   -2.993193 -1.910793 -2.980834
C   -1.941961 -2.684425 -2.519325
Fe   0.000000  0.000000  0.000000
O   -0.706666 -0.000000  1.386910
H    4.965359  1.501313 -0.243981
H    5.184104  3.962758 -0.633351
H    3.108064  5.339282 -1.013979
H    0.868239  4.289118 -0.997490
H   -3.003799  3.303326 -1.925843
H    3.744359 -0.460008 -0.062210
H   -4.940095  2.301770 -3.185090
H   -4.919152 -0.156340 -3.726859
H    0.039064 -2.439290  0.867985
H    1.173530 -3.787400  0.512156
H   -0.098719 -4.029059 -1.405826
H    1.069820 -2.842456 -1.992068
H   -3.803402 -2.363049 -3.573713
H   -1.888423 -3.758587 -2.747173

40
C19H14Fe1N3O3(1+,3)_1 HF=-2385.250542 ZeroPointC=0.291405 NImag=0 LowF=-7.9155 ES64L-G16RevA.03 integral(grid=finegrid) 
C    2.563871  1.884762  0.336759
C    3.654656  2.724508  0.699697
C    3.671449  4.076852  0.371224
C    2.579824  4.613933 -0.339342
C    1.497561  3.817546 -0.730306
C    1.457589  2.432474 -0.417370
N    0.427981  1.581836 -0.839961
O   -0.806947  3.111788 -2.085780
C   -0.576567  1.951187 -1.760516
C   -1.382711  0.836931 -2.407242
C   -2.467011  1.284690 -3.177912
C    2.670924  0.518163  0.754577
N    1.727699 -0.383557  0.630490
O    2.022310 -1.595636  1.222403
C    0.304112 -2.384779 -1.718603
N   -0.090716 -1.097843 -1.624342
C   -1.058176 -0.563557 -2.455300
C   -1.768302 -1.428395 -3.364266
C   -3.214368  0.422970 -4.011603
C   -2.851441 -0.912245 -4.131082
C    1.202444 -2.656665  0.709806
C    1.389282 -2.905949 -0.803254
C   -1.350138 -2.784909 -3.452277
C   -0.310127 -3.249306 -2.661207
Fe   0.000000  0.000000  0.000000
O   -0.717731  0.000000  1.408626
H    4.489102  2.282762  1.266046
H    4.517938  4.712784  0.668266
H    2.565641  5.683966 -0.598290
H    0.660047  4.253426 -1.282252
H   -2.693339  2.360804 -3.140762
H    3.608690  0.174043  1.226920
H   -4.060710  0.824423 -4.588285
H   -3.390603 -1.588746 -4.811958
H    0.137927 -2.464232  0.980204
H    1.546859 -3.528017  1.297236
H    1.485193 -3.994494 -0.979517
H    2.365504 -2.464620 -1.105040
H   -1.865048 -3.461549 -4.152064
H    0.028856 -4.292964 -2.729773

40
C19H14Fe1N3O3(1+,5)_1 HF=-2385.228721 ZeroPointC=0.290261 NImag=0 LowF=-6.7491 ES64L-G16RevA.03 integral(grid=finegrid) 
C    1.823224  2.184832  1.457482
C    2.405729  3.054006  2.413017
C    1.874818  4.323094  2.664124
C    0.736613  4.753456  1.953840
C    0.150719  3.934112  0.984338
C    0.683068  2.651612  0.697577
N    0.161657  1.845587 -0.317271
O   -0.368856  3.583012 -1.739243
C   -0.377490  2.378896 -1.491479
C   -0.993367  1.421287 -2.492348
C   -1.905640  2.021391 -3.372316
C    2.443569  0.879382  1.325247
N    1.894111 -0.122901  0.699007
O    2.604889 -1.301296  0.716007
C    0.772009 -1.822151 -2.214770
N    0.246601 -0.622707 -1.881151
C   -0.606624  0.058328 -2.740126
C   -1.093780 -0.600438 -3.928149
C   -2.462118  1.337807 -4.477056
C   -2.041006  0.048583 -4.770001
C    1.823925 -2.374340  0.167524
C    1.849519 -2.470742 -1.367644
C   -0.582816 -1.892505 -4.228540
C    0.369103 -2.476873 -3.408217
Fe   0.000000  0.000000  0.000000
O   -0.733620  0.000000  1.439809
H    3.285629  2.707824  2.976964
H    2.339279  4.974077  3.419427
H    0.299777  5.742441  2.159154
H   -0.728637  4.280858  0.429807
H   -2.156776  3.077148 -3.191474
H    3.421113  0.704379  1.812784
H   -3.194568  1.847109 -5.120503
H   -2.416071 -0.484402 -5.657221
H    0.787354 -2.318761  0.585118
H    2.300338 -3.277117  0.594552
H    1.873048 -3.545360 -1.637565
H    2.831456 -2.064920 -1.704980
H   -0.940921 -2.415101 -5.129444
H    0.800783 -3.457214 -3.655995

43
C19H8F6Fe1N7O2(1+)_0 HF=-3123.958087 ZeroPointC=0.263075 NImag=0 LowF=-4.3431 ES64L-G16RevA.03 integral(grid=finegrid) 
C   -1.632458  1.544334 -2.209149
C   -2.632346  2.274413 -2.889980
C   -2.652506  3.674424 -2.890980
C   -1.643158  4.372631 -2.218007
C   -0.623179  3.682304 -1.540496
C   -0.603879  2.258126 -1.497095
N    0.408402  1.578627 -0.801533
C    0.453649  4.474807 -0.890319
C    1.612725  3.682277 -0.401644
C    1.566223  2.258096 -0.391653
C    2.746923  1.544276  0.021751
C    2.760521  4.372587  0.024913
C    3.898362  3.674358  0.445599
C    3.885624  2.274352  0.430029
O    0.418432  5.702567 -0.821149
C   -1.662673  0.091018 -2.281947
C    2.823448  0.090946  0.003832
N   -0.908819 -0.716881 -1.443788
N   -1.078045 -2.000309 -1.687034
N   -1.962208 -2.036267 -2.689536
C   -2.361693 -0.794568 -3.107636
C    3.902172 -0.794742  0.084931
N    3.329036 -2.036402  0.007908
N    1.998338 -2.000375 -0.118683
N    1.702203 -0.716890 -0.113447
Fe   0.000000  0.000000  0.000000
O   -0.703396  0.000000  1.380492
C   -2.396814 -3.356608 -3.204125
C    4.000709 -3.356762  0.057885
F   -3.047461 -4.009761 -2.249941
F   -3.204222 -3.128017 -4.243590
F   -1.331995 -4.049136 -3.587915
F    3.610920 -4.009347  1.145324
F    5.316261 -3.128267  0.100268
F    3.685515 -4.049833 -1.028900
H   -3.424685  1.725356 -3.420474
H   -3.453317  4.213834 -3.417429
H   -1.604819  5.472659 -2.193670
H    2.718332  5.472615  0.008145
H    4.795120  4.213758  0.783656
H    4.780628  1.725308  0.758972
H   -3.069529 -0.650349 -3.928578
H    4.982349 -0.650574  0.175514

43
C19H8F6Fe1N7O2(1+,3)_0 HF=-3123.936290 ZeroPointC=0.261985 NImag=0 LowF=-4.8827 ES64L-G16RevA.03 integral(grid=finegrid) 
C   -1.718280  1.758074 -2.137721
C   -2.690921  2.537576 -2.801548
C   -2.713356  3.933300 -2.717716
C   -1.737309  4.562543 -1.944903
C   -0.738215  3.816315 -1.292453
C   -0.676055  2.391166 -1.363751
N    0.379220  1.669047 -0.744262
C    0.284526  4.589824 -0.556068
C    1.482218  3.815649 -0.165186
C    1.502125  2.390447 -0.257032
C    2.741208  1.756538  0.128849
C    2.599042  4.561245  0.256123
C    3.798441  3.931250  0.588399
C    3.851683  2.535430  0.521967
O    0.179686  5.798985 -0.348794
C   -1.872123  0.317077 -2.234164
C    2.908288  0.315458  0.198385
N   -1.325869 -0.517366 -1.292846
N   -1.622336 -1.783296 -1.503200
N   -2.377701 -1.773398 -2.605766
C   -2.574162 -0.514907 -3.112725
C    4.031024 -0.517475  0.250011
N    3.504466 -1.775195  0.392349
N    2.168511 -1.783801  0.431129
N    1.825052 -0.517802  0.312875
Fe   0.000000  0.000000  0.000000
O   -0.715991 -0.000000  1.405212
C   -2.875394 -3.064272 -3.139850
C    4.228074 -3.066587  0.481527
F   -1.841542 -3.819411 -3.494621
F   -3.591621 -3.678231 -2.209334
F   -3.631571 -2.785167 -4.204925
F    3.894550 -3.680599  1.607325
F    5.534428 -2.788426  0.468669
F    3.908071 -3.821241 -0.564026
H   -3.477160  2.020990 -3.372180
H   -3.491940  4.512166 -3.235189
H   -1.697675  5.655272 -1.817310
H    2.473424  5.654080  0.299025
H    4.676120  4.509614  0.911249
H    4.775811  2.018334  0.820709
H   -3.162618 -0.329521 -4.015609
H    5.107461 -0.333194  0.193694

43
C19H8F6Fe1N7O2(1+,5)_0 HF=-3123.923100 ZeroPointC=0.261414 NImag=0 LowF=-0.0018 ES64L-G16RevA.03 integral(grid=finegrid) 
C    2.599897  1.776695 -0.785427
C    3.769743  2.557916 -0.697807
C    5.054479  1.997313 -0.772093
C    5.175904  0.618895 -0.950712
C    4.031650 -0.194567 -1.050684
C    2.710182  0.344265 -0.954590
N    1.585696 -0.485055 -1.033430
C    4.240096 -1.642580 -1.282054
C    3.012630 -2.419738 -1.570287
C    1.722945 -1.811511 -1.457822
C    0.582848 -2.627838 -1.813408
C    3.171024 -3.759039 -1.973036
C    2.061036 -4.539319 -2.298266
C    0.783808 -3.962370 -2.219830
O    5.361890 -2.155509 -1.285452
C    1.327812  2.498036 -0.711728
C   -0.802284 -2.153412 -1.796994
N    0.147531  1.925298 -0.289546
N   -0.849210  2.776882 -0.257008
N   -0.321109  3.933174 -0.667934
C    1.014327  3.836186 -0.965507
C   -1.938446 -2.611780 -2.469585
N   -2.951405 -1.810684 -2.007545
N   -2.535975 -0.906565 -1.116065
N   -1.247403 -1.120753 -1.000212
Fe   0.000000  0.000000  0.000000
O   -0.735386  0.000000  1.443276
C   -1.200658  5.123107 -0.767911
C   -4.384450 -1.829585 -2.389092
F   -2.146157  4.894957 -1.672551
F   -1.747687  5.366499  0.413803
F   -0.432806  6.147766 -1.149140
F   -5.125728 -2.011078 -1.306270
F   -4.549296 -2.841837 -3.245269
F   -4.698448 -0.678016 -2.971909
H    3.669943  3.642827 -0.543390
H    5.943604  2.638723 -0.686611
H    6.152356  0.115431 -1.020319
H    4.200043 -4.147694 -2.015997
H    2.176037 -5.588308 -2.607545
H   -0.094988 -4.578597 -2.462356
H    1.601291  4.684905 -1.327510
H   -2.099930 -3.397403 -3.212968

50
C21H18Fe1N6O4(2+)_1 HF=-2702.958817 ZeroPointC=0.368423 NImag=0 LowF=-0.0018 ES64L-G16RevA.03 integral(grid=finegrid) 
C    2.642475  1.444534  0.164651
C    1.544277  2.237971 -0.317734
N    0.390433  1.617306 -0.766269
C   -0.574700  2.249042 -1.563391
C   -1.718683  1.380799 -2.057561
C   -1.827768 -0.053129 -2.037569
O   -1.397726 -2.871799 -2.332153
C   -0.677822 -2.183866 -1.613201
N   -0.857287 -0.809333 -1.401934
C    0.508792 -2.826724 -0.916490
C    1.624483 -2.185800 -0.274051
O    3.899370 -0.561497  0.357859
C    2.794661 -0.066450  0.150802
N    1.638628 -0.808546 -0.129935
Fe   0.000000  0.000000  0.000000
O   -0.700246  0.000000  1.374310
C    3.785098  2.095814  0.638601
N    3.898240  3.444523  0.677913
C    2.870455  4.220621  0.213144
C    1.714103  3.657960 -0.290938
C   -2.970726 -0.621683 -2.682761
C   -2.726772  2.123000 -2.679920
N   -3.811738  1.551177 -3.253631
C   -3.931269  0.187266 -3.257923
O   -0.531164  3.431187 -1.893477
N    1.499519 -4.997416 -0.532864
C    2.577843 -4.409035  0.071801
C    2.671443 -3.036994  0.200366
C    0.504318 -4.220733 -1.022496
C    5.116632  4.091139  1.215545
C   -4.869834  2.379304 -3.875154
C    1.437617 -6.472566 -0.641489
H    4.640272  1.496267  0.984470
H    3.014778  5.309621  0.268520
H    0.916697  4.305947 -0.670598
H   -3.087332 -1.710307 -2.717178
H   -2.638029  3.218743 -2.722947
H   -4.831690 -0.224427 -3.737083
H    3.356925 -5.086296  0.451497
H    3.554859 -2.595807  0.674498
H   -0.332378 -4.717569 -1.535816
H    5.847946  3.312977  1.494138
H    4.852689  4.687803  2.110135
H    5.555198  4.750515  0.442387
H   -4.576799  3.442022 -3.822904
H   -4.995547  2.082349 -4.933859
H   -5.821836  2.230873 -3.329542
H    1.402814 -6.915478  0.372719
H    2.332337 -6.840137 -1.179299
H    0.529236 -6.757668 -1.199620

50
C21H18Fe1N6O4(2+,3)_1 HF=-2702.937521 ZeroPointC=0.367336 NImag=0 LowF=-5.3412 ES64L-G16RevA.03 integral(grid=finegrid) 
C    2.733580  0.997947 -1.040357
C    1.727494  2.007262 -0.843765
N    0.392177  1.653296 -0.769691
C   -0.661189  2.555588 -0.972294
C   -2.062512  1.981836 -1.013927
C   -2.445668  0.604768 -1.162181
O   -2.741284 -2.123906 -1.953920
C   -1.684716 -1.699962 -1.490075
N   -1.488034 -0.380449 -1.079559
C   -0.496585 -2.639562 -1.397143
C    0.897589 -2.293515 -1.310041
O    3.480065 -1.142872 -1.743621
C    2.534530 -0.482360 -1.316972
N    1.258595 -0.985467 -1.069949
Fe   0.000000  0.000000  0.000000
O   -0.716955  0.000000  1.407103
C    4.076201  1.384184 -1.096360
N    4.476539  2.669441 -0.959055
C    3.537542  3.650913 -0.781072
C    2.189107  3.358364 -0.732207
C   -3.836157  0.346742 -1.384122
C   -3.052523  2.967035 -1.037932
N   -4.366798  2.679891 -1.192311
C   -4.753081  1.378729 -1.376342
O   -0.501787  3.761649 -1.141094
N    0.065211 -4.974340 -1.650278
C    1.400657 -4.666287 -1.606095
C    1.836054 -3.365525 -1.454288
C   -0.850297 -3.980979 -1.567789
C    5.912022  3.029187 -0.997381
C   -5.389094  3.749735 -1.167818
C   -0.353158 -6.386670 -1.795655
H    4.845714  0.619670 -1.281218
H    3.916399  4.677840 -0.672650
H    1.464776  4.169763 -0.605090
H   -4.177311 -0.681149 -1.546978
H   -2.764453  4.024910 -0.949686
H   -5.830789  1.201876 -1.507178
H    2.099877 -5.511042 -1.691477
H    2.910399 -3.151059 -1.439122
H   -1.911866 -4.251946 -1.666683
H    6.506901  2.125340 -1.214576
H    6.214347  3.444564 -0.016406
H    6.081435  3.782461 -1.790206
H   -4.887034  4.731103 -1.112663
H   -5.998190  3.698468 -2.090202
H   -6.040177  3.617380 -0.281831
H   -0.028611 -6.960959 -0.906242
H    0.107534 -6.815735 -2.705843
H   -1.452410 -6.432786 -1.883016

50
C21H18Fe1N6O4(2+,5)_1 HF=-2702.915719 ZeroPointC=0.366663 NImag=0 LowF=-5.7447 AM64L-G16RevA.03 integral(grid=finegrid) 
C   -0.434257 -2.862015  0.866381
C    0.920923 -2.410883  1.062495
N    1.381464 -1.294711  0.391419
C    2.720396 -1.029491  0.133785
C    3.031318  0.239882 -0.649450
C    2.165276  0.976049 -1.533077
O    0.436993  1.563462 -3.717532
C    0.055671  0.895658 -2.758854
N    0.822488  0.648460 -1.614223
C   -1.322826  0.246307 -2.818215
C   -1.858719 -0.818514 -2.002325
O   -2.393699 -3.186457 -0.435432
C   -1.446620 -2.440269 -0.200659
N   -1.176091 -1.259522 -0.895580
Fe   0.000000  0.000000  0.000000
O   -0.737482  0.000000  1.447390
C   -0.893258 -3.934236  1.637528
N   -0.119328 -4.569288  2.549335
C    1.187676 -4.195161  2.707702
C    1.726584 -3.152320  1.979547
C    2.763931  2.034619 -2.286411
C    4.376813  0.609913 -0.563977
N    4.899428  1.642996 -1.266117
C    4.100098  2.346909 -2.127076
O    3.652085 -1.747487  0.493668
N   -3.285581  0.189023 -4.232088
C   -3.800996 -0.843638 -3.493117
C   -3.122120 -1.361375 -2.409891
C   -2.074777  0.699034 -3.906395
C   -0.668147 -5.667387  3.376692
C    6.322766  2.022432 -1.116097
C   -4.057308  0.727130 -5.374633
H   -1.919188 -4.303050  1.492367
H    1.772736 -4.758268  3.449496
H    2.778963 -2.881710  2.120963
H    2.156819  2.606298 -2.996809
H    5.057136  0.028050  0.075586
H    4.578465  3.171996 -2.675059
H   -4.783354 -1.227229 -3.805923
H   -3.554194 -2.192492 -1.840804
H   -1.662695  1.490742 -4.549490
H   -1.699695 -5.886616  3.051469
H   -0.673576 -5.358968  4.440254
H   -0.041443 -6.570877  3.252440
H    6.828430  1.286966 -0.466882
H    6.807558  2.031406 -2.110709
H    6.390030  3.028586 -0.658311
H   -4.997883  1.179575 -5.004728
H   -4.289954 -0.092276 -6.081149
H   -3.455706  1.496282 -5.888972

32
C15H9Fe1N6O1(1-)_0 HF=-2244.006101 ZeroPointC=0.215687 NImag=0 LowF=-6.0128 ES64L-G16RevA.03 integral(grid=finegrid) 
C   -0.581229  2.162340 -1.596328
C   -1.598882  1.326078 -2.265442
C   -1.629282 -0.072544 -2.246857
N   -0.818500 -0.797009 -1.432978
N    0.410817  1.593594 -0.806274
C    1.618053  2.177273 -0.590726
N    1.640580 -0.796637 -0.179637
C    2.747882 -0.004783  0.101029
C    2.702574  1.461813 -0.071810
C   -0.588804 -2.157558 -1.600088
C    0.656522 -2.787776 -1.115673
C    1.730184 -2.104535 -0.534439
Fe   0.000000  0.000000  0.000000
O   -0.715817  0.000000  1.404869
C    0.552020 -4.147821 -1.588094
C   -0.661495 -4.212822 -2.270693
N   -1.349916 -3.003076 -2.295970
N    3.967650 -0.442870  0.415138
C    4.754253  0.703221  0.491368
C    4.058377  1.875508  0.201079
C   -2.341700  2.272587 -3.063053
C   -1.746169  3.509843 -2.823614
N   -0.666211  3.446049 -1.947464
H   -2.259394 -0.650500 -2.949049
H    1.718291  3.228691 -0.920305
H    2.722440 -2.577843 -0.409757
H    1.281319 -4.952939 -1.429086
H   -1.100464 -5.095759 -2.762057
H    5.817303  0.612826  0.766065
H    4.443855  2.903393  0.185643
H   -3.198419  2.049952 -3.712541
H   -2.045509  4.483258 -3.243825

32
C15H9Fe1N6O1(1-,3)_0 HF=-2243.984717 ZeroPointC=0.214026 NImag=0 LowF=-8.3451 ES64L-G16RevA.03 integral(grid=finegrid) 
C    0.319357 -1.782719 -2.145236
C    1.513862 -2.282425 -1.454151
C    2.263029 -1.556310 -0.506539
N    1.812733 -0.411930  0.038051
N   -0.246000 -0.556954 -1.817811
C   -1.090990  0.141921 -2.590422
N    0.212295  1.795864 -0.416653
C   -0.807328  2.289246 -1.223784
C   -1.439894  1.473452 -2.265150
C    2.618998  0.503209  0.717359
C    2.279025  1.923919  0.799642
C    1.193306  2.523353  0.134590
Fe   0.000000  0.000000  0.000000
O   -0.726084 -0.000000  1.425020
C    3.425987  2.512000  1.445884
C    4.303667  1.453156  1.686136
N    3.825942  0.233539  1.220606
N   -1.253417  3.553935 -1.217390
C   -2.188257  3.607500 -2.235580
C   -2.345884  2.386249 -2.905490
C    1.816633 -3.510002 -2.143141
C    0.835213 -3.636709 -3.131560
N   -0.067237 -2.583532 -3.145635
H    3.291273 -1.852346 -0.224681
H   -1.476067 -0.356352 -3.500617
H    1.139518  3.616094 -0.029251
H    3.561251  3.572003  1.699265
H    5.283034  1.498189  2.187935
H   -2.719228  4.550809 -2.440068
H   -3.023445  2.157501 -3.739196
H    2.647391 -4.194356 -1.925186
H    0.723760 -4.459448 -3.855686

32
C15H9Fe1N6O1(1-,5)_0 HF=-2243.964330 ZeroPointC=0.212815 NImag=0 LowF=-7.4276 ES64L-G16RevA.03 integral(grid=finegrid) 
C    2.497411  0.256992 -1.334102
C    2.503914  1.675676 -0.922876
C    1.367683  2.458839 -0.614379
N    0.181331  1.899545 -0.355883
N    1.329894 -0.502971 -1.354436
C    1.117324 -1.559173 -2.146701
N   -1.501237 -0.332605 -1.211026
C   -1.450314 -1.493515 -1.966979
C   -0.175627 -2.106293 -2.351129
C   -1.039044  2.545746 -0.289222
C   -2.305998  1.875240 -0.659018
C   -2.475301  0.574232 -1.214485
Fe   0.000000  0.000000  0.000000
O   -0.737044 -0.000000  1.446531
C   -3.276598  2.917601 -0.550513
C   -2.568973  4.064513 -0.141183
N   -1.217433  3.844381  0.003108
N   -2.505683 -2.125951 -2.507077
C   -1.969887 -3.174417 -3.228637
C   -0.568280 -3.209991 -3.185122
C    3.852740  2.100524 -1.194210
C    4.508406  0.977982 -1.705546
N    3.682366 -0.131982 -1.815529
H    1.417125  3.565682 -0.647507
H    1.988767 -1.958511 -2.703245
H   -3.412469  0.320986 -1.751019
H   -4.354166  2.828826 -0.744816
H   -2.987874  5.063644  0.060449
H   -2.636582 -3.875073 -3.756325
H    0.103335 -3.922125 -3.684178
H    4.267301  3.102476 -1.019159
H    5.566449  0.902282 -2.003118

34
C17H12Fe1N3O1(1+)_0 HF=-2157.581897 ZeroPointC=0.250405 NImag=0 LowF=-7.7781 ES64L-G16RevA.03 integral(grid=finegrid) 
C   -1.385120  1.425123 -2.435552
C    0.279671  3.411538 -2.067279
C   -0.358860  2.119477 -1.801960
N    0.459965  1.453765 -0.902731
C    1.508169  3.411436 -1.441549
C    1.668895  2.119272 -0.769228
C    2.784775  1.424676 -0.311922
C    4.047614 -0.716084 -0.026026
C    2.817338 -0.011671 -0.144682
C    2.867044 -2.815767 -0.381778
C    1.659183 -2.117744 -0.414680
N    1.657546 -0.762917 -0.237132
C    4.066692 -2.104414 -0.138848
C    0.298069 -2.785911 -0.585751
C   -1.378176 -2.815362 -2.543197
C   -0.640757 -2.117525 -1.585862
C   -2.280153 -2.103757 -3.370390
C   -2.359763 -0.715398 -3.288640
C   -1.539869 -0.011188 -2.363598
N   -0.782965 -0.762664 -1.480150
Fe   0.000000  0.000000  0.000000
O   -0.704807 -0.000000  1.383262
H   -2.008155  1.952210 -3.171968
H   -0.133228  4.198966 -2.710145
H    2.271045  4.198768 -1.485536
H    3.746878  1.951590 -0.241071
H    4.977828 -0.145561  0.111158
H    2.876676 -3.905758 -0.525784
H    5.020380 -2.648879 -0.069856
H    0.446052 -3.843058 -0.876536
H   -0.208500 -2.804647  0.409008
H   -1.267748 -3.905393 -2.635664
H   -2.897160 -2.648068 -4.100972
H   -3.017782 -0.144711 -3.960162

34
C17H12Fe1N3O1(1+,3)_0 HF=-2157.561009 ZeroPointC=0.249237 NImag=0 LowF=-4.7766 ES64L-G16RevA.03 integral(grid=finegrid) 
C   -0.297991  0.822228 -3.106945
C    0.367193  3.240397 -2.380246
C    0.051503  1.817529 -2.198167
N    0.470029  1.491161 -0.922485
C    1.081459  3.659199 -1.280340
C    1.237654  2.508166 -0.384153
C    2.137661  2.246629  0.641971
C    3.725314  0.633164  1.713989
C    2.514652  0.900515  1.019769
C    3.463452 -1.741237  1.248141
C    2.229009 -1.465103  0.650864
N    1.782000 -0.183556  0.592726
C    4.189385 -0.677818  1.827310
C    1.311922 -2.522730  0.052107
C    1.030427 -3.151933 -2.436690
C    0.892537 -2.240229 -1.388184
C    0.546700 -2.792974 -3.716751
C    0.027829 -1.518272 -3.937708
C   -0.025715 -0.579553 -2.869781
N    0.326282 -1.022094 -1.611688
Fe   0.000000  0.000000  0.000000
O   -0.718603 -0.000000  1.410338
H   -0.597115  1.110091 -4.124195
H    0.138947  3.821541 -3.282555
H    1.536390  4.644718 -1.120942
H    2.747833  3.068480  1.041174
H    4.302344  1.476139  2.121185
H    3.840005 -2.773448  1.280837
H    5.137353 -0.881228  2.347922
H    1.795013 -3.515195  0.114148
H    0.390961 -2.578799  0.684569
H    1.487361 -4.135680 -2.257552
H    0.609143 -3.512446 -4.547066
H   -0.297846 -1.205597 -4.940574

34
C17H12Fe1N3O1(1+,5)_0 HF=-2157.532746 ZeroPointC=0.247947 NImag=0 LowF=-7.8995 ES64L-G16RevA.03 integral(grid=finegrid) 
C   -1.090601  0.347905 -3.016211
C    1.016527  1.812994 -3.512272
C    0.102151  0.995899 -2.700298
N    0.785240  0.681234 -1.541121
C    2.243286  1.813670 -2.887029
C    2.124278  0.996965 -1.669711
C    3.081265  0.350099 -0.889895
C    3.855129 -1.773139  0.184241
C    2.810795 -0.866140 -0.134554
C    2.197176 -3.475293  0.719623
C    1.187846 -2.528585  0.493605
N    1.523971 -1.257769  0.153541
C    3.542389 -3.065262  0.619113
C   -0.302554 -2.836302  0.596629
C   -1.870063 -3.477532 -1.353723
C   -1.095098 -2.529838 -0.670064
C   -2.579461 -3.068612 -2.501482
C   -2.412551 -1.776520 -3.010542
C   -1.541867 -0.868473 -2.353070
N   -1.018633 -1.259141 -1.142338
Fe   0.000000  0.000000  0.000000
O   -0.742884  0.000000  1.457992
H   -1.597672  0.609526 -3.955778
H    0.771730  2.253944 -4.486796
H    3.175288  2.255243 -3.261786
H    4.139279  0.612473 -1.031745
H    4.900500 -1.464063  0.037935
H    1.935497 -4.508355  0.989285
H    4.351018 -3.776651  0.846013
H   -0.450939 -3.891361  0.888874
H   -0.716109 -2.184656  1.407285
H   -1.933543 -4.510553 -0.983248
H   -3.237447 -3.780876 -3.022226
H   -2.908635 -1.468212 -3.942516

32
C12H10Fe1N3O6(1-)_0 HF=-2342.049648 ZeroPointC=0.215850 NImag=0 LowF=-10.3542 ES64L-G16RevA.03 integral(grid=finegrid) 
N    1.555160 -0.924240 -0.180404
C    1.589292 -2.199400 -0.710777
C    0.174603 -2.808938 -0.760260
C   -0.835175 -2.087641 -1.668175
N   -0.941276 -0.721370 -1.432412
Fe   0.000000  0.000000  0.000000
N    0.402903  1.561478 -0.790742
C   -1.756297  0.121610 -2.209529
C   -1.393450  1.492402 -2.421510
C   -0.169000  2.182276 -1.880819
O    2.816392 -0.284771 -0.106763
O    1.480928  2.260366 -0.197189
C    3.002470  0.582014 -1.231936
C    2.714786  2.047322 -0.890101
O   -0.712003  0.000000  1.397384
O    2.594276 -2.800883 -1.087617
O    0.265952  3.237262 -2.371077
O   -1.461695 -2.719779 -2.525122
C   -2.958088 -0.351727 -2.808041
C   -3.760250  0.486942 -3.587734
C   -3.390010  1.826848 -3.814373
C   -2.211912  2.306507 -3.235229
H   -0.238443 -2.827338  0.271886
H    0.266259 -3.844614 -1.133925
H    2.362904  0.237021 -2.071677
H    4.064676  0.489002 -1.553393
H    2.746642  2.656037 -1.825270
H    3.479318  2.432829 -0.182688
H   -3.226605 -1.403865 -2.662938
H   -4.687898  0.084406 -4.028073
H   -4.016238  2.487275 -4.435795
H   -1.867151  3.340660 -3.390230

32
C12H10Fe1N3O6(1-,3)_0 HF=-2342.029416 ZeroPointC=0.215179 NImag=0 LowF=-2.5648 ES64L-G16RevA.03 integral(grid=finegrid) 
N    0.227291  1.785837 -0.446083
C    1.262110  2.571893 -0.009308
C    1.967282  1.883829  1.171148
C    2.666595  0.579784  0.777991
N    1.838559 -0.361193  0.169577
Fe   0.000000  0.000000  0.000000
N   -0.034583 -0.840499 -1.707308
C    2.359991 -1.592806 -0.283699
C    1.929277 -2.176234 -1.516334
C    0.836950 -1.629653 -2.401769
O   -0.507418  2.254759 -1.540853
O   -1.169528 -0.377651 -2.416486
C    0.029755  1.766551 -2.783035
C   -0.844427  0.651625 -3.360820
O   -0.731232 -0.000000  1.435123
O    1.590023  3.665869 -0.474356
O    0.721681 -1.947561 -3.598798
O    3.873907  0.419043  0.983949
C    3.352718 -2.279010  0.467351
C    3.917731 -3.472690  0.004852
C    3.519132 -4.022565 -1.228289
C    2.530800 -3.368048 -1.971133
H    1.205960  1.649940  1.945749
H    2.734447  2.569639  1.570975
H    1.069457  1.416706 -2.617551
H    0.060859  2.619643 -3.496912
H   -0.341503  0.209425 -4.251871
H   -1.835998  1.054224 -3.657189
H    3.689117 -1.838463  1.412815
H    4.683779 -3.977299  0.616874
H    3.972259 -4.955544 -1.600808
H    2.179134 -3.752304 -2.941503

32
C12H10Fe1N3O6(1-,5)_0 HF=-2342.010046 ZeroPointC=0.214519 NImag=0 LowF=-9.8268 ES64L-G16RevA.03 integral(grid=finegrid) 
N    1.080206 -1.607342  0.078205
C    0.413122 -2.790745 -0.215945
C   -1.071535 -2.718296  0.155716
C   -1.920059 -1.962929 -0.894151
N   -1.456238 -0.689576 -1.173672
Fe   0.000000  0.000000  0.000000
N    0.730041  1.009797 -1.432786
C   -2.055439  0.170937 -2.097118
C   -1.277459  1.161538 -2.790243
C    0.209911  1.378563 -2.655976
O    2.388074 -1.538656 -0.427713
O    2.124922  1.188835 -1.279545
C    2.432477 -1.214055 -1.828185
C    2.884510  0.230214 -2.035181
O   -0.747135  0.000000  1.466335
O    0.927424 -3.761026 -0.777596
O    0.886520  1.882640 -3.566923
O   -2.892190 -2.513648 -1.425274
C   -3.449386  0.099999 -2.388021
C   -4.043955  0.956771 -3.318231
C   -3.275139  1.915127 -4.007667
C   -1.905486  1.997274 -3.739700
H   -1.180444 -2.174773  1.120172
H   -1.470241 -3.745938  0.224847
H    1.436709 -1.392367 -2.284047
H    3.156618 -1.902982 -2.317208
H    2.850747  0.484623 -3.119730
H    3.918919  0.366955 -1.656217
H   -4.036682 -0.674226 -1.880906
H   -5.126621  0.871111 -3.511725
H   -3.741094  2.586052 -4.747315
H   -1.256944  2.713139 -4.268302

35
C17H8Fe1N5O4(1+)_0 HF=-2490.096739 ZeroPointC=0.230324 NImag=0 LowF=0.0041 ES64L-G16RevA.03 integral(grid=finegrid) 
C    2.731017  1.593543  0.054525
C    3.843464  2.406905  0.387865
C    5.007127  1.849223  0.921966
C    5.081495  0.459609  1.100392
C    4.006494 -0.377894  0.755374
C    2.790485  0.163040  0.247496
C    1.910806 -2.045275 -0.200821
N    1.715517 -0.664197 -0.094485
C    0.943256 -2.894363 -0.856569
C    1.565540  2.211239 -0.504926
C   -0.248719 -2.343126 -1.429492
N    0.374887  1.642663 -0.735758
N   -0.481997  2.566538 -1.297033
O    1.508557  3.503496 -0.906687
C    0.224616  3.653817 -1.379203
C   -2.075000 -2.118869 -2.551092
O   -1.094445 -3.031069 -2.233216
N   -1.883888 -0.952559 -2.011311
N   -0.715851 -1.095330 -1.291527
Fe   0.000000  0.000000  0.000000
O   -0.701971  0.000000  1.377695
C    3.095903 -2.663827  0.291287
C    3.283997 -4.052800  0.184285
C    2.330685 -4.869654 -0.442080
C    1.176499 -4.288151 -0.971323
C    4.176765 -1.847587  0.905232
O    5.165709 -2.349182  1.435509
H    3.769910  3.491934  0.223655
H    5.855783  2.494516  1.191351
H    5.980948 -0.028804  1.507268
H    4.215005 -4.462014  0.607226
H    2.490115 -5.954580 -0.523966
H    0.424100 -4.907256 -1.481485
H   -2.892603 -2.445095 -3.204764
H   -0.071966  4.635426 -1.767369

35
C17H8Fe1N5O4(1+,3)_0 HF=-2490.076061 ZeroPointC=0.229200 NImag=0 LowF=-5.1835 AM64L-G16RevA.03 integral(grid=finegrid) 
C   -1.808812  1.845087 -1.994099
C   -2.780360  2.611216 -2.684667
C   -2.754854  4.005856 -2.672153
C   -1.736211  4.636183 -1.954436
C   -0.740120  3.898786 -1.285097
C   -0.716155  2.470775 -1.275432
C    1.452492  2.470689 -0.169315
N    0.330845  1.748312 -0.649320
C    2.675854  1.844957  0.292942
C   -1.996353  0.427453 -2.006043
C    2.796109  0.427231  0.436817
N   -1.359184 -0.453723 -1.252799
N   -1.842518 -1.723169 -1.505153
O   -2.905119 -0.224025 -2.772302
C   -2.755241 -1.544437 -2.413171
C    3.572254 -1.544470  0.810889
O    3.950306 -0.223868  0.722160
N    2.301402 -1.723730  0.605108
N    1.812725 -0.454386  0.362779
Fe   0.000000  0.000000  0.000000
O   -0.715677  0.000000  1.404595
C    1.474358  3.898712 -0.155349
C    2.600921  4.636088  0.258310
C    3.779934  4.005737  0.661550
C    3.805162  2.611084  0.674336
C    0.310764  4.687859 -0.609709
O    0.248309  5.910971 -0.487260
H   -3.577800  2.074724 -3.219188
H   -3.522211  4.586455 -3.203863
H   -1.657802  5.732450 -1.883982
H    2.497810  5.732357  0.236393
H    4.660822  4.586274  0.970835
H    4.706141  2.074597  1.005796
H    4.342939 -2.290769  1.036776
H   -3.390778 -2.290936 -2.903860

35
C17H8Fe1N5O4(1+,5)_0 HF=-2490.060298 ZeroPointC=0.228637 NImag=1 LowF=-11.3681 ES64L-G16RevA.03 integral(grid=finegrid) 
C    0.837464 -2.700946 -1.657099
C    1.051878 -4.004997 -2.168237
C    0.472700 -4.431388 -3.367110
C   -0.323367 -3.529988 -4.074886
C   -0.535276 -2.217138 -3.606527
C    0.018065 -1.744819 -2.377846
C   -0.801268  0.491626 -2.795534
N   -0.208831 -0.435455 -1.921744
C   -0.853648  1.914991 -2.519222
C    1.471571 -2.410254 -0.398689
C   -0.330422  2.507997 -1.317211
N    1.306127 -1.359936  0.402344
N    2.060983 -1.510890  1.543320
O    2.345458 -3.261162  0.193404
C    2.671056 -2.645774  1.379453
C    0.237521  3.995165  0.139451
O   -0.259913  3.849514 -1.134617
N    0.459602  2.858539  0.727397
N    0.106480  1.913644 -0.208978
Fe   0.000000  0.000000  0.000000
O   -0.738261 -0.000000  1.448919
C   -1.379731  0.087921 -4.037045
C   -1.984437  1.004127 -4.921770
C   -2.018938  2.369840 -4.637460
C   -1.445887  2.812842 -3.441674
C   -1.352448 -1.328647 -4.460789
O   -1.924358 -1.727970 -5.477022
H    1.685011 -4.692801 -1.589523
H    0.644113 -5.452605 -3.736397
H   -0.813897 -3.796308 -5.024202
H   -2.418102  0.582628 -5.842106
H   -2.483658  3.085066 -5.331092
H   -1.456955  3.883392 -3.191383
H    0.394649  5.009652  0.524056
H    3.383050 -3.145560  2.046601

43
C19H14Fe1N7O2(1+)_0 HF=-2528.983752 ZeroPointC=0.308636 NImag=0 LowF=-3.9381 ES64L-G16RevA.03 integral(grid=finegrid) 
N    0.405910  1.587147 -0.796642
C    1.561327  2.266857 -0.383733
C    1.613055  3.691543 -0.404504
C    0.461154  4.484881 -0.905112
C   -0.620748  3.691503 -1.542997
C   -0.607178  2.266818 -1.488851
C   -1.645266  1.554066 -2.188973
C   -1.687566  0.100883 -2.253857
C   -2.411849 -0.786652 -3.058545
N   -2.028048 -2.033257 -2.652468
N   -1.123595 -1.995637 -1.671165
N   -0.926887 -0.709834 -1.432142
C   -2.490512 -3.324585 -3.157643
C   -1.641544  4.382748 -2.218774
C   -2.659870  3.685957 -2.878309
C   -2.646409  2.285965 -2.866010
C    2.737880  1.554130  0.044698
C    3.873950  2.286057  0.456974
C    3.891741  3.686052  0.460746
C    2.759672  4.382817  0.024366
C    2.815345  0.100954  0.040545
N    1.703470 -0.709809 -0.091761
N    2.012546 -1.995579 -0.073495
N    3.338107 -2.033165  0.081083
C    3.892156 -0.786530  0.153073
C    4.018718 -3.324460  0.158037
O    0.433769  5.714796 -0.851425
Fe   0.000000  0.000000  0.000000
O   -0.703751  0.000000  1.381189
H   -3.135398 -0.629614 -3.864162
H   -1.914568 -4.109068 -2.636771
H   -3.569891 -3.445993 -2.943363
H   -2.313780 -3.385070 -4.248390
H   -1.595295  5.482554 -2.202487
H   -3.461781  4.225698 -3.402826
H   -3.445673  1.736483 -3.385558
H    4.764015  1.736572  0.798349
H    4.787335  4.225811  0.801437
H    2.719279  5.482623 -0.003458
H    4.969233 -0.629430  0.264554
H    4.479759 -3.446061  1.157221
H    4.797324 -3.384709 -0.626033
H    3.258863 -4.108963 -0.001981

43
C19H14Fe1N7O2(1+,3)_0 HF=-2528.962498 ZeroPointC=0.307574 NImag=0 LowF=-3.1327 ES64L-G16RevA.03 integral(grid=finegrid) 
N    0.373094  1.679129 -0.732239
C    1.494389  2.400362 -0.243006
C    1.476238  3.826724 -0.156619
C    0.282213  4.601605 -0.553816
C   -0.741093  3.826732 -1.286155
C   -0.681882  2.400372 -1.351663
C   -1.728248  1.767184 -2.120448
C   -1.889062  0.326541 -2.212185
C   -2.615963 -0.506807 -3.071359
N   -2.424648 -1.768599 -2.580317
N   -1.645460 -1.776118 -1.496807
N   -1.328752 -0.509273 -1.286836
C   -2.965007 -3.026407 -3.093102
C   -1.738708  4.573591 -1.940434
C   -2.717949  3.944306 -2.708260
C   -2.699406  2.548127 -2.784667
C    2.731441  1.767169  0.151487
C    3.839722  2.548093  0.546543
C    3.788847  3.944275  0.606410
C    2.592030  4.573570  0.265689
C    2.900116  0.326531  0.227707
N    1.822081 -0.509174  0.318404
N    2.177998 -1.776067  0.451101
N    3.512570 -1.768684  0.444473
C    4.022391 -0.506935  0.310598
C    4.244932 -3.026552  0.580247
O    0.180381  5.813301 -0.353903
Fe   0.000000  0.000000  0.000000
O   -0.716359 -0.000000  1.405933
H   -3.223223 -0.309678 -3.959950
H   -2.595607 -3.835899 -2.439748
H   -4.071128 -2.996932 -3.065724
H   -2.617980 -3.188550 -4.131530
H   -1.694086  5.666564 -1.817203
H   -3.495440  4.523111 -3.227550
H   -3.487935  2.030660 -3.351232
H    4.761602  2.030607  0.851327
H    4.666023  4.523079  0.930015
H    2.466132  5.666546  0.302018
H    5.098231 -0.309904  0.279473
H    4.872526 -2.997339  1.491510
H    4.881465 -3.188477 -0.310624
H    3.499164 -3.836040  0.664875

43
C19H14Fe1N7O2(1+,5)_0 HF=-2528.949687 ZeroPointC=0.307147 NImag=0 LowF=-3.6623 ES64L-G16RevA.03 integral(grid=finegrid) 
N   -0.099338 -0.468066 -1.897825
C   -0.797377  0.382358 -2.765456
C   -1.475447 -0.131122 -3.915635
C   -1.419870 -1.573063 -4.243840
C   -0.488370 -2.371302 -3.416078
C    0.159498 -1.790917 -2.280278
C    1.095033 -2.632283 -1.566269
C    1.868324 -2.198710 -0.401623
C    3.040511 -2.708191  0.168366
N    3.257151 -1.944804  1.282788
N    2.317365 -1.012976  1.443338
N    1.492603 -1.170035  0.427329
C    4.346362 -2.050059  2.252072
C   -0.257718 -3.703793 -3.807544
C    0.637837 -4.506696 -3.102079
C    1.304422 -3.958628 -1.995706
C   -0.861244  1.812777 -2.558947
C   -1.589215  2.613556 -3.462354
C   -2.262654  2.077623 -4.570526
C   -2.199161  0.702012 -4.789806
C   -0.203745  2.514817 -1.455628
N    0.134595  1.921338 -0.264158
N    0.656379  2.773984  0.594820
N    0.671146  3.947714 -0.037303
C    0.155830  3.858455 -1.301489
C    1.198651  5.129849  0.641885
O   -2.063253 -2.064306 -5.175666
Fe   0.000000  0.000000  0.000000
O   -0.736741  0.000000  1.445935
H    3.714251 -3.517210 -0.129444
H    4.176841 -1.279274  3.024015
H    4.337127 -3.054883  2.715997
H    5.316521 -1.876129  1.748320
H   -0.813787 -4.066486 -4.685550
H    0.819972 -5.550132 -3.397724
H    2.000163 -4.592541 -1.425881
H   -1.648559  3.696275 -3.275786
H   -2.830168  2.734941 -5.245214
H   -2.700513  0.213608 -5.639366
H    0.094730  4.719931 -1.973279
H    0.414030  5.908304  0.698865
H    2.077110  5.519284  0.092366
H    1.495028  4.821053  1.659510

57
C29H18Fe1N7O2(1+)_0 HF=-2912.227969 ZeroPointC=0.411457 NImag=0 LowF=-4.0587 ES64L-G16RevA.03 integral(grid=finegrid) 
N    0.406947  1.586105 -0.798679
C   -0.604145  2.264999 -1.493120
C   -0.620249  3.689836 -1.543752
C    0.458460  4.482965 -0.899866
C    1.613332  3.689886 -0.405342
C    1.562963  2.265049 -0.388636
C    2.741583  1.550524  0.030288
C    2.762046  4.379983  0.019738
C    3.896991  3.681496  0.446046
C    3.880146  2.281278  0.437143
C   -1.635676  1.550426 -2.200593
C   -2.633890  2.281134 -2.882861
C   -2.650996  3.681351 -2.891349
C   -1.639182  4.379885 -2.223512
C   -1.671277  0.096938 -2.266760
N   -0.918283 -0.710335 -1.433945
N   -1.105422 -1.996435 -1.670924
N   -2.006167 -2.042037 -2.663052
C   -2.388423 -0.791546 -3.073550
O    0.427615  5.712720 -0.839403
C   -2.458553 -3.306780 -3.162962
C   -2.851157 -3.417167 -4.509146
C   -3.312530 -4.655576 -4.980054
C   -3.366683 -5.765570 -4.119040
C   -2.957340 -5.639736 -2.779164
C   -2.502402 -4.407629 -2.288481
C    2.816151  0.097043  0.020056
N    1.699866 -0.710289 -0.099952
C    3.890431 -0.791379  0.126018
N    3.333750 -2.041905  0.057713
N    2.001679 -1.996361 -0.088061
C    4.004165 -3.306624  0.129622
C    5.324171 -3.416762 -0.343659
C    5.976373 -4.655166 -0.247465
C    5.311527 -5.765409  0.301818
C    3.986797 -5.639821  0.757859
C    3.322374 -4.407722  0.678489
Fe   0.000000  0.000000  0.000000
H    2.721277  5.479860 -0.003727
H    4.794696  4.220204  0.782887
H    4.773031  1.730828  0.769411
H   -3.427396  1.730654 -3.410081
H   -3.451034  4.220023 -3.419853
H   -1.596257  5.479764 -2.204363
H   -3.132670 -0.635858 -3.858655
H   -3.619437 -4.754466 -6.032043
H   -3.727799 -6.734628 -4.495085
H   -3.002045 -6.507261 -2.103703
H   -2.190224 -4.284882 -1.242144
H    4.963024 -0.635633  0.266784
H    5.831177 -2.557501 -0.807004
H    7.007965 -4.753857 -0.617234
H    5.828046 -6.734465  0.372717
H    3.466535 -6.507542  1.190563
H   -2.773873 -2.558103 -5.191867
H    2.292262 -4.285170  1.040692
O   -0.704214  0.000000  1.382098

57
C29H18Fe1N7O2(1+,3)_0 HF=-2912.206466 ZeroPointC=0.410399 NImag=0 LowF=-0.0038 ES64L-G16RevA.03 integral(grid=finegrid) 
N    0.377624  1.675630 -0.741128
C   -0.674450  2.397019 -1.363206
C   -0.737746  3.822748 -1.292223
C    0.281451  4.596490 -0.552415
C    1.478925  3.822736 -0.162394
C    1.499186  2.397017 -0.255405
C    2.738832  1.762110  0.125868
C    2.596820  4.567956  0.257199
C    3.796634  3.937188  0.585360
C    3.849664  2.541187  0.516367
C   -1.711470  1.762096 -2.142108
C   -2.680081  2.541205 -2.811589
C   -2.704610  3.937217 -2.728303
C   -1.734061  4.567984 -1.950309
C   -1.861677  0.320366 -2.235356
N   -1.324399 -0.506758 -1.288170
N   -1.628313 -1.776073 -1.495596
N   -2.384438 -1.781437 -2.602215
C   -2.565976 -0.518146 -3.105255
O    0.175273  5.806556 -0.344086
C   -2.906350 -3.015352 -3.112574
C   -3.098535 -3.162903 -4.498013
C   -3.627315 -4.368656 -4.982897
C   -3.945488 -5.410697 -4.094357
C   -3.735230 -5.249366 -2.713001
C   -3.217000 -4.047779 -2.209314
C    2.902628  0.320366  0.192335
N    1.820537 -0.506763  0.314237
C    4.020349 -0.518185  0.250643
N    3.506653 -1.781504  0.399192
N    2.166946 -1.776119  0.437918
C    4.226291 -3.015450  0.521299
C    5.460129 -3.162918 -0.137516
C    6.163261 -4.368654  0.005219
C    5.631444 -5.410781  0.784791
C    4.390268 -5.249547  1.426558
C    3.678130 -4.047974  1.303420
Fe   0.000000  0.000000  0.000000
H    2.470700  5.660616  0.300945
H    4.675401  4.515023  0.906479
H    4.774462  2.022522  0.810199
H   -3.461301  2.022578 -3.387198
H   -3.480742  4.515061 -3.250753
H   -1.695315  5.660652 -1.822614
H   -3.180384 -0.322972 -3.987993
H   -3.779438 -4.496737 -6.065073
H   -4.358253 -6.354595 -4.481113
H   -3.986902 -6.063336 -2.016625
H   -3.058704 -3.897357 -1.132304
H    5.095645 -0.323038  0.228922
H    5.857552 -2.359878 -0.775839
H    7.128207 -4.496659 -0.507758
H    6.186981 -6.354666  0.891360
H    3.974790 -6.063584  2.039380
H   -2.815641 -2.359916 -5.194760
H    2.713737 -3.897638  1.808380
O   -0.716782 -0.000000  1.406764

57
C29H18Fe1N7O2(1+,5)_0 HF=-2912.193791 ZeroPointC=0.409827 NImag=0 LowF=-6.5361 AM64L-G16RevA.03 integral(grid=finegrid) 
N    1.588962 -0.464098 -1.042914
C    2.700973  0.386869 -0.993444
C    4.029716 -0.127020 -1.120760
C    4.262454 -1.569826 -1.353942
C    3.045184 -2.365846 -1.627173
C    1.746028 -1.784797 -1.483311
C    0.617938 -2.621396 -1.828618
C    3.224967 -3.696081 -2.051902
C    2.127120 -4.494119 -2.371715
C    0.840718 -3.944621 -2.260651
C    2.570396  1.817665 -0.828431
C    3.728270  2.620302 -0.781099
C    5.020805  2.084296 -0.887497
C    5.161844  0.707527 -1.057285
C    1.289120  2.514985 -0.707908
N    0.134651  1.917260 -0.264268
N   -0.872360  2.761398 -0.174374
N   -0.380298  3.942770 -0.566547
C    0.946803  3.855577 -0.905963
O    5.394298 -2.062321 -1.376229
C   -1.219953  5.104780 -0.578263
C   -0.977264  6.121704 -1.519106
C   -1.793597  7.262626 -1.506911
C   -2.841269  7.374012 -0.576026
C   -3.076881  6.340776  0.349057
C   -2.264956  5.197758  0.358706
C   -0.777145 -2.183040 -1.765649
N   -1.221226 -1.166440 -0.955561
C   -1.928604 -2.681945 -2.381163
N   -2.959176 -1.921249 -1.887895
N   -2.526230 -0.999897 -1.018754
C   -4.357239 -2.028026 -2.187026
C   -4.758869 -2.463734 -3.462596
C   -6.129928 -2.580915 -3.736141
C   -7.078932 -2.254681 -2.751539
C   -6.658297 -1.808984 -1.485310
C   -5.292341 -1.695358 -1.190363
Fe   0.000000  0.000000  0.000000
H    4.261691 -4.060173 -2.117046
H    2.258131 -5.535413 -2.700238
H   -0.029796 -4.574843 -2.496502
H    3.611708  3.704038 -0.631273
H    5.899790  2.742895 -0.832483
H    6.143831  0.218959 -1.149968
H    1.528518  4.724483 -1.224106
H   -1.615354  8.063947 -2.239539
H   -3.479032  8.270759 -0.572781
H   -3.895059  6.428379  1.079616
H   -2.423867  4.385394  1.081615
H   -2.090506 -3.503021 -3.084192
H   -4.015960 -2.683870 -4.243516
H   -6.456678 -2.918229 -4.731170
H   -8.152890 -2.346949 -2.972916
H   -7.400528 -1.556351 -0.713259
H   -0.180242  6.017270 -2.270124
H   -4.942923 -1.361398 -0.203365
O   -0.737244  0.000000  1.446923

37
C17H12Fe1N3O4(1-)_1 HF=-2383.427709 ZeroPointC=0.258270 NImag=0 LowF=-7.9289 ES64L-G16RevA.03 integral(grid=finegrid) 
C    0.529275 -2.777516 -1.044820
C    0.437990 -4.181047 -1.094241
C    1.230883 -5.001435 -0.278382
C    2.136552 -4.402835  0.617520
C    2.274866 -3.009195  0.659668
C    1.509765 -2.167524 -0.192550
N    1.638683 -0.770431 -0.190231
C    4.097049 -0.709797 -0.289663
C    2.821939 -0.061126 -0.283085
C    2.810200  1.371298 -0.464330
C    5.290181  0.010648 -0.351029
C    5.275304  1.418965 -0.430093
C    4.040168  2.066346 -0.509788
O   -0.883794 -2.498423 -2.974223
C   -0.422816 -2.006302 -1.927710
N   -0.774932 -0.762356 -1.469133
C   -1.625967  0.044564 -2.324960
C   -1.900066  1.462237 -1.798520
C   -0.761681  2.333554 -1.246060
N    0.379345  1.598159 -0.744507
C    1.606094  2.216753 -0.769051
O    1.722498  3.416000 -1.103296
Fe   0.000000  0.000000  0.000000
O   -0.713274 -0.000000  1.399880
H   -0.293891 -4.602211 -1.801556
H    1.129412 -6.097538 -0.323215
H    2.737201 -5.026497  1.300317
H    2.961879 -2.543725  1.380660
H    4.133128 -1.806319 -0.257528
H    6.247342 -0.537685 -0.343528
H    6.214994  1.993032 -0.463298
H    3.963074  3.155425 -0.654209
H   -1.165154  0.151009 -3.340896
H   -2.616129 -0.431888 -2.492575
H   -0.434290  3.026406 -2.061208
H   -1.218837  2.991124 -0.471291
O   -3.017759  1.948127 -1.916812

37
C17H12Fe1N3O4(1-,3)_1 HF=-2383.407237 ZeroPointC=0.257254 NImag=0 LowF=-8.425 ES64L-G16RevA.03 integral(grid=finegrid) 
C    0.057505 -2.383807 -1.704462
C   -0.153133 -3.762886 -1.897268
C    0.830864 -4.708788 -1.580100
C    2.066127 -4.268369 -1.063043
C    2.313138 -2.902749 -0.884689
C    1.330718 -1.926783 -1.215327
N    1.515898 -0.557463 -1.012268
C    3.711122 -0.358705 -2.106199
C    2.570635  0.203336 -1.450571
C    2.529994  1.635475 -1.297526
C    4.794695  0.431541 -2.493820
C    4.786913  1.823532 -2.267945
C    3.647011  2.400032 -1.696739
O   -1.820847 -1.746659 -3.069656
C   -1.063266 -1.451769 -2.126238
N   -1.188524 -0.315586 -1.383488
C   -2.146646  0.691342 -1.782192
C   -2.273919  1.857804 -0.790974
C   -1.007492  2.538441 -0.255337
N    0.213008  1.780600 -0.418051
C    1.326647  2.436457 -0.882984
O    1.324838  3.681042 -1.018190
Fe   0.000000  0.000000  0.000000
O   -0.731935  0.000000  1.436502
H   -1.123285 -4.062357 -2.324304
H    0.639419 -5.783455 -1.728886
H    2.843652 -4.999958 -0.786883
H    3.267838 -2.561513 -0.458452
H    3.724415 -1.437157 -2.315859
H    5.657229 -0.046536 -2.988718
H    5.644629  2.448199 -2.563882
H    3.552695  3.489236 -1.565040
H   -1.864443  1.136479 -2.771509
H   -3.159630  0.255350 -1.912643
H   -0.897577  3.517168 -0.780346
H   -1.211273  2.765684  0.815747
O   -3.373646  2.304753 -0.497188

37
C17H12Fe1N3O4(1-,5)_1 HF=-2383.378896 ZeroPointC=0.256254 NImag=0 LowF=-7.1824 ES64L-G16RevA.03 integral(grid=finegrid) 
C    1.859174 -2.202428 -1.058165
C    2.195894 -3.541955 -1.325902
C    2.728132 -4.383114 -0.337413
C    2.921448 -3.871190  0.960072
C    2.635216 -2.531425  1.245707
C    2.148042 -1.645714  0.239396
N    1.862799 -0.303929  0.453758
C    3.659026  0.304478  2.024005
C    2.479538  0.609249  1.271744
C    2.004832  1.981115  1.310646
C    4.256899  1.237501  2.872081
C    3.718747  2.533349  2.999290
C    2.630261  2.886291  2.193712
O    1.558565 -1.641840 -3.372314
C    1.225147 -1.424317 -2.192879
N    0.233611 -0.541878 -1.833183
C   -0.317116  0.251456 -2.918736
C   -1.110631  1.500331 -2.509348
C   -0.576600  2.463351 -1.439640
N    0.198458  1.851686 -0.389495
C    1.032428  2.642664  0.346243
O    1.069986  3.881630  0.186566
Fe   0.000000  0.000000  0.000000
O   -0.744143 -0.000000  1.460463
H    2.016095 -3.904547 -2.350214
H    2.970464 -5.432566 -0.568739
H    3.295709 -4.526051  1.764745
H    2.756234 -2.150723  2.268707
H    4.113260 -0.688520  1.911946
H    5.157548  0.948691  3.440058
H    4.169489  3.267340  3.686140
H    2.244323  3.917165  2.177548
H    0.509958  0.592051 -3.592657
H   -0.996976 -0.343525 -3.569311
H    0.044121  3.230045 -1.969572
H   -1.459228  3.026133 -1.054201
O   -2.131671  1.793648 -3.121932

38
C17H16Fe1N3O1(1+)_0 HF=-2159.989388 ZeroPointC=0.294554 NImag=0 LowF=-12.1984 ES64L-G16RevA.03 integral(grid=finegrid) 
C    2.813579  1.301347 -0.312665
C    4.107946  1.891699 -0.232986
C    4.338326  3.201371 -0.636873
C    3.270497  3.943607 -1.190901
C    1.986691  3.405935 -1.272879
C    1.696524  2.101633 -0.782621
N    0.425174  1.536878 -0.834451
C   -1.060474  3.475037 -1.273041
C   -0.694497  2.122483 -1.457599
C   -1.513834  1.296051 -2.315291
C   -2.128404  4.032287 -1.987952
C   -2.852592  3.259967 -2.919061
C   -2.550225  1.905504 -3.070385
C    2.733384 -0.111554 -0.068846
C   -1.381951 -0.142353 -2.381341
N    1.620292 -0.813943 -0.103416
C    1.584259 -2.281392 -0.155637
C    0.836744 -2.750094 -1.420203
N   -0.768680 -0.845808 -1.459854
C   -0.637389 -2.307894 -1.499116
Fe   0.000000  0.000000  0.000000
O   -0.706921  0.000000  1.387411
H    4.940208  1.274483  0.139918
H    5.343440  3.640783 -0.560209
H    3.447774  4.962024 -1.569263
H    1.190522  4.003038 -1.731601
H   -0.519945  4.080526 -0.533025
H   -2.404693  5.083035 -1.811315
H   -3.675491  3.710030 -3.493365
H   -3.151951  1.278855 -3.747087
H    3.685818 -0.654872  0.090841
H   -1.871821 -0.677638 -3.219127
H    1.074811 -2.652688  0.759945
H    2.619647 -2.684638 -0.152933
H    0.861570 -3.859018 -1.448520
H    1.379264 -2.390571 -2.320426
H   -1.206599 -2.715958 -0.635005
H   -1.106893 -2.702266 -2.426076

38
C17H16Fe1N3O1(1+,3)_0 HF=-2159.969015 ZeroPointC=0.293589 NImag=0 LowF=-10.2198 AM64L-G16RevA.03 integral(grid=finegrid) 
C    0.051046  0.903454 -3.109305
C   -0.099478  1.389378 -4.441637
C   -0.149520  0.525739 -5.527950
C    0.008121 -0.863226 -5.303887
C    0.151970 -1.377830 -4.017011
C    0.123053 -0.527242 -2.873789
N    0.236148 -0.989470 -1.580061
C   -0.134633 -3.433721 -1.719210
C    0.563669 -2.311329 -1.219014
C    1.648072 -2.533663 -0.291401
C    0.268371 -4.735897 -1.392620
C    1.384762 -4.956086 -0.562251
C    2.060175 -3.861537 -0.015389
C    0.290099  1.873955 -2.083213
C    2.308238 -1.454642  0.424892
N    0.405076  1.630507 -0.795006
C    0.992319  2.599397  0.140955
C    2.373429  2.109713  0.623233
N    1.750427 -0.297753  0.636697
C    2.344714  0.788649  1.411707
Fe   0.000000  0.000000  0.000000
O   -0.724095 -0.000000  1.421117
H   -0.159001  2.478070 -4.597622
H   -0.276358  0.915707 -6.548064
H    0.025800 -1.556138 -6.159381
H    0.294963 -2.457336 -3.885758
H   -1.017091 -3.272597 -2.354007
H   -0.299873 -5.591152 -1.789245
H    1.707918 -5.979944 -0.324108
H    2.905084 -4.024389  0.671874
H    0.448776  2.921225 -2.409535
H    3.309953 -1.645647  0.860015
H    0.299461  2.723962  0.999199
H    1.096319  3.583334 -0.364997
H    2.808751  2.890394  1.280596
H    3.049624  2.006402 -0.252137
H    1.718530  0.900850  2.324639
H    3.372389  0.506123  1.726588

38
C17H16Fe1N3O1(1+,5)_0 HF=-2159.943793 ZeroPointC=0.292473 NImag=0 LowF=-9.7699 AM64L-G16RevA.03 integral(grid=finegrid) 
C    3.076886 -0.131848 -1.035105
C    4.473861 -0.100923 -1.313317
C    4.992265  0.601638 -2.397542
C    4.094230  1.245233 -3.275384
C    2.716993  1.236811 -3.036730
C    2.163597  0.613645 -1.884635
N    0.811153  0.633318 -1.591977
C   -0.180778  2.334449 -3.091043
C   -0.190879  1.053043 -2.494432
C   -1.281505  0.159411 -2.815130
C   -1.154833  2.705734 -4.029799
C   -2.166095  1.803537 -4.408994
C   -2.224389  0.545782 -3.800386
C    2.649488 -1.087088 -0.044628
C   -1.507493 -1.110450 -2.133509
N    1.435555 -1.238363  0.420708
C    0.987015 -2.437179  1.130872
C    0.048117 -3.266013  0.220435
N   -1.086397 -1.351099 -0.927965
C   -1.284387 -2.597532 -0.187257
Fe   0.000000  0.000000  0.000000
O   -0.744482  0.000000  1.461129
H    5.149033 -0.669957 -0.654651
H    6.075008  0.622439 -2.586661
H    4.476077  1.761092 -4.170088
H    2.050631  1.730031 -3.755309
H    0.597213  3.051676 -2.793421
H   -1.122922  3.714729 -4.468739
H   -2.917964  2.090611 -5.158405
H   -3.037132 -0.151124 -4.058828
H    3.421494 -1.802838  0.310439
H   -2.122957 -1.876511 -2.651355
H    0.455121 -2.111000  2.048733
H    1.862723 -3.058515  1.420951
H   -0.207359 -4.202537  0.758871
H    0.604116 -3.563434 -0.694965
H   -1.864643 -2.332214  0.722971
H   -1.884564 -3.307167 -0.798043

50
C21H18Fe1N7Ne1O2(1+)_0 HF=-2736.371462 ZeroPointC=0.364701 NImag=0 LowF=-5.8917 ES64L-G16RevA.03 integral(grid=finegrid) 
C   -1.639918  1.547667 -2.195969
C   -2.638341  2.278672 -2.878098
C   -2.649316  3.678535 -2.895143
C   -1.632516  4.375983 -2.233436
C   -0.613943  3.685506 -1.554873
C   -0.601778  2.261368 -1.497786
N    0.411005  1.581758 -0.806642
C    0.461363  4.477605 -0.905507
C    1.618717  3.685530 -0.417117
C    1.565403  2.261395 -0.393405
C    2.740409  1.547714  0.036219
C    2.766319  4.376029  0.008227
C    3.899259  3.678602  0.442063
C    3.879045  2.278738  0.443192
C   -1.684792  0.094391 -2.254619
C    2.814295  0.094441  0.037973
N   -0.927543 -0.713624 -1.427541
N   -1.122216 -2.000691 -1.664864
N   -2.018090 -2.041067 -2.652385
C   -2.404704 -0.796833 -3.060117
C    3.889139 -0.796744  0.146957
N    3.332098 -2.040998  0.073627
N    2.006609 -2.000662 -0.070832
N    1.700121 -0.713609 -0.088707
O    0.424099  5.706146 -0.832409
C   -2.526513 -3.345004 -3.111753
C    4.002625 -3.344912  0.214907
Fe   0.000000  0.000000  0.000000
O   -0.704168  0.000000  1.382007
H   -3.436990  1.728344 -3.397719
H   -1.587078  5.475807 -2.217421
H    2.726639  5.475852 -0.019126
H    4.768823  1.728424  0.784010
H   -3.123471 -0.643318 -3.870524
H    4.967236 -0.643190  0.252219
H   -2.836057 -3.209998 -4.166958
H   -1.660213 -4.034436 -3.094553
H    5.038046 -3.210066 -0.155535
H    3.479067 -4.034486 -0.475353
H    4.796745  4.218065  0.778271
H   -3.448767  4.217982 -3.423736
C    3.968150 -3.852658  1.655862
C   -3.671411 -3.853124 -2.236331
H    4.495952 -3.161332  2.343023
H    4.468844 -4.839515  1.709434
H    2.923825 -3.973522  2.005182
H   -4.537704 -3.161946 -2.258807
H   -3.339551 -3.974118 -1.186343
H   -4.009083 -4.839975 -2.609902
Ne  -0.755180  3.243469  1.484208

50
C21H18Fe1N7Ne1O2(1+,3)_0 HF=-2736.351039 ZeroPointC=0.363670 NImag=0 LowF=-1.5199 ES64L-G16RevA.03 integral(grid=finegrid) 
C   -1.983454  2.121580 -1.346643
C   -3.010442  3.066068 -1.548558
C   -2.810223  4.435586 -1.320639
C   -1.558369  4.874072 -0.881798
C   -0.504565  3.962236 -0.681792
C   -0.689680  2.566924 -0.905295
N    0.367547  1.670539 -0.721352
C    0.804709  4.489303 -0.222402
C    1.923060  3.514116 -0.261180
C    1.673785  2.138885 -0.546097
C    2.810268  1.266138 -0.700557
C    3.231990  3.985492 -0.055316
C    4.326810  3.120672 -0.150250
C    4.107312  1.777049 -0.487106
C   -2.266296  0.715046 -1.600795
C    2.665897 -0.118129 -1.141606
N   -1.499089 -0.301370 -1.085198
N   -1.944976 -1.496435 -1.414199
N   -3.017065 -1.270629 -2.173136
C   -3.271698  0.064130 -2.325113
C    3.550255 -1.003919 -1.766673
N    2.825019 -2.144527 -1.967411
N    1.575401 -2.036435 -1.508745
N    1.485757 -0.816426 -1.013088
O    0.964293  5.664951  0.110060
C   -3.815029 -2.409603 -2.659234
C    3.286744 -3.427667 -2.522676
Fe   0.000000  0.000000  0.000000
O   -0.716171  0.000000  1.405565
H   -4.000582  2.712074 -1.873572
H   -1.345131  5.933864 -0.673509
H    3.344974  5.056012  0.176029
H    4.966214  1.095492 -0.583104
H   -4.106871  0.438616 -2.924510
H    4.588150 -0.900472 -2.097104
H   -4.260413 -2.095778 -3.624095
H   -3.091505 -3.222039 -2.864440
H    4.004892 -3.187163 -3.331731
H    2.395038 -3.894147 -2.983802
H    5.349308  3.486475  0.023589
H   -3.633596  5.147706 -1.476467
C    3.907871 -4.327395 -1.454384
C   -4.876942 -2.838480 -1.647404
H    4.801574 -3.858186 -0.996233
H    4.222578 -5.283839 -1.916644
H    3.175315 -4.553496 -0.654547
H   -5.599665 -2.022589 -1.445725
H   -4.409100 -3.143901 -0.690765
H   -5.439557 -3.703634 -2.050467
Ne   0.152649  2.865378  2.136523

50
C21H18Fe1N7Ne1O2(1+,5)_0 HF=-2736.333699 ZeroPointC=0.363256 NImag=0 LowF=-4.51 ES64L-G16RevA.03 integral(grid=finegrid) 
C    1.978231 -2.211883 -1.432038
C    2.505238 -3.440288 -1.886578
C    2.280748 -3.915614 -3.184195
C    1.518513 -3.136539 -4.059832
C    0.986110 -1.902275 -3.649994
C    1.174604 -1.397650 -2.321313
N    0.643741 -0.175206 -1.917859
C    0.223336 -1.124362 -4.650712
C   -0.136918  0.245227 -4.223086
C    0.091541  0.673280 -2.873950
C   -0.249749  2.048076 -2.568838
C   -0.695956  1.098144 -5.189953
C   -1.031529  2.418214 -4.874520
C   -0.798143  2.876193 -3.572245
C    2.309951 -1.818951 -0.071029
C   -0.030193  2.654824 -1.264822
N    1.554674 -0.943425  0.675191
N    2.023962 -0.800454  1.901499
N    3.105105 -1.577577  1.959841
C    3.336743 -2.234739  0.786788
C    0.077157  3.996594 -0.876022
N    0.206901  3.961840  0.481743
N    0.182113  2.719075  0.962475
N    0.047539  1.936937 -0.093301
O   -0.044770 -1.563933 -5.772497
C    3.839395 -1.696104  3.231268
C    0.285884  5.095418  1.419042
Fe   0.000000  0.000000  0.000000
O   -0.737578  0.000000  1.447579
H    3.093647 -4.051022 -1.185550
H    1.303725 -3.448778 -5.093568
H   -0.851594  0.672941 -6.193555
H   -1.069722  3.909701 -3.310011
H    4.189603 -2.904894  0.644223
H    0.091532  4.929935 -1.446519
H    4.896698 -1.900800  2.970781
H    3.789072 -0.696924  3.705293
H    0.807166  5.914546  0.885251
H    0.935351  4.758013  2.249674
H   -1.473191  3.086390 -5.628100
H    2.694823 -4.883890 -3.501041
C   -1.094711  5.520306  1.918672
C    3.248153 -2.779263  4.133159
H   -1.742029  5.860197  1.085463
H   -0.984266  6.360443  2.632432
H   -1.597242  4.683484  2.442610
H    3.302184 -3.779006  3.657366
H    2.190250 -2.555260  4.373963
H    3.819165 -2.819118  5.081758
Ne  -1.889796 -1.277433 -1.088726

44
C18H18Fe1N6O1(2+)_0 HF=-2363.132142 ZeroPointC=0.338833 NImag=0 LowF=-7.8065 ES64L-G16RevA.03 integral(grid=finegrid) 
C    0.546630 -2.784360 -1.059734
C   -0.591749 -2.142859 -1.611226
C    1.651739 -2.138523 -0.450566
C   -1.693007 -0.028285 -2.153445
N   -0.795986 -0.784340 -1.431810
C    2.744315 -0.018180  0.087010
N    1.626133 -0.784642 -0.198825
N    2.819485 -2.820909 -0.133656
C    3.937530 -0.746767  0.399139
C   -1.610589  1.386795 -2.158183
C    2.686962  1.397886  0.030276
C   -0.563553  2.161322 -1.596479
N    1.718271  3.534315 -0.691946
C   -0.418909  3.569245 -1.817506
N    0.415230  1.569084 -0.814935
C    1.607552  2.167157 -0.471919
Fe   0.000000  0.000000  0.000000
O   -0.700583  0.000000  1.374971
C    0.699627  4.205767 -1.333178
C    3.921285 -2.118565  0.305098
C   -1.572053 -2.822180 -2.404701
C   -2.570539 -2.086758 -2.998895
N   -2.635174 -0.712794 -2.910719
H    0.605047 -3.866182 -1.222682
H    4.856680 -0.227865  0.701539
H   -2.357524  1.946655 -2.731687
H    3.609551  1.919856  0.307121
H   -1.178581  4.138146 -2.369583
H    0.853575  5.286613 -1.462315
H    4.804486 -2.727053  0.546627
H   -1.531367 -3.909929 -2.548488
H   -3.356057 -2.559069 -3.605953
C    2.899525 -4.281957 -0.305897
C    2.934360  4.259353 -0.284056
C   -3.673627  0.023626 -3.652528
H    2.812308 -4.549596 -1.378048
H    2.097517 -4.778375  0.274465
H    3.877173 -4.629968  0.070168
H    2.787147  5.335833 -0.478696
H    3.118658  4.115246  0.798412
H    3.808507  3.906377 -0.867176
H   -3.213593  0.645398 -4.446585
H   -4.254862  0.663560 -2.960340
H   -4.357738 -0.704742 -4.121366

44
C18H18Fe1N6O1(2+,3)_0 HF=-2363.111850 ZeroPointC=0.337870 NImag=0 LowF=-5.477 ES64L-G16RevA.03 integral(grid=finegrid) 
C   -1.720297  1.750005 -1.836871
C   -0.917817  2.459537 -0.907153
C   -1.420041  0.470999 -2.368391
C    1.095920  2.501123  0.458697
N    0.132814  1.846928 -0.260661
C    0.124980 -1.405176 -2.438088
N   -0.421958 -0.297398 -1.830897
N   -2.098628 -0.043670 -3.467506
C   -0.586979 -1.923260 -3.567634
C    2.287802  1.839007  0.843752
C    1.334706 -1.974967 -1.956452
C    2.697373  0.565152  0.379758
N    3.501404 -1.849459 -0.814977
C    4.020146  0.052027  0.577808
N    1.830977 -0.261932 -0.310960
C    2.212597 -1.370345 -1.021191
Fe   0.000000  0.000000  0.000000
O   -0.714644 -0.000000  1.402568
C    4.363247 -1.146530 -0.002952
C   -1.687396 -1.233727 -4.023839
C   -1.116534  3.847534 -0.609164
C   -0.226235  4.479223  0.225516
N    0.882595  3.844635  0.740362
H   -2.563820  2.306171 -2.259657
H   -0.271938 -2.849862 -4.065391
H    3.021371  2.386214  1.445287
H    1.660667 -2.893087 -2.457307
H    4.755912  0.602141  1.179155
H    5.359439 -1.592340  0.130090
H   -2.281981 -1.588517 -4.877951
H   -1.961446  4.403767 -1.036053
H   -0.339547  5.536800  0.503769
C   -3.240197  0.684427 -4.049761
C    3.955507 -3.086312 -1.474870
C    1.845233  4.596997  1.563861
H   -2.905306  1.656425 -4.463460
H   -4.019867  0.849704 -3.280823
H   -3.668615  0.076956 -4.865660
H    4.975703 -3.319743 -1.124065
H    3.287350 -3.928819 -1.210095
H    3.977047 -2.950599 -2.574543
H    2.826128  4.657569  1.051563
H    1.963529  4.110660  2.551750
H    1.458329  5.619568  1.715496

44
C18H18Fe1N6O1(2+,5)_0 HF=-2363.091001 ZeroPointC=0.336910 NImag=0 LowF=-0.0047 AM64L-G16RevA.03 integral(grid=finegrid) 
C   -0.364232 -3.017559  0.600329
C   -1.302579 -2.498999 -0.339371
C    0.954253 -2.531380  0.819681
C   -1.761645 -0.862144 -2.068158
N   -1.083812 -1.301686 -0.969436
C    2.678688 -0.958822  0.147641
N    1.365955 -1.356252  0.271692
N    1.888017 -3.265247  1.548253
C    3.627961 -1.714761  0.907069
C   -1.273587  0.225880 -2.840387
C    3.040825  0.127150 -0.694922
C    0.028174  0.789479 -2.745016
N    2.723178  1.560380 -2.658262
C    0.574675  1.643310 -3.757546
N    0.847760  0.528415 -1.663824
C    2.200805  0.743863 -1.660783
Fe   0.000000  0.000000  0.000000
O   -0.732254 -0.000000  1.437129
C    1.894627  2.019180 -3.658614
C    3.188535 -2.824658  1.599754
C   -2.496201 -3.200761 -0.707226
C   -3.276942 -2.678264 -1.715472
N   -2.921832 -1.547944 -2.416177
H   -0.665264 -3.943119  1.104312
H    4.687099 -1.427127  0.952163
H   -1.877690  0.573958 -3.685719
H    4.101695  0.400663 -0.680138
H   -0.032486  1.989734 -4.604414
H    2.367196  2.680675 -4.398874
H    3.872254 -3.431400  2.211066
H   -2.796037 -4.130751 -0.205881
H   -4.216501 -3.155179 -2.029697
C    1.500302 -4.503827  2.247179
C    4.152528  1.917124 -2.669194
C   -3.766309 -1.078280 -3.528850
H    1.196016 -5.278783  1.515926
H    0.670544 -4.299522  2.951333
H    2.368366 -4.874589  2.819375
H    4.336717  2.617789 -3.501992
H    4.431026  2.413182 -1.719039
H    4.773794  1.011656 -2.818475
H   -3.210551 -1.145654 -4.485218
H   -4.083912 -0.032531 -3.350103
H   -4.663790 -1.717984 -3.589612

35
C15H9Fe1N6O4(1-)_0 HF=-2469.633935 ZeroPointC=0.231021 NImag=0 LowF=-6.1036 ES64L-G16RevA.03 integral(grid=finegrid) 
N   -0.796257 -0.788059 -1.446503
C   -0.586368 -2.153364 -1.586520
N    0.598657 -2.731489 -1.065811
C    1.779966 -2.122474 -0.508880
N    1.638803 -0.788129 -0.203677
C   -0.588722  2.155045 -1.584359
N   -1.577578  1.325470 -2.170463
C   -1.671558 -0.109457 -2.263223
N    0.419795  1.578710 -0.823894
C    1.604701  2.237167 -0.586832
C    2.736655  0.002208  0.109697
N    2.638357  1.410736 -0.016669
C    0.576828 -4.099012 -1.335931
Fe   0.000000  0.000000  0.000000
O   -0.711001 -0.000000  1.395418
C    4.024909 -0.296268  0.556353
C    3.861213  1.971837  0.348466
C    4.722963  0.947771  0.704055
C   -1.335394 -3.174145 -2.174150
C   -0.596615 -4.392327 -2.010311
C   -0.875850  3.474509 -1.937863
C   -2.464989  2.132698 -2.880601
C   -2.057173  3.449732 -2.750517
O    2.798987 -2.799180 -0.366182
O    1.843553  3.419909 -0.833107
O   -2.478212 -0.612773 -3.045897
H    1.430367 -4.706593 -1.023302
H    4.383966 -1.312330  0.738614
H    3.975803  3.057505  0.288712
H    5.758236  1.076360  1.045148
H   -2.300892 -3.015558 -2.661259
H   -0.902932 -5.389691 -2.351027
H   -0.273038  4.331496 -1.626816
H   -3.287009  1.655109 -3.420569
H   -2.561241  4.318971 -3.192102

35
C15H9Fe1N6O4(1-,3)_0 HF=-2469.613396 ZeroPointC=0.229787 NImag=0 LowF=-3.2826 ES64L-G16RevA.03 integral(grid=finegrid) 
N    0.407808  1.627128 -0.800368
C   -0.421355  1.960570 -1.863711
N   -0.837807  0.960506 -2.772525
C   -0.501371 -0.451078 -2.838052
N    0.085632 -0.911048 -1.699814
C    2.491508  0.637386  1.013728
N    2.187803  1.982530  0.710988
C    1.290040  2.533035 -0.264580
N    1.784591 -0.373669  0.387252
C    2.282561 -1.645110  0.281921
C    0.571825 -2.203762 -1.593589
N    1.513656 -2.512724 -0.576777
C   -1.620699  1.552466 -3.754525
Fe   0.000000  0.000000  0.000000
O   -0.725025  0.000000  1.422942
C    0.306011 -3.379933 -2.296032
C    1.824995 -3.869528 -0.662366
C    1.095848 -4.420354 -1.702397
C   -0.959369  3.176780 -2.296948
C   -1.708795  2.911670 -3.487322
C    3.538813  0.635422  1.936263
C    3.041187  2.808217  1.442206
C    3.877450  2.005368  2.198728
O   -0.782769 -1.084846 -3.857840
O    3.306824 -2.074574  0.815882
O    1.356538  3.730443 -0.545445
H   -2.030597  0.919091 -4.546530
H   -0.383497 -3.437189 -3.142656
H    2.568920 -4.279872  0.025861
H    1.123629 -5.473200 -2.011313
H   -0.778732  4.133930 -1.800319
H   -2.263851  3.645257 -4.085576
H    3.993435 -0.273751  2.337789
H    2.950480  3.891348  1.323348
H    4.657272  2.363212  2.882944

35
C15H9Fe1N6O4(1-,5)_0 HF=-2469.595823 ZeroPointC=0.228909 NImag=0 LowF=-0.7555 ES64L-G16RevA.03 integral(grid=finegrid) 
N    1.435594 -1.292085  0.163619
C    2.707492 -0.762446  0.114393
N    2.963984  0.374717 -0.699833
C    2.138848  1.058896 -1.674718
N    0.797694  0.786626 -1.565563
C   -1.243632 -2.434521 -0.464045
N   -0.201564 -2.984977  0.338378
C    1.173399 -2.564497  0.572050
N   -1.082861 -1.207941 -1.065455
C   -1.742397 -0.847814 -2.204013
C   -0.086770  1.142594 -2.576770
N   -1.287791  0.411527 -2.767745
C    4.313637  0.705795 -0.576465
Fe   0.000000  0.000000  0.000000
O   -0.740755  0.000000  1.453813
C   -0.062258  2.167821 -3.526075
C   -1.987812  0.987399 -3.827058
C   -1.262080  2.065478 -4.303877
C    3.908088 -1.115704  0.735958
C    4.910051 -0.189944  0.294870
C   -2.303093 -3.351141 -0.464685
C   -0.628889 -4.213520  0.817762
C   -1.911692 -4.461126  0.341912
O    2.678036  1.814781 -2.483918
O   -2.649076 -1.461472 -2.768865
O    1.962156 -3.371542  1.067286
H    4.698391  1.551799 -1.152532
H    0.757925  2.884630 -3.621379
H   -2.931513  0.529489 -4.136582
H   -1.561395  2.720255 -5.132060
H    4.007048 -1.967770  1.414282
H    5.966505 -0.180865  0.592210
H   -3.234653 -3.195512 -1.016123
H    0.054536 -4.796173  1.441784
H   -2.507814 -5.356836  0.557996

45
C25H12Fe1N3O4(1-)_0 HF=-2688.173731 ZeroPointC=0.308635 NImag=0 LowF=0.0007 ES64L-G16RevA.03 integral(grid=finegrid) 
N    1.637767 -0.778295 -0.154988
Fe   0.000000  0.000000  0.000000
N   -0.837004 -0.778453 -1.416219
C    0.477865 -2.843910 -0.937326
C    1.620114 -2.186373 -0.301195
N    0.393495  1.598911 -0.772277
C   -0.608927  2.246491 -1.452909
C   -1.657910  1.483367 -2.066453
C   -1.715633 -0.025672 -2.194877
C    2.646316  1.483515  0.126651
C    1.533310  2.246557 -0.361346
C    2.784208 -0.025493  0.097880
C    0.529626 -4.294241 -1.038594
C    1.643081 -5.028477 -0.531408
C    2.698549 -4.371840  0.072503
C    2.686041 -2.966251  0.186103
O   -0.710002  0.000000  1.393458
C   -0.599524  3.672452 -1.576193
C    1.627440  3.672521 -0.441436
C   -1.659908  4.326886 -2.236245
C   -2.706561  3.590954 -2.796695
C   -2.682863  2.184339 -2.725084
C    3.853342  3.591173  0.545799
C    2.784667  4.327031  0.028462
C    3.781576  2.184556  0.568707
C    0.519077  4.468482 -1.018917
O   -2.527114 -0.510587 -3.003481
C   -0.534652 -5.028651 -1.641977
H    1.631911 -6.126001 -0.631036
H    3.557509 -4.934927  0.473023
H    3.526192 -2.436074  0.644028
H   -1.611688  5.426212 -2.284551
H   -3.537170  4.100624 -3.310561
H   -3.459554  1.571573 -3.207173
H    4.757252  4.100906  0.915734
H    2.795327  5.426357 -0.038955
H    4.628166  1.571841  0.913682
O    0.542436  5.712027 -1.064829
O    3.915358 -0.510461  0.278911
C   -0.707994 -2.186519 -1.488123
C   -1.643332 -4.372160 -2.141704
C   -1.728201 -2.966586 -2.064815
H   -0.447326 -6.126169 -1.691358
H   -2.471845 -4.935359 -2.601781
H   -2.592348 -2.436527 -2.475816

45
C25H12Fe1N3O4(1-,3)_0 HF=-2688.153276 ZeroPointC=0.307472 NImag=0 LowF=-3.6713 ES64L-G16RevA.03 integral(grid=finegrid) 
N    0.042877 -0.847818 -1.734169
Fe   0.000000  0.000000  0.000000
N    0.341494  1.674797 -0.670219
C   -1.111437  1.158458 -2.620849
C   -0.711334 -0.243940 -2.754912
N    1.773606 -0.373997  0.343893
C    2.521170  0.545815  1.031974
C    2.252337  1.944378  0.875064
C    1.273194  2.533840 -0.112574
C    1.452265 -2.571955 -0.641224
C    2.113307 -1.702344  0.291866
C    0.551449 -2.133627 -1.786866
C   -2.033037  1.695369 -3.607670
C   -2.457763  0.901920 -4.714668
C   -1.992182 -0.393100 -4.859058
C   -1.139027 -0.963396 -3.890312
O   -0.726545  0.000000  1.425925
C    3.596077  0.123257  1.877236
C    3.149702 -2.218805  1.134447
C    4.344888  1.083430  2.591211
C    4.064270  2.444708  2.461813
C    3.036154  2.861095  1.590782
C    2.752179 -4.459771  0.263705
C    3.445149 -3.597222  1.116730
C    1.789494 -3.936051 -0.621297
C    3.922659 -1.313669  2.016954
O    1.347600  3.742519 -0.391755
C   -2.522901  3.030092 -3.493767
H   -3.153832  1.347664 -5.443552
H   -2.303696 -1.006290 -5.720983
H   -0.803637 -2.002366 -3.972928
H    5.148424  0.700570  3.240057
H    4.650451  3.193005  3.018638
H    2.823526  3.927270  1.418549
H    2.977614 -5.538174  0.254626
H    4.240102 -3.942627  1.796463
H    1.289798 -4.571176 -1.368329
O    4.801896 -1.728509  2.794524
O    0.345933 -2.958686 -2.698389
C   -0.649790  2.077147 -1.588423
C   -2.122079  3.846854 -2.448817
C   -1.187006  3.374705 -1.506135
H   -3.228050  3.391983 -4.259672
H   -2.513591  4.872863 -2.355444
H   -0.817831  4.034352 -0.713740

45
C25H12Fe1N3O4(1-,5)_0 HF=-2688.130254 ZeroPointC=0.306660 NImag=0 LowF=-4.7888 ES64L-G16RevA.03 integral(grid=finegrid) 
N    0.779416  0.794593 -1.529690
Fe   0.000000  0.000000  0.000000
N    1.346310 -1.352066  0.222041
C    3.042329  0.266955 -0.615730
C    2.133924  1.140805 -1.358022
N   -1.156277 -1.138172 -1.049459
C   -1.503093 -2.305904 -0.435175
C   -0.584062 -2.928293  0.488784
C    0.885315 -2.574143  0.709641
C   -1.348900  0.531330 -2.804123
C   -1.877005 -0.591003 -2.071716
C    0.054117  1.104901 -2.678353
C    4.441139  0.665794 -0.586443
C    4.867941  1.894598 -1.171318
C    3.962376  2.733038 -1.799691
C    2.610372  2.352196 -1.898452
O   -0.742867  0.000000  1.457958
C   -2.761202 -2.928809 -0.724125
C   -3.147146 -1.143951 -2.438711
C   -3.138160 -4.101604 -0.040250
C   -2.279947 -4.672880  0.903273
C   -1.014812 -4.098320  1.137321
C   -3.408122  0.562848 -4.158733
C   -3.900526 -0.549585 -3.471752
C   -2.134934  1.074252 -3.833616
C   -3.672407 -2.338497 -1.733911
O    1.604236 -3.433644  1.248672
C    5.431311 -0.165950  0.016363
H    5.937172  2.154781 -1.110111
H    4.290675  3.688886 -2.239410
H    1.897619  2.981677 -2.441301
H   -4.123237 -4.529472 -0.285186
H   -2.575670 -5.584101  1.447676
H   -0.294870 -4.572419  1.821219
H   -3.996750  1.028569 -4.965239
H   -4.876291 -1.006455 -3.701680
H   -1.693699  1.908836 -4.399518
O   -4.790994 -2.822845 -1.989281
O    0.487883  1.806782 -3.606572
C    2.686769 -0.979908  0.076703
C    5.073495 -1.375738  0.584698
C    3.722382 -1.772918  0.621508
H    6.478116  0.178442  0.009914
H    5.835741 -2.029548  1.039806
H    3.420397 -2.704317  1.111914

53
C33H15Fe1N3O1(2+)_0 HF=-2768.559152 ZeroPointC=0.383090 NImag=0 LowF=-4.6084 ES64L-G16RevA.03 integral(grid=finegrid) 
C    3.920252  3.552243  0.389397
C    5.024454  1.405748  0.954775
C    3.870972  2.121796  0.490643
C    2.685641  1.407898  0.095915
C    5.060890  0.028451  0.965251
C    3.923115 -0.731428  0.533140
C    2.721832 -0.037577  0.149734
N    1.621860 -0.782285 -0.194356
C    3.928783 -2.141366  0.467688
C    2.824587 -2.868734 -0.026272
C    1.642007 -2.138782 -0.400638
C    0.516761 -2.812963 -1.010873
C    2.837913 -4.296550 -0.166626
C    1.755802 -4.953694 -0.710235
C    0.601578 -4.239842 -1.176057
C   -0.450483 -4.954098 -1.840592
C   -1.632467 -2.869776 -2.305879
C   -0.637039 -2.139204 -1.566006
C   -1.524902 -4.297415 -2.399964
C   -2.733556 -0.733395 -2.863702
C   -1.719263 -0.038957 -2.114988
N   -0.793801 -0.783116 -1.427215
C   -2.681434 -2.143179 -2.909095
C   -3.726057  1.403064 -3.502727
C   -2.674481  2.119942 -2.840112
C   -1.656751  1.406610 -2.115159
C   -3.753082  0.025746 -3.529097
C   -2.624391  3.550663 -2.936740
C   -1.574492  4.271454 -2.410926
C   -0.507966  3.603128 -1.722239
C   -0.581130  2.178363 -1.531463
C    0.619310  4.286440 -1.217923
C    1.691667  3.603553 -0.604722
C    1.580807  2.178980 -0.431627
N    0.412469  1.566350 -0.809516
C    2.876891  4.272290 -0.150504
Fe   0.000000  0.000000  0.000000
O   -0.700613  0.000000  1.375030
H    4.830653  4.069106  0.728151
H    5.902983  1.983685  1.278713
H    5.964736 -0.506642  1.294126
H    4.832974 -2.687776  0.780054
H    3.729605 -4.854975  0.156523
H    1.774849 -6.047931 -0.824188
H   -0.368194 -6.048223 -1.923161
H   -2.308370 -4.856248 -2.934067
H   -3.464353 -2.690045 -3.458329
H   -4.505159  1.980413 -4.022751
H   -4.549116 -0.509852 -4.068427
H   -3.435053  4.066904 -3.472542
H   -1.533795  5.365791 -2.521095
H    0.678686  5.380171 -1.335632
H    2.942099  5.366415 -0.250428

53
C33H15Fe1N3O1(2+,3)_0 HF=-2768.538607 ZeroPointC=0.381779 NImag=0 LowF=-7.4313 ES64L-G16RevA.03 integral(grid=finegrid) 
C   -4.166657  1.928722 -2.680063
C   -3.371515  3.879509 -1.374132
C   -3.185932  2.527253 -1.818841
C   -2.005062  1.799581 -1.450512
C   -2.394968  4.540017 -0.663751
C   -1.174280  3.872814 -0.311330
C   -1.005493  2.484191 -0.659012
N    0.128225  1.844935 -0.251656
C   -0.133524  4.513196  0.390935
C    1.078069  3.854218  0.682247
C    1.203703  2.466046  0.314003
C    2.454318  1.765009  0.513171
C    2.169625  4.503625  1.349761
C    3.344112  3.826805  1.589147
C    3.530770  2.475019  1.143896
C    4.820111  1.859138  1.285936
C    4.063395 -0.107983  0.056630
C    2.734520  0.445720 -0.014368
C    5.087346  0.619256  0.750626
C    3.292510 -2.027094 -1.283335
C    1.977534 -1.439286 -1.322811
N    1.753384 -0.294201 -0.611455
C    4.298803 -1.355124 -0.558488
C    2.516620 -3.865461 -2.689102
C    1.222301 -3.257413 -2.815654
C    0.923370 -2.039733 -2.115420
C    3.523795 -3.268826 -1.963845
C    0.246598 -3.849786 -3.686028
C   -0.960963 -3.236498 -3.934690
C   -1.290963 -1.994067 -3.297458
C   -0.366721 -1.424055 -2.349903
C   -2.495687 -1.305076 -3.548321
C   -2.774398 -0.056299 -2.955371
C   -1.820688  0.480443 -2.017226
N   -0.730189 -0.278940 -1.696169
C   -3.966615  0.688670 -3.243194
Fe   0.000000  0.000000  0.000000
O   -0.715697  0.000000  1.404635
H   -5.076582  2.501599 -2.913597
H   -4.302941  4.397424 -1.647631
H   -2.530494  5.590494 -0.364563
H   -0.263171  5.561299  0.704415
H    2.053458  5.554086  1.657019
H    4.180011  4.331285  2.096468
H    5.611913  2.418815  1.806054
H    6.090362  0.174248  0.835864
H    5.302239 -1.804771 -0.491678
H    2.702369 -4.813245 -3.216305
H    4.521504 -3.729696 -1.903628
H    0.497655 -4.798317 -4.183996
H   -1.685271 -3.683930 -4.632256
H   -3.227499 -1.742121 -4.246136
H   -4.710048  0.256300 -3.929995

53
C33H15Fe1N3O1(2+,5)_0 HF=-2768.509397 ZeroPointC=0.380904 NImag=0 LowF=-6.9996 ES64L-G16RevA.03 integral(grid=finegrid) 
C    0.186362 -4.760624  2.440313
C   -2.016228 -4.781642  1.312988
C   -0.742652 -4.155616  1.528618
C   -0.380917 -2.969087  0.799698
C   -2.888296 -4.328555  0.347312
C   -2.555440 -3.181262 -0.446905
C   -1.331177 -2.469956 -0.179043
N   -1.070607 -1.342542 -0.896257
C   -3.386983 -2.701094 -1.480060
C   -3.011980 -1.608646 -2.292973
C   -1.774864 -0.934325 -1.989608
C   -1.285156  0.134384 -2.840921
C   -3.814154 -1.142786 -3.387296
C   -3.376222 -0.103185 -4.176713
C   -2.100698  0.520414 -3.957860
C   -1.626634  1.491986 -4.903237
C    0.520545  1.621665 -3.754731
C    0.035398  0.730319 -2.730670
C   -0.354974  2.013328 -4.821416
C    2.717103  1.641764 -2.631735
C    2.183671  0.750115 -1.632101
N    0.852994  0.441465 -1.674095
C    1.849177  2.085787 -3.651828
C    4.906602  1.552466 -1.561940
C    4.431630  0.581177 -0.616692
C    3.054548  0.174725 -0.621314
C    4.088583  2.054114 -2.549241
C    5.364430 -0.021497  0.294559
C    4.995754 -1.060127  1.119843
C    3.645983 -1.546134  1.113215
C    2.666426 -0.892823  0.282112
C    3.222283 -2.638893  1.901464
C    1.905201 -3.139193  1.835279
C    0.961350 -2.448296  0.993502
N    1.373893 -1.319749  0.353731
C    1.472774 -4.287180  2.578974
Fe   0.000000  0.000000  0.000000
O   -0.735557  0.000000  1.443611
H   -0.139149 -5.646714  3.005671
H   -2.270933 -5.667245  1.914293
H   -3.842198 -4.846284  0.164165
H   -4.345685 -3.207870 -1.675133
H   -4.775324 -1.638365 -3.592553
H   -3.988167  0.243615 -5.022875
H   -2.292361  1.785977 -5.728557
H    0.010446  2.726020 -5.576373
H    2.228687  2.792829 -4.406934
H    5.960967  1.862449 -1.507282
H    4.476428  2.766776 -3.292954
H    6.403443  0.340669  0.293139
H    5.731738 -1.539597  1.783183
H    3.948750 -3.129765  2.568766
H    2.186937 -4.789053  3.249519

49
C28H16Fe1N3O1(1+)_0 HF=-2578.951559 ZeroPointC=0.359290 NImag=0 LowF=-2.7903 ES64L-G16RevA.03 integral(grid=finegrid) 
N   -0.671626 -0.980273 -1.353672
C   -1.792197 -0.638372 -2.101831
C   -2.265291 -1.872263 -2.728706
C   -1.332902 -2.908540 -2.383334
C   -0.308134 -2.296928 -1.537797
C   -3.361612 -2.147630 -3.566045
C   -3.524445 -3.458980 -4.037222
C   -2.604163 -4.478516 -3.696993
C   -1.497331 -4.214475 -2.874289
C    0.940853 -2.798194 -1.092118
C    1.936154 -1.979219 -0.525743
C    3.932272 -0.857523 -0.079018
C    2.815573  0.089305 -0.075788
N    1.663559 -0.657567 -0.230003
C    3.380207 -2.156077 -0.361519
C    4.215710 -3.280142 -0.469908
C    5.595533 -3.102155 -0.278846
C    6.138087 -1.825977 -0.001187
C    5.316437 -0.691058  0.093383
C    2.765558  1.493850 -0.158522
C    1.604293  2.201410 -0.559487
C    1.431503  3.595239 -0.967471
C    0.107997  3.711903 -1.512723
C   -0.506488  2.386438 -1.443786
N    0.408774  1.559987 -0.802265
C   -0.349238  4.941057 -2.021658
C    0.514436  6.045218 -1.966396
C    1.818538  5.928259 -1.429948
C    2.293244  4.704162 -0.932090
C   -1.717795  1.955866 -2.009654
C   -2.263591  0.671395 -2.289256
Fe   0.000000  0.000000  0.000000
O   -0.701955  0.000000  1.377665
H   -4.081906 -1.362887 -3.842540
H   -4.381930 -3.700506 -4.683196
H   -2.760465 -5.496496 -4.084784
H   -0.787229 -5.015406 -2.618939
H    1.195059 -3.838684 -1.338407
H    3.805531 -4.277432 -0.689319
H    6.268228 -3.970459 -0.346307
H    7.224118 -1.722049  0.142884
H    5.750534  0.297534  0.306028
H    3.702358  2.059191 -0.055103
H   -1.359240  5.044541 -2.446241
H    0.173569  7.019841 -2.346943
H    2.471195  6.813923 -1.402843
H    3.310448  4.625411 -0.519739
H   -2.323098  2.784013 -2.412210
H   -3.203099  0.712419 -2.863644

49
C28H16Fe1N3O1(1+,3)_0 HF=-2578.931311 ZeroPointC=0.358113 NImag=0 LowF=-3.5051 ES64L-G16RevA.03 integral(grid=finegrid) 
N    1.791132 -0.191301  0.350481
C    2.439125 -1.407332  0.372485
C    3.634600 -1.224043  1.197680
C    3.664299  0.153097  1.602524
C    2.485524  0.789148  1.023334
C    4.669563 -2.100273  1.569849
C    5.709589 -1.596603  2.365689
C    5.737376 -0.238866  2.765034
C    4.723623  0.651784  2.380690
C    2.111275  2.150163  0.948594
C    1.107185  2.600097  0.070440
C   -0.052781  3.709499 -1.618242
C   -0.317786  2.271490 -1.692566
N    0.307471  1.703274 -0.603446
C    0.838972  3.915497 -0.509470
C    1.318178  5.200739 -0.203744
C    0.885970  6.273820 -0.998559
C    0.009859  6.070786 -2.090909
C   -0.459389  4.789142 -2.420063
C   -0.850366  1.472753 -2.723141
C   -0.612983  0.079969 -2.804930
C   -0.844300 -0.862320 -3.899526
C   -0.246650 -2.105592 -3.504666
C    0.349241 -1.889247 -2.183773
N    0.047588 -0.600388 -1.806401
C   -0.271742 -3.215975 -4.366459
C   -0.914561 -3.077929 -5.606918
C   -1.506535 -1.852789 -5.993616
C   -1.472903 -0.731276 -5.149184
C    1.178433 -2.763385 -1.445575
C    2.063903 -2.554519 -0.361668
Fe   0.000000  0.000000  0.000000
O   -0.718391  0.000000  1.409922
H    4.667056 -3.155697  1.258290
H    6.520414 -2.268447  2.685467
H    6.569912  0.122698  3.387193
H    4.758756  1.707039  2.690677
H    2.736044  2.892853  1.463387
H    2.005307  5.369046  0.639077
H    1.234423  7.292276 -0.769871
H   -0.309228  6.935088 -2.692763
H   -1.135391  4.643198 -3.275956
H   -1.331308  1.969905 -3.576964
H    0.190093 -4.173473 -4.081785
H   -0.960025 -3.937961 -6.291999
H   -2.000530 -1.778771 -6.974176
H   -1.931750  0.218514 -5.463039
H    1.219402 -3.782884 -1.861306
H    2.660077 -3.443592 -0.100515

49
C28H16Fe1N3O1(1+,5)_0 HF=-2578.907584 ZeroPointC=0.357393 NImag=0 LowF=-2.695 ES64L-G16RevA.03 integral(grid=finegrid) 
N    0.135715  1.881591 -0.266355
C    0.396519  2.771654  0.750166
C    0.012221  4.097017  0.258043
C   -0.403650  3.932442 -1.107744
C   -0.264954  2.510407 -1.423040
C    0.036576  5.373933  0.847004
C   -0.382666  6.468293  0.075880
C   -0.794847  6.304057 -1.268861
C   -0.801026  5.039676 -1.877208
C   -0.325551  1.837010 -2.667187
C    0.190990  0.537534 -2.867373
C    1.481247 -1.225777 -3.670005
C    1.485589 -1.214127 -2.205949
N    0.598370 -0.238701 -1.803306
C    0.663151 -0.118802 -4.087987
C    0.503626  0.178781 -5.452409
C    1.144778 -0.646448 -6.389051
C    1.949975 -1.735987 -5.977654
C    2.136278 -2.030403 -4.618248
C    2.374561 -1.815921 -1.287722
C    2.574316 -1.330091  0.027211
C    3.665239 -1.572913  0.971525
C    3.504583 -0.628436  2.042783
C    2.318037  0.172633  1.731559
N    1.783443 -0.345717  0.574429
C    4.435838 -0.579198  3.095546
C    5.500329 -1.492833  3.082930
C    5.655654 -2.424694  2.028085
C    4.748221 -2.468987  0.958794
C    1.884341  1.362070  2.361549
C    1.076664  2.454862  1.948820
Fe   0.000000  0.000000  0.000000
O   -0.738930  0.000000  1.450231
H    0.361986  5.517651  1.888374
H   -0.392092  7.474061  0.522463
H   -1.114504  7.185204 -1.845460
H   -1.115806  4.925066 -2.925466
H   -0.610700  2.422683 -3.552544
H   -0.114065  1.026957 -5.784247
H    1.020863 -0.444965 -7.463837
H    2.437758 -2.362206 -6.739909
H    2.770154 -2.875762 -4.310627
H    3.078860 -2.569668 -1.667207
H    4.332230  0.144846  3.917754
H    6.229442 -1.486839  3.907219
H    6.504466 -3.124805  2.048778
H    4.883368 -3.192137  0.140345
H    2.389282  1.540782  3.324970
H    1.093199  3.294897  2.662379

44
C24H12Fe1N6O1_0 HF=-2588.542226 ZeroPointC=0.306156 NImag=0 LowF=-5.658 ES64L-G16RevA.03 integral(grid=finegrid) 
C    2.597612  4.257970 -1.940714
C    2.237262  5.276466 -2.835805
C    0.975156  5.275112 -3.479592
C    0.040700  4.255482 -3.244355
C    0.374939  3.245591 -2.325991
C    1.659773  3.246476 -1.671158
C   -0.313789  2.015223 -1.928014
N    0.468659  1.458461 -0.919795
C    1.743431  2.016394 -0.879207
N    2.840509  1.324005 -0.532964
N   -1.238764  1.322515 -2.611328
C   -1.353267 -0.006345 -2.459439
C    2.785068 -0.004763 -0.351223
C   -1.803109 -0.995630 -3.442448
C   -1.159365 -2.244140 -3.116496
C   -0.321952 -2.005553 -1.938032
N   -0.656060 -0.728827 -1.494322
N    1.594802 -0.727901 -0.347385
C    1.758184 -2.004958 -0.878374
C    3.204176 -2.242319 -0.894256
C    3.845282 -0.993439 -0.565198
N    0.804510 -2.640562 -1.577100
C   -2.597665 -0.882092 -4.596058
C   -2.770569 -2.020093 -5.398304
C   -2.138401 -3.246862 -5.077775
C   -1.316763 -3.366967 -3.946891
C    5.245482 -0.878695 -0.599417
C    5.997192 -2.015883 -0.931364
C    5.367318 -3.242970 -1.254878
C    3.969522 -3.364514 -1.254672
Fe   0.000000  0.000000  0.000000
O   -0.705095  0.000000  1.383827
H    3.585213  4.241256 -1.456206
H    2.949817  6.088175 -3.050028
H    0.728888  6.085502 -4.183233
H   -0.931536  4.236405 -3.758933
H   -3.066950  0.079226 -4.853051
H   -3.401787 -1.958817 -6.298472
H   -2.289096 -4.117838 -5.734409
H   -0.804060 -4.310182 -3.706254
H    5.728372  0.082905 -0.370232
H    7.096421 -1.953803 -0.949630
H    5.987893 -4.113314 -1.519236
H    3.474327 -4.308193 -1.527895

44
C24H12Fe1N6O1(3)_0 HF=-2588.521968 ZeroPointC=0.304932 NImag=0 LowF=-3.1688 ES64L-G16RevA.03 integral(grid=finegrid) 
C    2.258699  4.664309 -1.456136
C    1.726956  5.923886 -1.771686
C    0.327306  6.135831 -1.833717
C   -0.577645  5.093573 -1.582673
C   -0.059224  3.835354 -1.231684
C    1.363712  3.620704 -1.166120
C   -0.701573  2.538873 -1.004702
N    0.318352  1.682754 -0.624802
C    1.579265  2.196447 -0.892026
N    2.650286  1.448126 -1.202933
N   -1.904024  2.121881 -1.434450
C   -2.086435  0.819748 -1.709489
C    2.491162  0.139679 -1.468918
C   -2.969890  0.222122 -2.713152
C   -2.396820 -1.047551 -3.080105
C   -1.172083 -1.218970 -2.292286
N   -1.174079 -0.169840 -1.384229
N    1.307931 -0.541826 -1.248440
C    1.121890 -1.560138 -2.165778
C    2.423858 -1.770692 -2.810576
C    3.284256 -0.702586 -2.372689
N   -0.089544 -1.953010 -2.597286
C   -4.105940  0.713562 -3.378697
C   -4.680153 -0.080452 -4.382724
C   -4.114875 -1.328174 -4.745293
C   -2.960916 -1.815284 -4.112879
C    4.577377 -0.562938 -2.902572
C    5.016070 -1.512316 -3.839276
C    4.169857 -2.562834 -4.269950
C    2.862201 -2.692230 -3.775504
Fe   0.000000  0.000000  0.000000
O   -0.722463  0.000000  1.417913
H    3.344113  4.486710 -1.431226
H    2.408047  6.762937 -1.982948
H   -0.054541  7.135587 -2.092842
H   -1.664924  5.244744 -1.654996
H   -4.524315  1.695068 -3.110617
H   -5.581420  0.274440 -4.906400
H   -4.587363 -1.921180 -5.543804
H   -2.502363 -2.771059 -4.406995
H    5.220850  0.270800 -2.584264
H    6.033366 -1.435996 -4.253805
H    4.543577 -3.285490 -5.012009
H    2.191123 -3.490441 -4.126233

44
C24H12Fe1N6O1(5)_0 HF=-2588.489270 ZeroPointC=0.303818 NImag=0 LowF=-7.1324 ES64L-G16RevA.03 integral(grid=finegrid) 
C    3.647228  0.794872 -4.017300
C    3.535495  1.197797 -5.358969
C    2.271266  1.419422 -5.957520
C    1.084326  1.243898 -5.229033
C    1.185976  0.883922 -3.874486
C    2.469378  0.658469 -3.267024
C    0.176011  0.526568 -2.874057
N    0.855438  0.328004 -1.678891
C    2.213719  0.164217 -1.905209
N    3.008766 -0.652902 -1.195137
N   -1.075592  0.092734 -3.125647
C   -1.640567 -0.800899 -2.294328
C    2.473624 -1.542993 -0.336728
C   -2.608985 -1.857680 -2.623143
C   -2.453264 -2.885356 -1.627449
C   -1.397427 -2.427974 -0.703132
N   -1.122096 -1.132631 -1.059468
N    1.171028 -1.515561  0.106758
C    0.681969 -2.805492  0.302623
C    1.856734 -3.686904  0.347719
C    2.983950 -2.894791 -0.057085
N   -0.572625 -3.197393  0.034754
C   -3.467374 -2.043736 -3.717823
C   -4.202083 -3.240192 -3.789437
C   -4.048673 -4.249654 -2.811457
C   -3.156284 -4.093042 -1.734642
C    4.247519 -3.481235 -0.225281
C    4.383068 -4.851902  0.053294
C    3.271615 -5.633623  0.450699
C    1.994067 -5.065231  0.579851
Fe   0.000000  0.000000  0.000000
O   -0.737451  0.000000  1.447330
H    4.625610  0.589281 -3.558001
H    4.447049  1.334447 -5.961587
H    2.221339  1.724494 -7.014292
H    0.096495  1.382620 -5.693216
H   -3.557262 -1.266171 -4.491091
H   -4.902991 -3.398676 -4.623661
H   -4.633436 -5.178570 -2.899893
H   -3.009819 -4.889048 -0.989365
H    5.100499 -2.875991 -0.566700
H    5.369018 -5.331486 -0.050081
H    3.412050 -6.707193  0.651249
H    1.118829 -5.670737  0.858654

39
C21H10Fe1N3O4(1-)_0 HF=-2534.612170 ZeroPointC=0.262584 NImag=0 LowF=-9.2873 ES64L-G16RevA.03 integral(grid=finegrid) 
N    1.573623 -0.847064 -0.337018
Fe   0.000000  0.000000  0.000000
N   -0.653228 -0.847513 -1.470460
C    0.067202 -2.027316 -1.723449
C    1.354621 -2.027101 -1.068049
N    0.446551  1.511772 -0.876406
C   -0.499979  2.103226 -1.674492
C   -1.541795  1.302393 -2.269871
C   -1.538297 -0.219179 -2.336410
C    2.743104  1.302403 -0.088338
C    1.648743  2.103197 -0.580683
C    2.794499 -0.219136 -0.129436
C   -0.297462 -3.098323 -2.561679
C    0.605162 -4.163558 -2.740344
C    1.860811 -4.163353 -2.101134
C    2.247172 -3.097982 -1.266222
O   -0.712159  0.000000  1.397692
C   -0.420246  3.504960 -1.942917
C    1.818923  3.504920 -0.803278
C   -1.438300  4.122062 -2.700887
C   -2.488981  3.364055 -3.227534
C   -2.511847  1.965525 -3.037518
C    4.074944  3.363998  0.113430
C    3.030883  4.121983 -0.426279
C    3.934642  1.965525  0.244096
C    0.734195  4.297372 -1.441556
O   -2.231055 -0.817732 -3.172070
H   -1.271647 -3.060207 -3.067035
H    0.322042 -5.007131 -3.391161
H    2.553822 -5.006808 -2.254961
H    3.228920 -3.059685 -0.775734
H   -1.354688  5.208839 -2.860584
H   -3.281993  3.848807 -3.819379
H   -3.276623  1.335084 -3.518188
H    5.020141  3.848775  0.406221
H    3.110877  5.208734 -0.587997
H    4.773207  1.335096  0.579891
O    0.812275  5.529888 -1.594927
O    3.877624 -0.817990 -0.060321

39
C21H10Fe1N3O4(1-,3)_0 HF=-2534.591950 ZeroPointC=0.261386 NImag=0 LowF=-9.6978 ES64L-G16RevA.03 integral(grid=finegrid) 
N    1.225880 -0.887891 -1.157154
Fe   0.000000  0.000000  0.000000
N   -1.252381 -0.385513 -1.309379
C   -0.882885 -1.547430 -2.008274
C    0.532812 -1.820725 -1.938521
N    0.402504  1.607920 -0.789958
C   -0.632991  2.477261 -1.013388
C   -1.947774  1.968423 -1.301707
C   -2.218590  0.524836 -1.684183
C    2.762267  0.993658 -0.931740
C    1.720512  1.986339 -0.813705
C    2.520067 -0.455813 -1.336700
C   -1.720708 -2.363083 -2.792848
C   -1.158569 -3.438759 -3.506589
C    0.222837 -3.702710 -3.443518
C    1.076289 -2.898664 -2.664693
O   -0.727791  0.000000  1.428370
C   -0.393097  3.886438 -0.986936
C    2.053674  3.378211 -0.773307
C   -1.480175  4.773217 -1.152499
C   -2.769246  4.284896 -1.380823
C   -2.984665  2.892497 -1.484903
C    4.425761  2.801621 -0.782006
C    3.410445  3.762678 -0.737808
C    4.093520  1.436788 -0.912540
C    0.982110  4.408547 -0.790897
O   -3.211201  0.227688 -2.367755
H   -2.788217 -2.114071 -2.849512
H   -1.812527 -4.077097 -4.122919
H    0.646278 -4.548177 -4.010310
H    2.160902 -3.064098 -2.615430
H   -1.255892  5.850423 -1.100825
H   -3.612866  4.981307 -1.511813
H   -3.971506  2.484456 -1.754532
H    5.483583  3.108639 -0.754492
H    3.619506  4.843067 -0.686565
H    4.869610  0.667780 -1.052842
O    1.228064  5.625090 -0.693403
O    3.432541 -1.128354 -1.845198

39
C21H10Fe1N3O4(1-,5)_0 HF=-2534.563741 ZeroPointC=0.260522 NImag=0 LowF=-8.2421 ES64L-G16RevA.03 integral(grid=finegrid) 
N    0.836417  0.508146 -1.641561
Fe   0.000000  0.000000  0.000000
N    1.532879 -1.118355  0.251026
C    2.613321 -0.618476 -0.496221
C    2.229170  0.286908 -1.556238
N   -0.907426 -1.413930 -0.943018
C   -1.047207 -2.583823 -0.257893
C   -0.013996 -3.004219  0.664933
C    1.393755 -2.409962  0.726714
C   -1.239198  0.017170 -2.881550
C   -1.650584 -1.080458 -2.035945
C    0.140620  0.667847 -2.830712
C    3.967806 -0.969989 -0.333476
C    4.933969 -0.440601 -1.210891
C    4.560140  0.435776 -2.244699
C    3.211258  0.800814 -2.424352
O   -0.744355  0.000000  1.460880
C   -2.183779 -3.418423 -0.504558
C   -2.818606 -1.843163 -2.359294
C   -2.347763 -4.602779  0.242407
C   -1.386801 -4.982364  1.186032
C   -0.221917 -4.204701  1.360388
C   -3.255593 -0.357077 -4.244470
C   -3.617265 -1.454089 -3.454469
C   -2.060603  0.343014 -3.971514
C   -3.173236 -3.038545 -1.547941
O    2.346096 -3.123337  1.077880
H    4.225778 -1.682303  0.461451
H    5.991767 -0.724244 -1.084401
H    5.325421  0.843157 -2.925622
H    2.887298  1.461442 -3.239546
H   -3.248431 -5.204333  0.041026
H   -1.518653 -5.907066  1.770724
H    0.588597 -4.541257  2.025717
H   -3.882097 -0.057778 -5.100030
H   -4.518409 -2.055313 -3.655496
H   -1.707864  1.148800 -4.634535
O   -4.208380 -3.697899 -1.755876
O    0.593290  1.232389 -3.838619

74
C36H30Fe1N6O1(2+)_2 HF=-3055.979759 ZeroPointC=0.579762 NImag=0 LowF=-4.6014 ES64L-G16RevA.03 integral(grid=finegrid) 
C   -1.756236  1.417240 -1.960201
C   -2.903435  2.148188 -2.323501
C   -2.926189  3.554054 -2.369973
C   -1.758336  4.274272 -2.141636
C   -0.575262  3.602222 -1.735907
C   -0.610303  2.181994 -1.505768
N    0.417845  1.570411 -0.820067
C    0.695139  4.244836 -1.485147
C    1.735921  3.560996 -0.784670
C    1.576211  2.214798 -0.427497
C    2.618081  1.417205  0.269106
C    3.621912  2.079351  1.001362
C    3.944483 -0.674297  0.561137
C    2.714452 -0.027923  0.186311
C    4.740686  1.412160  1.532785
C    4.935896  0.061841  1.262030
C    2.893738 -2.810919 -0.200071
C    1.668165 -2.155299 -0.382734
N    1.629908 -0.785165 -0.203040
C    4.045663 -2.074125  0.214537
C    0.305696 -4.227843 -0.686374
C    0.430465 -2.834446 -0.844867
C   -0.746106 -4.966827 -1.258094
C   -1.662376 -4.336345 -2.093384
C   -1.615896 -2.927869 -2.266906
C   -0.653554 -2.154071 -1.527768
C   -2.505654 -2.170350 -3.117973
C   -2.601011 -0.749687 -2.997749
C   -1.749330 -0.059283 -2.124006
N   -0.793634 -0.785298 -1.437955
N    1.098199  5.475684 -1.877816
N    5.156985 -2.845679  0.179658
N   -3.294097 -2.629464 -4.117570
C   -3.678273 -0.274749 -3.955680
C   -3.981070 -1.522243 -4.813811
C    2.889636  4.530878 -0.605891
C    2.505406  5.726613 -1.504222
C    3.313718 -4.256210 -0.396344
C    4.855028 -4.202976 -0.319819
C    6.544507 -2.442601  0.355540
C    0.414728  6.415317 -2.754603
C   -3.357339 -3.971818 -4.676899
Fe   0.000000  0.000000  0.000000
O   -0.702762 -0.000000  1.379249
H   -3.830908  1.611394 -2.545641
H   -3.862052  4.077403 -2.612931
H   -1.776705  5.367147 -2.218212
H    3.519090  3.150423  1.201337
H    5.471115  1.967682  2.138296
H    5.830770 -0.439948  1.646794
H    1.031397 -4.762060 -0.065245
H   -0.824083 -6.046122 -1.063649
H   -2.454774 -4.927406 -2.565957
H   -4.592315  0.034039 -3.405289
H   -3.358723  0.593455 -4.566756
H   -5.066123 -1.736308 -4.895491
H   -3.575472 -1.443073 -5.847168
H    2.970058  4.864287  0.450557
H    3.868712  4.089663 -0.881880
H    2.595149  6.702340 -0.984848
H    3.117303  5.782355 -2.432131
H    2.918495 -4.899788  0.418122
H    2.950524 -4.683802 -1.352676
H    5.279415 -4.965645  0.364323
H    5.340310 -4.334951 -1.312620
H    6.727299 -1.445805 -0.092209
H    6.840085 -2.424809  1.426389
H    7.191241 -3.176942 -0.160889
H   -0.305294  7.054153 -2.199714
H    1.170870  7.079716 -3.214002
H   -0.117576  5.883339 -3.567670
H   -4.049312 -4.627989 -4.106780
H   -3.736249 -3.901964 -5.714079
H   -2.352014 -4.436467 -4.706752

74
C36H30Fe1N6O1(2+,3)_2 HF=-3055.959606 ZeroPointC=0.578593 NImag=0 LowF=-6.482 ES64L-G16RevA.03 integral(grid=finegrid) 
C    2.756691  1.001793 -0.734323
C    4.071283  1.352184 -0.375890
C    5.154695  0.463923 -0.516307
C    4.960781 -0.781558 -1.107317
C    3.652106 -1.215954 -1.445817
C    2.525859 -0.374378 -1.132343
N    1.252614 -0.878517 -1.155447
C    3.323440 -2.486118 -2.052242
C    1.978731 -2.968754 -2.046174
C    0.946039 -2.155402 -1.554544
C   -0.480985 -2.570734 -1.500532
C   -0.803152 -3.940799 -1.517532
C   -2.897846 -2.108138 -1.882748
C   -1.587209 -1.632497 -1.521218
C   -2.119398 -4.408790 -1.679516
C   -3.146776 -3.504684 -1.930611
C   -3.639515  0.271963 -1.762798
C   -2.391430  0.643225 -1.241906
N   -1.404482 -0.312723 -1.175601
C   -3.886985 -1.084257 -2.133402
C   -3.061642  2.967032 -0.595314
C   -2.044072  2.035413 -0.864525
C   -2.809120  4.344316 -0.448134
C   -1.527697  4.838458 -0.662823
C   -0.446722  3.945781 -0.894062
C   -0.681166  2.525460 -0.852534
C    0.921007  4.349088 -1.123388
C    1.984338  3.403035 -1.014735
C    1.702463  2.047260 -0.796574
N    0.380263  1.656976 -0.746309
N    4.148555 -3.346213 -2.694352
N   -5.088271 -1.213276 -2.742393
N    1.386235  5.566019 -1.489861
C    3.291986  4.145999 -1.215877
C    2.845860  5.535991 -1.720649
C    1.985056 -4.363524 -2.645071
C    3.399641 -4.491386 -3.252843
C   -4.892320  1.072724 -2.067080
C   -5.762723  0.093810 -2.884639
C   -5.646027 -2.381017 -3.408412
C    5.542973 -3.151687 -3.062263
C    0.624949  6.745359 -1.874376
Fe   0.000000  0.000000  0.000000
O   -0.718649 -0.000000  1.410429
H    4.264216  2.341658  0.052696
H    6.157719  0.769587 -0.185788
H    5.820346 -1.445602 -1.253923
H   -0.005938 -4.678180 -1.377061
H   -2.326161 -5.487918 -1.642127
H   -4.160807 -3.879695 -2.107518
H   -4.089324  2.614446 -0.463900
H   -3.632322  5.027157 -0.193831
H   -1.347305  5.916930 -0.589584
H    3.840633  4.252071 -0.256270
H    3.974446  3.633350 -1.923655
H    3.337237  6.368766 -1.177810
H    3.038785  5.682166 -2.806965
H    1.843387 -5.135304 -1.858559
H    1.184359 -4.515051 -3.396632
H    3.899796 -5.444049 -2.985264
H    3.398218 -4.411622 -4.363132
H   -5.420886  1.355437 -1.132130
H   -4.679946  2.012251 -2.616242
H   -6.804709  0.029052 -2.510626
H   -5.808748  0.355988 -3.965185
H   -4.861884 -2.934489 -3.961978
H   -6.146302 -3.068248 -2.692835
H   -6.406591 -2.039652 -4.135680
H    6.234196 -3.427405 -2.237130
H    5.773042 -3.803068 -3.926574
H    5.731005 -2.101556 -3.362326
H    0.332909  7.357314 -0.994289
H    1.258632  7.374790 -2.527625
H   -0.283130  6.462357 -2.442488

74
C36H30Fe1N6O1(2+,5)_2 HF=-3055.936482 ZeroPointC=0.577899 NImag=0 LowF=-3.974 ES64L-G16RevA.03 integral(grid=finegrid) 
C   -1.366414  0.365760 -2.724582
C   -2.270633  1.043765 -3.563070
C   -1.874749  2.079107 -4.430814
C   -0.525899  2.396470 -4.559570
C    0.433524  1.781700 -3.712415
C   -0.004897  0.876607 -2.680517
N    0.839722  0.544057 -1.648048
C    1.860085  2.012392 -3.764109
C    2.711525  1.591250 -2.694706
C    2.175863  0.868277 -1.617188
C    3.003431  0.355564 -0.487427
C    4.226360  0.980319 -0.183465
C    3.698737 -1.496408  1.037758
C    2.670015 -0.839949  0.271858
C    5.158489  0.428622  0.716516
C    4.929215 -0.827054  1.270553
C    1.989608 -3.253118  1.540637
C    0.996670 -2.469926  0.930085
N    1.386283 -1.311573  0.305513
C    3.344699 -2.798865  1.557658
C   -0.936898 -3.850216  1.706969
C   -0.430534 -2.890636  0.811954
C   -2.186455 -4.473717  1.530029
C   -2.933759 -4.223604  0.382928
C   -2.505928 -3.233110 -0.539895
C   -1.327280 -2.456410 -0.250218
C   -3.192291 -2.882050 -1.763192
C   -2.866006 -1.684205 -2.473591
C   -1.804467 -0.879196 -2.028633
N   -1.081423 -1.303884 -0.948111
N    2.580689  2.566523 -4.767425
N    4.170729 -3.747149  2.060758
N   -4.148577 -3.585253 -2.416267
C   -3.815631 -1.563726 -3.649858
C   -4.528128 -2.932688 -3.686040
C    4.122403  2.045215 -3.015645
C    4.029617  2.520471 -4.481284
C    1.944954 -4.608579  2.220872
C    3.433024 -4.981514  2.399020
C    5.625323 -3.751572  2.095537
C    2.126481  2.973932 -6.088900
C   -4.652702 -4.917270 -2.118098
Fe   0.000000  0.000000  0.000000
O   -0.735269 -0.000000  1.443048
H   -3.331638  0.773902 -3.532298
H   -2.628464  2.606427 -5.033021
H   -0.221266  3.164221 -5.279655
H    4.461240  1.948253 -0.639152
H    6.079785  0.979227  0.954812
H    5.682378 -1.264876  1.935394
H   -0.355743 -4.106870  2.598623
H   -2.553501 -5.183717  2.285093
H   -3.881582 -4.752546  0.234191
H   -4.559967 -0.756576 -3.480744
H   -3.295838 -1.329178 -4.600819
H   -5.631621 -2.845225 -3.755146
H   -4.189001 -3.571606 -4.531944
H    4.425806  2.892361 -2.364718
H    4.875327  1.243795 -2.873024
H    4.482404  3.519884 -4.642817
H    4.511455  1.814719 -5.194348
H    1.452932 -4.539035  3.213940
H    1.383138 -5.364659  1.635330
H    3.675459 -5.300452  3.433330
H    3.760765 -5.793905  1.712553
H    6.045778 -3.298613  1.175731
H    6.022366 -3.214883  2.983854
H    5.971917 -4.800696  2.153011
H    1.695885  3.998122 -6.081539
H    2.995511  2.977529 -6.773430
H    1.374924  2.263130 -6.485960
H   -5.445360 -4.895811 -1.339725
H   -5.094712 -5.340371 -3.039692
H   -3.833278 -5.585760 -1.787038

41
C17H12Fe1N9O2(1+)_0 HF=-2561.003478 ZeroPointC=0.285268 NImag=0 LowF=-4.0923 ES64L-G16RevA.03 integral(grid=finegrid) 
C    2.750049  1.558569  0.029631
C    3.869388  2.294720  0.487583
C    3.865924  3.693651  0.526564
C    2.737284  4.386852  0.076098
C    1.603321  3.693752 -0.382958
C    1.560692  2.270310 -0.386604
N    0.409280  1.592431 -0.803257
C    0.447239  4.487012 -0.877838
C   -0.633239  3.693787 -1.521260
C   -0.605065  2.270352 -1.489155
C   -1.641239  1.558615 -2.206213
C   -1.671779  4.386872 -2.167848
C   -2.700021  3.693660 -2.815489
C   -2.670248  2.294734 -2.841663
C    2.801955  0.110868 -0.029532
C   -1.623475  0.110942 -2.283624
N    1.706380 -0.686086 -0.112313
N    2.091540 -1.988280 -0.172853
N    3.374579 -2.037609 -0.134322
N    3.853814 -0.755540 -0.050252
N   -2.224928 -0.755198 -3.147069
N   -1.874546 -2.037318 -2.809673
N   -1.088894 -1.988275 -1.794567
N   -0.911927 -0.686218 -1.446645
O    0.413709  5.714712 -0.811906
Fe   0.000000  0.000000  0.000000
O   -0.701059  0.000000  1.375905
H    4.755550  1.758965  0.849794
H    2.687307  5.486875  0.068846
H   -1.636643  5.486894 -2.131537
H   -3.484374  1.758979 -3.345327
C    5.297563 -0.546102 -0.048911
C   -3.075074 -0.545428 -4.313914
H    5.756377 -1.499993 -0.365380
H    5.562546  0.255084 -0.764368
H    5.655976 -0.289441  0.967221
H   -2.652377  0.256077 -4.948672
H   -4.107737 -0.289037 -4.006131
H   -3.088812 -1.499123 -4.871450
H    4.744506  4.235403  0.905706
H   -3.523673  4.235388 -3.302599

41
C17H12Fe1N9O2(1+,3)_0 HF=-2560.983333 ZeroPointC=0.284011 NImag=0 LowF=-6.083 ES64L-G16RevA.03 integral(grid=finegrid) 
C    2.703529  1.817844  0.216245
C    3.779720  2.598934  0.696942
C    3.685818  3.986646  0.839535
C    2.486298  4.604622  0.489209
C    1.397965  3.857160 -0.000950
C    1.448186  2.439584 -0.156972
N    0.347712  1.717347 -0.682423
C    0.192098  4.625620 -0.378047
C   -0.821626  3.856748 -1.131709
C   -0.724223  2.439234 -1.264259
C   -1.763346  1.817212 -2.061168
C   -1.858230  4.603783 -1.723990
C   -2.846267  3.985479 -2.488830
C   -2.785127  2.597886 -2.649264
C    2.866681  0.381072  0.195469
C   -1.841230  0.380481 -2.206198
N    1.827366 -0.463783  0.286122
N    2.283716 -1.746041  0.285841
N    3.565934 -1.727430  0.194845
N    3.968639 -0.417905  0.135082
N   -2.438474 -0.418533 -3.134232
N   -2.249201 -1.728056 -2.773926
N   -1.570164 -1.746667 -1.682501
N   -1.303749 -0.464392 -1.312095
O    0.069830  5.826843 -0.138443
Fe   0.000000  0.000000  0.000000
O   -0.714523  0.000000  1.402329
H    4.702615  2.095298  1.011846
H    2.333416  5.691380  0.578847
H   -1.841451  5.690517 -1.547412
H   -3.581800  2.093978 -3.211357
C    5.388759 -0.120242 -0.020799
C   -3.146531 -0.120674 -4.375016
H    5.869454 -1.036527 -0.408029
H    5.519026  0.708377 -0.741598
H    5.843170  0.144179  0.954411
H   -2.640126  0.708460 -4.903427
H   -4.202852  0.143057 -4.169890
H   -3.115014 -1.036678 -4.991897
H    4.533832  4.566363  1.231445
H   -3.662096  4.564868 -2.944377

41
C17H12Fe1N9O2(1+,5)_0 HF=-2560.967801 ZeroPointC=0.283564 NImag=0 LowF=-5.4964 ES64L-G16RevA.03 integral(grid=finegrid) 
C   -0.826365  1.832790 -2.575642
C   -1.595992  2.636060 -3.445111
C   -2.294265  2.098552 -4.536591
C   -2.205837  0.728269 -4.776805
C   -1.455934 -0.107387 -3.925100
C   -0.767263  0.398492 -2.781054
N   -0.071281 -0.453742 -1.915019
C   -1.400253 -1.547936 -4.263898
C   -0.482080 -2.355702 -3.428756
C    0.175023 -1.777028 -2.300743
C    1.106987 -2.631012 -1.590027
C   -0.287112 -3.701476 -3.798812
C    0.574176 -4.524023 -3.074380
C    1.268236 -3.976951 -1.984965
C   -0.137384  2.486490 -1.471497
C    1.874121 -2.157660 -0.446100
N    0.145681  1.911158 -0.285915
N    0.751741  2.810880  0.526885
N    0.868296  3.924924 -0.104627
N    0.325714  3.762307 -1.352473
N    3.071825 -2.579302  0.047922
N    3.370782 -1.853829  1.171478
N    2.411736 -1.021315  1.372975
N    1.485122 -1.180137  0.396482
O   -2.038477 -2.031346 -5.201440
Fe   0.000000  0.000000  0.000000
O   -0.735806 -0.000000  1.444100
H   -1.682585  3.711591 -3.242983
H   -2.716693  0.242682 -5.622723
H   -0.852216 -4.061622 -4.672480
H    1.930187 -4.629793 -1.401234
C    0.379554  4.874945 -2.296026
C    4.034646 -3.566180 -0.431870
H    1.198291  5.538620 -1.964509
H    0.589170  4.490626 -3.311417
H   -0.572519  5.441238 -2.289193
H    4.068674 -3.544743 -1.536877
H    3.766851 -4.580479 -0.075963
H    5.018653 -3.284311 -0.015961
H   -2.897608  2.751761 -5.183294
H    0.711649 -5.581208 -3.343429

43
C23H15Fe1N3O1_0 HF=-2388.111353 ZeroPointC=0.316870 NImag=0 LowF=-8.8497 ES64L-G16RevA.03 integral(grid=finegrid) 
N   -0.575476 -0.845916 -1.538349
C   -0.151564 -2.133862 -1.782056
C    0.928873 -2.714348 -0.951543
C    1.919890 -1.890685 -0.290698
N    1.720979 -0.517975 -0.264771
Fe   0.000000  0.000000  0.000000
N    0.461760  1.505204 -0.906255
C    2.570477  0.533371 -0.566837
C    1.828578  1.725349 -0.944754
C   -1.573544  1.305856 -2.225641
C   -1.385392 -0.151738 -2.410260
C   -0.584638  2.133083 -1.566073
C    2.527883  2.868076 -1.398516
C    3.982024  0.531808 -0.657810
C    4.647744  1.682443 -1.097974
C    3.926345  2.841472 -1.465440
C   -1.945751 -0.842484 -3.504199
C   -1.630212 -2.191487 -3.712491
C   -0.707964 -2.831044 -2.873984
O   -0.711603  0.000000  1.396599
C    1.078343 -4.118852 -0.881501
C    2.163534 -4.719261 -0.231212
C    3.142221 -3.910142  0.374489
C    3.018681 -2.516367  0.347590
C   -2.850516  3.335804 -2.783854
C   -2.695737  1.944146 -2.802820
C   -0.750842  3.539695 -1.571892
C   -1.865051  4.134218 -2.174960
H    1.975632  3.762144 -1.717918
H    4.550110 -0.374008 -0.406559
H    5.746663  1.678358 -1.165332
H    4.467473  3.733558 -1.816925
H   -2.577998 -0.303346 -4.221792
H   -2.054050 -2.728520 -4.574629
H   -0.369541 -3.851306 -3.097322
H    0.307693 -4.760082 -1.334938
H    2.237206 -5.816001 -0.183389
H    3.992523 -4.369752  0.902339
H    3.743099 -1.885707  0.881016
H   -3.745622  3.795288 -3.229064
H   -3.481376  1.326864 -3.263708
H   -0.017374  4.156013 -1.034083
H   -1.982100  5.228720 -2.139650

43
C23H15Fe1N3O1(3)_0 HF=-2388.091178 ZeroPointC=0.315576 NImag=0 LowF=-9.6288 ES64L-G16RevA.03 integral(grid=finegrid) 
N   -1.328295 -0.346364 -1.269781
C   -1.385720 -1.624343 -1.764736
C   -0.267415 -2.562039 -1.501659
C    1.098484 -2.095576 -1.358116
N    1.302179 -0.743726 -1.158757
Fe   0.000000  0.000000  0.000000
N    0.447799  1.583527 -0.878855
C    2.056344  0.169970 -1.874790
C    1.558454  1.516397 -1.715823
C   -1.939121  2.033172 -1.208747
C   -2.204169  0.641132 -1.629991
C   -0.599182  2.499503 -0.947187
C    2.131630  2.564134 -2.468976
C    3.125504 -0.083848 -2.761849
C    3.699504  0.978333 -3.476664
C    3.204233  2.291405 -3.332361
C   -3.296056  0.299960 -2.456544
C   -3.445039 -1.018324 -2.904364
C   -2.477349 -1.979662 -2.583039
O   -0.728236 -0.000000  1.429244
C   -0.499316 -3.958121 -1.540957
C    0.551758 -4.879781 -1.507090
C    1.882161 -4.417207 -1.439559
C    2.149748 -3.047657 -1.361625
C   -2.770928  4.328702 -0.917185
C   -2.997868  2.969597 -1.161659
C   -0.387655  3.879872 -0.715816
C   -1.455809  4.784214 -0.708460
H    1.730883  3.584044 -2.386436
H    3.486408 -1.112352 -2.905361
H    4.536080  0.779555 -4.164345
H    3.657022  3.114725 -3.906330
H   -3.995247  1.082092 -2.780347
H   -4.291433 -1.285987 -3.555033
H   -2.529747 -2.991938 -3.005471
H   -1.535860 -4.325298 -1.591551
H    0.337966 -5.958903 -1.528120
H    2.715899 -5.136386 -1.413127
H    3.180650 -2.684751 -1.241266
H   -3.618192  5.029390 -0.875488
H   -4.030232  2.616147 -1.304830
H    0.632563  4.218699 -0.486240
H   -1.264051  5.849309 -0.504256

43
C23H15Fe1N3O1(5)_0 HF=-2388.072071 ZeroPointC=0.314886 NImag=0 LowF=-10.5902 ES64L-G16RevA.03 integral(grid=finegrid) 
N   -1.534788  0.012146 -1.313604
C   -1.565180 -0.919163 -2.309566
C   -0.424526 -1.859016 -2.464111
C    0.932709 -1.449116 -2.188205
N    1.155534 -0.246727 -1.511229
Fe   0.000000  0.000000  0.000000
N    0.196273  1.848995 -0.385207
C    1.544905  0.944488 -2.116214
C    1.027808  2.125511 -1.462907
C   -2.213031  2.166164 -0.296048
C   -2.436703  1.035589 -1.238094
C   -0.888665  2.628234  0.030400
C    1.297505  3.402139 -2.002608
C    2.283413  1.082889 -3.308786
C    2.550348  2.364443 -3.823524
C    2.063651  3.516569 -3.174571
C   -3.533674  1.045487 -2.127150
C   -3.650029  0.042074 -3.097571
C   -2.644704 -0.926145 -3.218060
O   -0.742627  0.000000  1.457487
C   -0.641660 -3.143940 -3.015683
C    0.422618 -3.994088 -3.338079
C    1.746363 -3.566075 -3.121307
C    1.993605 -2.312012 -2.549414
C   -3.137995  4.054715  0.972389
C   -3.314288  2.895366  0.204288
C   -0.726793  3.809616  0.780915
C   -1.841064  4.520277  1.250020
H    0.877498  4.294831 -1.516007
H    2.637042  0.183012 -3.834246
H    3.138383  2.463665 -4.749372
H    2.267551  4.513247 -3.595540
H   -4.259670  1.868600 -2.083606
H   -4.496053  0.050678 -3.801817
H   -2.662524 -1.657640 -4.037555
H   -1.675361 -3.485246 -3.182005
H    0.221308 -4.993216 -3.753263
H    2.590245 -4.226474 -3.375711
H    3.020678 -1.981639 -2.333364
H   -4.016278  4.590154  1.363858
H   -4.334362  2.530512  0.008585
H    0.295670  4.132485  1.026474
H   -1.695749  5.427739  1.856727

32
C12H12Fe1N3O4(1+)_0 HF=-2192.547345 ZeroPointC=0.231177 NImag=0 LowF=-11.2244 ES64L-G16RevA.03 integral(grid=finegrid) 
N   -1.010042 -0.753397 -1.382985
Fe   0.000000  0.000000  0.000000
N    0.385406  1.616053 -0.756403
C   -0.564942  2.206264 -1.631845
C   -1.901899  1.461902 -1.807751
C   -1.875182 -0.013783 -2.011282
N    1.683703 -0.701551 -0.163114
C    2.776230  0.044136 -0.151791
C    2.769993  1.472466 -0.181095
C    1.589047  2.264438 -0.451149
O    1.955548 -2.062782 -0.114109
O   -1.176198 -2.115876 -1.550951
O   -0.375023  3.249504 -2.227877
C    0.775985 -2.878891 -0.168691
C    0.056791 -2.866468 -1.523302
O   -0.704794  0.000000  1.383236
C    4.012890  2.128591  0.058059
C    4.096044  3.515775  0.080885
C    2.929366  4.284771 -0.139252
C    1.701582  3.677405 -0.408963
H   -2.418419  1.949504 -2.656350
H   -2.520788  1.684201 -0.902991
H   -2.603902 -0.516573 -2.674843
H    3.737302 -0.499027 -0.109086
H    0.074368 -2.612075  0.656220
H    1.180866 -3.888017  0.039448
H    0.743595 -2.523770 -2.328358
H   -0.295860 -3.884841 -1.775469
H    4.906605  1.514631  0.247710
H    5.058152  4.010492  0.278989
H    2.983012  5.383546 -0.100567
H    0.817888  4.295749 -0.598970

32
C12H12Fe1N3O4(1+,3)_0 HF=-2192.527414 ZeroPointC=0.230115 NImag=0 LowF=-10.7132 AM64L-G16RevA.03 integral(grid=finegrid) 
N   -1.519015 -0.376769 -1.056036
Fe   0.000000  0.000000  0.000000
N    0.374481  1.651203 -0.734961
C   -0.638339  2.496461 -1.206739
C   -2.084068  1.976836 -1.043395
C   -2.340006  0.562346 -1.413765
N    1.440047 -0.837657 -1.072426
C    2.564851 -0.213799 -1.325847
C    2.779459  1.176658 -1.006456
C    1.712907  2.087188 -0.677835
O    1.425117 -2.151048 -1.501077
O   -1.962318 -1.665191 -1.275400
O   -0.439444  3.597670 -1.690272
C    0.249352 -2.860877 -1.087607
C   -1.000336 -2.536792 -1.912782
O   -0.717408  0.000000  1.407993
C    4.116584  1.652443 -1.025210
C    4.413065  2.977542 -0.699799
C    3.368676  3.854976 -0.344685
C    2.037838  3.420394 -0.332838
H   -2.740369  2.653385 -1.620594
H   -2.344893  2.104367  0.035495
H   -3.241790  0.263161 -1.980881
H    3.382871 -0.804307 -1.778073
H    0.061269 -2.719990  0.004145
H    0.533396 -3.919181 -1.247367
H   -0.710074 -2.133178 -2.907994
H   -1.600272 -3.454516 -2.064634
H    4.925560  0.953265 -1.287253
H    5.455092  3.329219 -0.712621
H    3.594092  4.896667 -0.070067
H    1.235410  4.120260 -0.070586

32
C12H12Fe1N3O4(1+,5)_0 HF=-2192.504906 ZeroPointC=0.229131 NImag=0 LowF=-8.2688 AM64L-G16RevA.03 integral(grid=finegrid) 
N   -1.743511 -0.228479 -1.113306
Fe   0.000000  0.000000  0.000000
N    0.196071  1.830366 -0.384811
C   -0.945266  2.654088 -0.446275
C   -2.301167  1.958859 -0.191696
C   -2.605823  0.729524 -0.994179
N    1.291798 -0.529301 -1.413471
C    2.303076  0.242038 -1.740004
C    2.513729  1.560281 -1.190323
C    1.498986  2.332276 -0.510655
O    1.250260 -1.725192 -2.103039
O   -2.196836 -1.363531 -1.749679
O   -0.895504  3.838040 -0.732245
C    0.065701 -2.485826 -1.816777
C   -1.190171 -1.999594 -2.561139
O   -0.736579  0.000000  1.445618
C    3.810327  2.117990 -1.355377
C    4.128321  3.376186 -0.838931
C    3.144103  4.109122 -0.145932
C    1.850023  3.599106  0.016744
H   -3.081919  2.721232 -0.364415
H   -2.324151  1.676443  0.888578
H   -3.593168  0.607898 -1.480099
H    3.033605 -0.163652 -2.464784
H   -0.114899 -2.543139 -0.713469
H    0.338485 -3.502917 -2.158061
H   -0.890106 -1.335951 -3.402586
H   -1.742200 -2.863046 -2.978702
H    4.575837  1.532034 -1.887171
H    5.139866  3.787291 -0.970807
H    3.385057  5.099806  0.268777
H    1.086509  4.193076  0.533217

67
C33H29Fe1N3O1_0 HF=-2777.421275 ZeroPointC=0.523796 NImag=0 LowF=-7.0948 ES64L-G16RevA.03 integral(grid=finegrid) 
C    3.881828 -1.544386  1.595629
C    2.952827 -2.448601  1.074565
C    1.878684 -1.996513  0.278186
N    1.723663 -0.628749  0.094183
C    2.732294  0.261318  0.433583
C    3.795441 -0.197227  1.245087
C    0.955722 -2.948894 -0.371449
C    2.717360  1.646957 -0.062105
C    1.260133 -4.337044 -0.331446
C    0.475604 -5.307472 -0.953979
C   -0.676711 -4.907243 -1.660598
C   -1.008181 -3.558387 -1.738820
C   -0.216516 -2.550244 -1.108279
C    3.933819  2.383973 -0.051814
C    1.545123  2.305041 -0.576572
C    1.645931  3.671896 -0.981098
C    2.852421  4.362156 -0.926503
C    4.018924  3.710295 -0.473149
N   -0.624970 -1.234184 -1.186762
N    0.331696  1.663286 -0.650990
C   -1.605871 -0.841255 -2.136748
C   -0.807626  2.297429 -1.221228
C   -2.906897 -0.446986 -1.716077
C   -3.813462  0.002711 -2.694973
C   -3.466100  0.026810 -4.052581
C   -2.196548 -0.411820 -4.457286
C   -1.247870 -0.851651 -3.516698
C   -0.906753  2.390273 -2.640097
C   -1.825067  2.820908 -0.374054
C   -2.994814  3.326373 -0.977745
C   -3.133618  3.361397 -2.371362
C   -2.085154  2.917139 -3.192736
Fe   0.000000  0.000000  0.000000
O   -0.717887 -0.000000  1.408933
C   -3.325394 -0.560474 -0.275213
C    0.102836 -1.354302 -3.960951
C   -1.631646  2.876679  1.115681
C    0.250117  1.990836 -3.516551
H    4.684908 -1.896332  2.260479
H    3.048729 -3.515182  1.305663
H    4.536836  0.519128  1.618573
H    2.166424 -4.673468  0.188415
H    0.761497 -6.368057 -0.894140
H   -1.321728 -5.654979 -2.148439
H   -1.912284 -3.237353 -2.275273
H    4.856573  1.879892  0.266993
H    0.731446  4.172920 -1.329344
H    2.890199  5.415747 -1.245455
H    4.986893  4.232847 -0.457676
H   -4.817466  0.324990 -2.376849
H   -4.191846  0.381262 -4.801043
H   -1.925838 -0.409124 -5.525761
H   -3.798008  3.716362 -0.331947
H   -4.057563  3.754329 -2.823695
H   -2.182439  2.967320 -4.288422
H   -4.418555 -0.418315 -0.172883
H   -2.812915  0.182180  0.370437
H   -3.052445 -1.551537  0.141986
H    0.901333 -1.061827 -3.250401
H    0.120135 -2.465244 -4.003843
H    0.361093 -0.972103 -4.967719
H   -2.457487  3.430114  1.603094
H   -1.562859  1.856256  1.557497
H   -0.673231  3.375855  1.371590
H    1.004040  2.806963 -3.565469
H   -0.086238  1.771781 -4.547656
H    0.776623  1.104902 -3.117035

67
C33H29Fe1N3O1(3)_0 HF=-2777.400808 ZeroPointC=0.522177 NImag=0 LowF=-10.8215 ES64L-G16RevA.03 integral(grid=finegrid) 
C    4.261681 -1.340093  1.287487
C    3.191506 -2.230039  1.325505
C    1.928797 -1.867125  0.792163
N    1.803575 -0.641686  0.151325
C    2.898170  0.181817 -0.035001
C    4.116865 -0.128531  0.608952
C    0.816386 -2.827276  0.886787
C    2.847865  1.359838 -0.925514
C    0.922755 -3.940092  1.765984
C    0.037460 -5.016259  1.723816
C   -1.000889 -5.020610  0.763981
C   -1.182802 -3.925887 -0.073828
C   -0.332904 -2.780218  0.012481
C    4.061562  1.856786 -1.471341
C    1.634111  2.035169 -1.282908
C    1.701812  3.207223 -2.090767
C    2.917771  3.680883 -2.578493
C    4.111566  2.990220 -2.285650
N   -0.607785 -1.648330 -0.690132
N    0.424790  1.567766 -0.833698
C   -1.486961 -1.646930 -1.798507
C   -0.812324  2.107518 -1.281129
C   -2.786423 -1.076244 -1.709109
C   -3.593043 -1.076888 -2.865358
C   -3.140800 -1.631824 -4.070717
C   -1.857504 -2.200774 -4.142346
C   -1.011896 -2.211934 -3.020299
C   -1.272076  1.829282 -2.603671
C   -1.601159  2.862396 -0.361791
C   -2.868599  3.306850 -0.783735
C   -3.342944  3.018367 -2.073285
C   -2.549347  2.287764 -2.971934
Fe   0.000000  0.000000  0.000000
O   -0.733158  0.000000  1.438903
C   -3.295506 -0.481090 -0.422593
C    0.379092 -2.788851 -3.087993
C   -1.096333  3.128399  1.028024
C   -0.412244  1.073648 -3.582031
H    5.218695 -1.600147  1.765454
H    3.321319 -3.223598  1.768575
H    4.946347  0.587576  0.568105
H    1.722448 -3.953874  2.519841
H    0.149963 -5.850897  2.431591
H   -1.694977 -5.874070  0.703046
H   -2.022805 -3.889030 -0.782979
H    4.995148  1.310583 -1.276653
H    0.762699  3.733708 -2.315706
H    2.938456  4.589530 -3.200770
H    5.073490  3.330753 -2.696873
H   -4.601949 -0.637911 -2.805611
H   -3.790946 -1.624830 -4.959747
H   -1.496177 -2.632589 -5.089795
H   -3.491688  3.884067 -0.082111
H   -4.342462  3.364181 -2.380429
H   -2.928439  2.052537 -3.978698
H   -3.093347  0.610714 -0.388928
H   -2.800427 -0.917914  0.465418
H   -4.393034 -0.610338 -0.338042
H    1.115369 -2.099934 -2.623461
H    0.453034 -3.742071 -2.520855
H    0.681435 -2.988545 -4.134474
H   -1.725222  3.876913  1.547578
H   -1.098839  2.180464  1.615011
H   -0.045345  3.482752  1.017847
H    0.272954  1.763000 -4.122025
H   -1.034015  0.544541 -4.328374
H    0.226332  0.327038 -3.072973

67
C33H29Fe1N3O1(5)_0 HF=-2777.386973 ZeroPointC=0.521483 NImag=0 LowF=-10.9986 ES64L-G16RevA.03 integral(grid=finegrid) 
C   -4.279542 -0.558563 -1.962170
C   -3.956448  0.622202 -1.290243
C   -2.627889  0.838768 -0.853082
N   -1.662369 -0.076503 -1.188845
C   -1.923261 -1.170473 -1.971335
C   -3.271407 -1.463941 -2.297766
C   -2.289336  2.076215 -0.103319
C   -0.836929 -2.035119 -2.500852
C   -3.345455  2.864358  0.423148
C   -3.148353  4.149013  0.934913
C   -1.853850  4.709867  0.925595
C   -0.776699  3.951183  0.475870
C   -0.951507  2.614062  0.015460
C   -1.142165 -2.842255 -3.631210
C    0.505934 -2.127294 -1.973521
C    1.399224 -3.087633 -2.538709
C    1.040637 -3.881782 -3.623689
C   -0.239315 -3.743901 -4.197118
N    0.147851  1.850405 -0.290175
N    0.943813 -1.323946 -0.948766
C    1.383054  2.418443 -0.666446
C    2.300479 -1.317650 -0.522348
C    2.516926  2.296753  0.183227
C    3.741162  2.833828 -0.264694
C    3.843237  3.480049 -1.503507
C    2.711879  3.594439 -2.331446
C    1.473567  3.063267 -1.937397
C    3.282449 -0.633770 -1.295306
C    2.628210 -1.925738  0.724930
C    3.954037 -1.824885  1.186889
C    4.928121 -1.135840  0.444942
C    4.590617 -0.548128 -0.784128
Fe   0.000000  0.000000  0.000000
O   -0.746957 -0.000000  1.465985
C    2.431529  1.624738  1.531494
C    0.263935  3.124268 -2.835296
C    1.565313 -2.636910  1.524737
C    2.922108 -0.024619 -2.623942
H   -5.324158 -0.767684 -2.240386
H   -4.731736  1.373807 -1.101618
H   -3.523849 -2.401563 -2.807253
H   -4.362883  2.450072  0.442362
H   -4.000890  4.714883  1.339544
H   -1.684927  5.728427  1.309139
H    0.249187  4.346257  0.515600
H   -2.125170 -2.730365 -4.108932
H    2.399340 -3.175714 -2.089153
H    1.763991 -4.602893 -4.036248
H   -0.528582 -4.331326 -5.081262
H    4.627403  2.739527  0.383073
H    4.809539  3.893791 -1.832103
H    2.794045  4.087648 -3.313578
H    4.220003 -2.289611  2.149856
H    5.957117 -1.055600  0.829072
H    5.351564  0.000235 -1.361772
H    3.035316  0.693401  1.540508
H    1.392219  1.359724  1.809695
H    2.844513  2.284380  2.322979
H   -0.245478  2.138459 -2.874594
H   -0.491398  3.846965 -2.458290
H    0.543115  3.426260 -3.863436
H    2.007378 -3.162424  2.393400
H    0.799282 -1.922131  1.899963
H    1.020973 -3.377475  0.902585
H    2.912050 -0.794430 -3.426040
H    3.640847  0.767418 -2.907263
H    1.908247  0.419030 -2.599744

67
C27H30Fe1N7O2(1+)_0 HF=-2843.302226 ZeroPointC=0.525302 NImag=0 LowF=-0.0047 ES64L-G16RevA.03 integral(grid=finegrid) 
C   -1.642604  1.560172 -2.194177
C   -2.636960  2.295210 -2.879374
C   -2.662818  3.699323 -2.923459
C   -1.615697  4.369275 -2.260587
C   -0.601188  3.684265 -1.578427
C   -0.597028  2.260805 -1.501985
N    0.409057  1.581846 -0.802819
C    0.489463  4.479345 -0.957563
C    1.628956  3.683701 -0.434638
C    1.563295  2.262979 -0.394111
C    2.737638  1.560266  0.052208
C    2.776641  4.373416 -0.007183
C    3.919887  3.704634  0.459730
C    3.867110  2.296230  0.463520
C   -3.759612  4.496661 -3.643602
C    5.178019  4.435157  0.953980
C   -1.699487  0.107727 -2.247310
C    2.816605  0.106731  0.057934
N   -0.934200 -0.705184 -1.430214
N   -1.144752 -1.990927 -1.660774
N   -2.062565 -2.025889 -2.630376
C   -2.441685 -0.778264 -3.037493
C    3.893346 -0.778590  0.184543
N    3.342361 -2.026578  0.109790
N    2.018071 -1.991457 -0.059336
N    1.706653 -0.706015 -0.084530
O    0.477006  5.711921 -0.933433
C   -2.540328 -3.315674 -3.123370
C    4.023580 -3.316320  0.195594
C   -3.099976  5.390233 -4.723700
C   -4.487004  5.384828 -2.602788
C    5.404677  4.078477  2.444582
C    6.395505  3.975938  0.113622
C    5.032636  5.963276  0.824304
Fe   0.000000  0.000000  0.000000
O   -0.704889  0.000000  1.383423
H   -3.431617  1.731900 -3.386620
H   -1.542381  5.467887 -2.249487
H    2.721298  5.469724 -0.062971
H    4.744597  1.734944  0.817916
H   -3.175203 -0.618464 -3.833337
H    4.968756 -0.618758  0.306499
H   -1.974132 -4.101981 -2.594551
H   -3.621189 -3.422482 -2.908799
H   -2.364002 -3.389970 -4.213448
H    4.484614 -3.431671  1.195528
H    4.802483 -3.382564 -0.587852
H    3.264081 -4.102236  0.040627
H   -3.875244  5.981513 -5.252838
H   -2.376201  6.106410 -4.285122
H   -2.561244  4.777713 -5.475784
H   -5.277241  5.984217 -3.099803
H   -3.792491  6.091686 -2.105562
H   -4.966450  4.767458 -1.815554
H    6.312471  4.589815  2.825717
H    5.547428  2.988381  2.594685
H    4.543526  4.397902  3.066414
H    7.311403  4.502586  0.451540
H    6.246856  4.201369 -0.962297
H    6.586296  2.887186  0.212254
H    5.954658  6.458745  1.188764
H    4.879429  6.277094 -0.228503
H    4.187408  6.350966  1.428538
C   -4.792064  3.576959 -4.322425
H   -5.318676  2.930496 -3.589586
H   -4.326378  2.929835 -5.095045
H   -5.562772  4.190311 -4.830410

67
C27H30Fe1N7O2(1+,3)_0 HF=-2843.279025 ZeroPointC=0.523705 NImag=0 LowF=-7.2069 ES64L-G16RevA.03 integral(grid=finegrid) 
C   -1.366987  0.919532 -2.753638
C   -2.221905  1.529425 -3.698854
C   -1.994206  2.805524 -4.242577
C   -0.834722  3.474161 -3.805365
C    0.049081  2.906607 -2.879069
C   -0.187203  1.617466 -2.312005
N    0.709748  1.053377 -1.392960
C    1.268662  3.675301 -2.528125
C    2.268029  2.935767 -1.719440
C    1.964700  1.647477 -1.190276
C    3.017733  0.976666 -0.466605
C    3.523055  3.537246 -1.528530
C    4.552573  2.900504 -0.818214
C    4.261659  1.618171 -0.308643
C   -2.939596  3.469096 -5.252358
C    5.929555  3.536211 -0.579817
C   -1.737530 -0.410794 -2.282765
C    2.873054 -0.355859  0.113103
N   -1.269323 -0.959045 -1.108271
N   -1.778980 -2.152404 -0.881741
N   -2.592108 -2.397844 -1.916689
C   -2.608548 -1.370306 -2.814133
C    3.827585 -1.295481  0.521112
N    3.104799 -2.333673  1.033003
N    1.786066 -2.112510  0.966027
N    1.654772 -0.925031  0.411988
O    1.462704  4.825405 -2.928883
C   -3.323404 -3.661092 -1.974117
C    3.597346 -3.586075  1.601024
C   -2.145508  3.777712 -6.546948
C   -3.471006  4.789004 -4.637947
C    6.154674  3.680375  0.946559
C    7.019859  2.617267 -1.186132
C    6.031202  4.927931 -1.232207
Fe   0.000000  0.000000  0.000000
O   -0.719433 -0.000000  1.411966
H   -3.122900  0.978389 -3.999113
H   -0.564613  4.475546 -4.174621
H    3.646507  4.534946 -1.972587
H    5.037047  1.091869  0.267494
H   -3.203659 -1.399230 -3.731721
H    4.920634 -1.305086  0.475381
H   -3.082536 -4.222326 -1.054403
H   -4.411440 -3.463276 -2.019188
H   -3.009166 -4.240736 -2.863437
H    4.271497 -3.372397  2.452337
H    4.138642 -4.165942  0.828685
H    2.719109 -4.155380  1.952437
H   -2.808442  4.266109 -7.290285
H   -1.293655  4.461882 -6.358811
H   -1.743901  2.848774 -7.001604
H   -4.146853  5.296767 -5.356326
H   -2.649472  5.492846 -4.395498
H   -4.041096  4.595368 -3.706193
H    7.146934  4.135880  1.142892
H    6.129105  2.700788  1.466959
H    5.381453  4.330327  1.404692
H    8.022993  3.063923 -1.029308
H    6.869436  2.484421 -2.277059
H    7.028242  1.611896 -0.716563
H    7.034444  5.358141 -1.040445
H    5.893723  4.881309 -2.331822
H    5.282999  5.634040 -0.818123
C   -4.136174  2.565880 -5.606044
H   -4.759712  2.333801 -4.717477
H   -3.811986  1.610896 -6.070153
H   -4.789513  3.080413 -6.338549

67
C27H30Fe1N7O2(1+,5)_0 HF=-2843.268923 ZeroPointC=0.523817 NImag=0 LowF=0.0006 ES64L-G16RevA.03 integral(grid=finegrid) 
C    1.066781 -2.643418 -1.575982
C    1.266538 -3.969503 -2.012326
C    0.614767 -4.533701 -3.126189
C   -0.265811 -3.687807 -3.819437
C   -0.489814 -2.358947 -3.429719
C    0.149349 -1.785168 -2.285492
N   -0.101103 -0.464059 -1.900406
C   -1.404275 -1.550702 -4.267303
C   -1.465494 -0.113058 -3.923894
C   -0.795901  0.387066 -2.765543
C   -0.871129  1.816037 -2.557546
C   -2.186762  0.725086 -4.794152
C   -2.279986  2.106445 -4.588319
C   -1.600424  2.612812 -3.457585
C    0.825058 -5.984917 -3.577092
C   -3.071260  3.048840 -5.505259
C    1.840421 -2.226920 -0.405323
C   -0.213164  2.518895 -1.454305
N    1.481685 -1.190489  0.422352
N    2.307612 -1.048687  1.439536
N    3.230434 -1.998585  1.281820
C    3.001424 -2.758574  0.167481
C    0.143979  3.863159 -1.301441
N    0.667727  3.952448 -0.040679
N    0.660961  2.777102  0.589730
N    0.135643  1.923671 -0.266214
O   -2.031716 -2.032425 -5.216739
C    4.314544 -2.123211  2.253531
C    1.197123  5.134065  0.636544
C    1.337247 -5.982903 -5.039614
C   -0.533414 -6.727270 -3.500980
C   -4.200974  3.713821 -4.678707
C   -2.117050  4.137182 -6.058121
C   -3.699522  2.289308 -6.688832
Fe   0.000000  0.000000  0.000000
O   -0.736748  0.000000  1.445949
H    1.954379 -4.597462 -1.430622
H   -0.824413 -4.024324 -4.706536
H   -2.670241  0.222319 -5.643516
H   -1.658888  3.691847 -3.250877
H    3.659723 -3.580647 -0.128566
H    0.077747  4.724523 -1.972619
H    4.156932 -1.348940  3.024563
H    4.286475 -3.127233  2.718539
H    5.289547 -1.967107  1.753147
H    0.410898  5.910145  0.703938
H    2.069227  5.528734  0.080553
H    1.504307  4.823134  1.650346
H    1.489239 -7.024515 -5.389803
H    0.617410 -5.499800 -5.730596
H    2.304610 -5.446237 -5.124327
H   -0.412382 -7.777153 -3.838526
H   -1.299487 -6.252716 -4.146729
H   -0.923657 -6.741605 -2.462601
H   -4.783926  4.407089 -5.319341
H   -3.803180  4.302257 -3.826214
H   -4.898014  2.953010 -4.271951
H   -2.672163  4.822849 -6.730518
H   -1.287116  3.684101 -6.638058
H   -1.673387  4.755232 -5.250190
H   -4.261240  2.996468 -7.331369
H   -2.930773  1.801282 -7.322150
H   -4.413135  1.511728 -6.348479
C    1.847629 -6.723932 -2.693181
H    1.517543 -6.783078 -1.634941
H    2.847768 -6.242929 -2.725593
H    1.972744 -7.763965 -3.054970

43
C20H14Fe1N3O5(1+)_0 HF=-2573.736602 ZeroPointC=0.304273 NImag=0 LowF=-5.7384 ES64L-G16RevA.03 integral(grid=finegrid) 
N   -0.925137 -0.644301 -1.412609
C   -1.708447  0.146062 -2.256490
C   -2.792018 -0.378255 -3.018168
O   -2.093821 -2.660677 -1.575815
C   -1.050975 -2.069393 -1.334161
C   -1.369112  1.547822 -2.438468
C   -2.099335  2.322856 -3.384081
C   -3.139472  1.774573 -4.125141
C   -3.483337  0.418740 -3.929504
C    0.256290  3.579210 -1.952730
C   -0.305438  2.192629 -1.726197
C    1.130328  3.751084 -0.703870
N    0.397937  1.580208 -0.780996
O    1.426707  2.382125 -0.278844
C    0.205061 -2.849355 -1.013795
C    0.126818 -4.221982 -1.289193
C    2.580365 -3.210509 -0.359116
C    1.445164 -2.333989 -0.516358
C    1.229307 -5.091942 -1.121198
C    2.445095 -4.594189 -0.674629
C    3.886087 -1.310446  0.439420
C    2.740058 -0.505591  0.290450
N    1.574648 -1.009014 -0.153422
C    3.801276 -2.661258  0.123193
Fe   0.000000  0.000000  0.000000
O   -0.706001 -0.000000  1.385605
H   -3.086988 -1.419881 -2.859273
H   -1.834036  3.380246 -3.523654
H   -3.694384  2.394519 -4.844366
H   -4.318856 -0.023162 -4.493776
H   -0.532712  4.352227 -2.022548
H    0.834147  3.596785 -2.903139
H    0.586838  4.251369  0.125256
H    2.102616  4.246159 -0.879699
H   -0.836935 -4.605234 -1.656640
H    1.117155 -6.160848 -1.355500
H    3.317310 -5.254193 -0.550360
H    4.816337 -0.858874  0.811468
H    4.673796 -3.322357  0.243730
H    2.747076  0.565435  0.541810
O    1.773697  1.432340  2.748067
C    0.930121  2.231559  2.568073
O    0.100553  3.043119  2.387828

43
C20H14Fe1N3O5(1+,3)_0 HF=-2573.716812 ZeroPointC=0.303199 NImag=0 LowF=-6.8494 ES64L-G16RevA.03 integral(grid=finegrid) 
N    0.256480  1.744074 -0.503371
C    1.527601  2.247855 -0.156910
C    1.684071  3.459581  0.556792
O   -0.660440  3.809639 -0.927312
C   -0.790673  2.587621 -0.878323
C    2.709496  1.529760 -0.566381
C    3.986127  2.076743 -0.290674
C    4.115460  3.285138  0.400234
C    2.960562  3.966394  0.830222
C    3.703851 -0.475667 -2.018387
C    2.622725  0.255726 -1.254917
C    2.872940 -1.564313 -2.713062
N    1.530578 -0.470064 -1.203506
O    1.636787 -1.650728 -1.924868
C   -2.086901  1.951530 -1.325188
C   -3.091401  2.859306 -1.682493
C   -3.566845  0.132754 -2.160546
C   -2.337384  0.557485 -1.527247
C   -4.321924  2.448621 -2.247063
C   -4.550502  1.105378 -2.504499
C   -2.787884 -2.177164 -2.057353
C   -1.637639 -1.715472 -1.390491
N   -1.437789 -0.411081 -1.141823
C   -3.759951 -1.251932 -2.418836
Fe   0.000000  0.000000  0.000000
O   -0.716384  0.000000  1.405983
H    0.790934  4.007121  0.878085
H    4.886892  1.530330 -0.607511
H    5.114470  3.692403  0.614631
H    3.054331  4.909029  1.390585
H    4.446166 -0.889972 -1.301307
H    4.243165  0.181053 -2.727872
H    3.328959 -2.571001 -2.702537
H    2.592494 -1.285550 -3.751012
H   -2.871889  3.926536 -1.527623
H   -5.081912  3.202226 -2.501231
H   -5.486006  0.767704 -2.976200
H   -2.907775 -3.252882 -2.246994
H   -4.693174 -1.579345 -2.903387
H   -0.865474 -2.409980 -1.025004
O    0.754539 -2.725698  0.723028
C    1.915879 -2.873242  0.587512
O    3.073472 -3.001771  0.457762

43
C20H14Fe1N3O5(1+,5)_0 HF=-2573.702546 ZeroPointC=0.302802 NImag=0 LowF=-7.2373 ES64L-G16RevA.03 integral(grid=finegrid) 
N    0.033275  1.902401 -0.065307
C    0.997899  2.754832 -0.575577
C    1.083344  4.123005 -0.177327
O   -0.944472  3.227828  1.600597
C   -1.069867  2.398680  0.716650
C    1.922608  2.299057 -1.595389
C    2.840940  3.219045 -2.165523
C    2.889350  4.554461 -1.763249
C    2.004099  4.995799 -0.760355
C    2.666639  0.448952 -3.327702
C    1.933540  0.944328 -2.095671
C    2.497157 -1.067993 -3.193286
N    1.237959 -0.031433 -1.557973
O    1.372306 -1.229646 -2.272515
C   -2.438506  1.938340  0.255379
C   -3.496441  2.742754  0.694282
C   -4.094141  0.664593 -1.098212
C   -2.739116  0.841691 -0.628940
C   -4.831568  2.543588  0.268104
C   -5.126050  1.532697 -0.633537
C   -3.345412 -1.240272 -2.424076
C   -2.056155 -1.044495 -1.883507
N   -1.779287 -0.061562 -1.022171
C   -4.365527 -0.394595 -2.009529
Fe   0.000000  0.000000  0.000000
O   -0.739270  0.000000  1.450899
H    0.422956  4.476060  0.622357
H    3.536171  2.869452 -2.941908
H    3.614570  5.244710 -2.217990
H    2.036370  6.041435 -0.417496
H    3.729593  0.756029 -3.346330
H    2.179674  0.871789 -4.233490
H    3.385570 -1.555396 -2.737581
H    2.226742 -1.590448 -4.129312
H   -3.248735  3.563395  1.384256
H   -5.625673  3.206147  0.643174
H   -6.153097  1.379132 -0.999173
H   -3.523789 -2.061008 -3.133205
H   -5.395209 -0.533456 -2.375004
H   -1.218463 -1.708058 -2.155209
O    0.577799 -2.141845  0.258897
C    1.397314 -2.885043 -0.167715
O    2.197194 -3.641850 -0.546996

53
C18H21Fe1N9O4(2+)_0 HF=-2754.682239 ZeroPointC=0.399157 NImag=0 LowF=-1.1803 ES64L-G16RevA.03 integral(grid=finegrid) 
C    2.690343  0.044806  0.181226
N    1.661826 -0.821590 -0.123851
Fe   0.000000  0.000000  0.000000
N    0.393580  1.642954 -0.772444
C    1.672333  2.221778 -0.812003
C    2.692274  1.420821 -0.102023
C    1.891554 -2.081290 -0.700130
C    0.651588 -2.745966 -1.153818
C   -0.583414 -2.169944 -1.497167
N   -0.876648 -0.824494 -1.417524
C   -1.543965 -0.141432 -2.447665
C   -1.546999  1.325339 -2.263695
C   -0.655851  2.123446 -1.527092
O    1.940226  3.266382 -1.406079
O   -2.043690 -0.688651 -3.430940
O    3.008358 -2.576396 -0.855666
N   -2.439820  2.192624 -2.891512
C   -2.140737  3.450753 -2.528255
N   -1.072829  3.447919 -1.692532
N    3.889811 -0.229389  0.845822
C    4.602870  0.921797  0.917787
N    3.911246  1.923513  0.349863
N   -1.419736 -3.220508 -1.888982
C   -0.705392 -4.371493 -1.828328
N    0.540785 -4.113757 -1.399069
C   -2.856064 -3.156072 -2.195294
C    1.591074 -5.127019 -1.208913
C    4.372479  3.317741  0.256341
C    4.290476 -1.491964  1.482518
C   -3.545622  1.816026 -3.786583
C   -0.558182  4.639829 -1.002931
O   -0.701589 -0.000000  1.376946
H   -2.688485  4.347051 -2.842769
H    5.588171  1.020826  1.388611
H   -1.096292 -5.365940 -2.074307
H   -3.359339 -2.565092 -1.406506
H   -3.003106 -2.663803 -3.172636
H   -3.261677 -4.183492 -2.196726
H    1.883221 -5.161469 -0.142770
H    1.190559 -6.108638 -1.518736
H    2.473694 -4.856388 -1.814947
H    5.398563  3.374914  0.661067
H    4.350287  3.639724 -0.799600
H    3.701611  3.969962  0.846849
H    4.556985 -2.231031  0.706758
H    5.141787 -1.291322  2.157190
H    3.437304 -1.873751  2.075137
H   -4.273023  1.192489 -3.233716
H   -4.038082  2.738754 -4.141480
H   -3.146489  1.234909 -4.636605
H   -0.482480  4.416717  0.078550
H    0.442627  4.890391 -1.396282
H   -1.270907  5.469870 -1.154875

53
C18H21Fe1N9O4(2+,3)_0 HF=-2754.662625 ZeroPointC=0.398157 NImag=0 LowF=-4.7828 ES64L-G16RevA.03 integral(grid=finegrid) 
N    1.759140 -0.401776  0.625134
Fe   0.000000  0.000000  0.000000
N    0.429704  1.643735 -0.843342
C    1.491299  2.485695 -0.474106
C    2.236117  2.009458  0.709646
C    2.375276  0.693765  1.174617
N    0.067204 -1.079060 -1.630109
C   -0.142184 -0.623550 -2.929939
C   -0.522761  0.812217 -2.973000
C   -0.236953  1.821427 -2.040243
C    1.617284 -2.569180 -0.409747
C    0.612280 -2.313865 -1.357948
C    2.416549 -1.602240  0.380871
N   -1.184549  1.421145 -4.036354
C   -1.331244  2.728115 -3.758234
N   -0.782623  3.004428 -2.550355
N    0.245126 -3.553635 -1.893961
C    1.024386 -4.506592 -1.325832
N    1.860117 -3.942179 -0.439491
N    3.031331  2.814062  1.522714
C    3.596735  2.040114  2.465085
N    3.211908  0.751527  2.293979
O   -0.018944 -1.299450 -3.952847
O    3.575350 -1.839406  0.730760
O    1.787782  3.517189 -1.076689
C    3.216371  4.268987  1.404542
C    2.852970 -4.673152  0.364237
C   -1.668118  0.762440 -5.261250
O   -0.715859 -0.000000  1.404952
C    3.540155 -0.346545  3.213394
C   -0.864149 -3.832067 -2.816318
C   -0.853675  4.313500 -1.886160
H   -1.835046  3.458976 -4.401805
H    0.969020 -5.578344 -1.550268
H    4.257170  2.397315  3.264049
H    3.569349  4.509519  0.386233
H    2.251930  4.780477  1.584447
H    3.955679  4.591613  2.159028
H    2.594299 -4.591091  1.436936
H    3.849987 -4.228890  0.197418
H    2.839620 -5.734234  0.058173
H   -0.828219  0.231556 -5.742629
H   -2.081443  1.534785 -5.933949
H   -2.456431  0.030763 -5.002236
H    4.052511  0.073416  4.097017
H    4.176764 -1.081806  2.689766
H    2.597853 -0.833406  3.530686
H   -0.632265 -3.405071 -3.807995
H   -1.009504 -4.925423 -2.873661
H   -1.784012 -3.361423 -2.418501
H   -1.149502  4.156721 -0.831585
H   -1.621442  4.924874 -2.393152
H    0.136582  4.800927 -1.919821

53
C18H21Fe1N9O4(2+,5)_0 HF=-2754.648432 ZeroPointC=0.397665 NImag=0 LowF=-6.0153 ES64L-G16RevA.03 integral(grid=finegrid) 
C    2.447571  0.394681 -1.300600
N    1.371662 -0.473800 -1.332141
Fe   0.000000  0.000000  0.000000
N    0.125245  1.941746 -0.245808
C    1.213154  2.633857 -0.765062
C    2.398358  1.767012 -1.005242
C    1.158209 -1.273063 -2.461763
C   -0.193407 -1.888412 -2.508102
C   -1.405123 -1.421583 -1.964485
N   -1.555322 -0.318415 -1.163461
C   -2.555391  0.631613 -1.323016
C   -2.335063  1.873958 -0.527196
C   -1.131309  2.483217 -0.121454
O    1.219046  3.838421 -1.024317
O   -3.512562  0.526848 -2.092831
O    1.976932 -1.446923 -3.365259
N   -3.361176  2.743868 -0.168827
C   -2.826669  3.812677  0.448898
N   -1.480739  3.684567  0.500942
N    3.794649  0.082157 -1.512582
C    4.520149  1.219125 -1.385972
N    3.705804  2.245215 -1.088551
N   -2.393411 -2.334477 -2.353753
C   -1.815074 -3.276655 -3.136169
N   -0.499836 -3.029046 -3.250474
C   -3.796460 -2.359310 -1.917631
C    0.440997 -3.848662 -4.030620
C    4.146942  3.633475 -0.878803
C    4.367514 -1.251039 -1.743407
C   -4.801522  2.541188 -0.392192
C   -0.572792  4.611876  1.187724
O   -0.735766 -0.000000  1.444023
H   -3.395814  4.655420  0.859027
H    5.608978  1.286526 -1.496388
H   -2.341368 -4.122455 -3.594461
H   -3.824897 -2.278519 -0.813879
H   -4.333262 -1.501519 -2.360450
H   -4.245287 -3.319935 -2.226853
H    1.206371 -4.277034 -3.356607
H   -0.124958 -4.663037 -4.516912
H    0.939410 -3.213835 -4.784174
H    5.236834  3.684054 -1.050331
H    3.609238  4.296517 -1.579396
H    3.918029  3.942505  0.158427
H    4.172607 -1.562186 -2.784928
H    5.450659 -1.213979 -1.529426
H    3.882662 -1.965719 -1.051823
H   -5.139539  1.650277  0.170083
H   -5.341518  3.434780 -0.032070
H   -4.981843  2.380415 -1.469714
H    0.055216  4.032712  1.891678
H    0.071419  5.112203  0.442496
H   -1.174618  5.345737  1.752446

26
C11H6Fe1N3O5(1-)_0 HF=-2226.471671 ZeroPointC=0.160856 NImag=0 LowF=0.0033 ES64L-G16RevA.03 integral(grid=finegrid) 
Fe   0.000000  0.000000  0.000000
N   -0.913744 -0.716230 -1.417252
C   -0.582815 -2.037213 -1.750748
C    0.370771 -2.699675 -0.727751
C    1.759113 -2.038094 -0.555411
N    1.683713 -0.716292 -0.093915
C   -0.332413  2.114512 -1.850217
C   -1.456272  1.496667 -2.372395
C   -1.827357  0.076244 -2.188542
N    0.460653  1.494182 -0.904082
C    1.692211  2.114592 -0.818514
C    2.844486  0.076286  0.192431
C    2.775141  1.496745 -0.216057
O   -0.710939  0.000000  1.395297
O   -2.838905 -0.399665 -2.710952
O    3.861586 -0.399262  0.704251
C    0.366359  3.347786 -2.235465
C    1.593154  3.347822 -1.610364
O   -0.946199 -2.623710 -2.762416
O    2.791310 -2.626042 -0.852606
H    0.542628 -3.737998 -1.065018
H   -0.134910 -2.705663  0.263106
H   -2.090048  2.034540 -3.092893
H    3.730539  2.034617 -0.126622
H   -0.021865  4.091027 -2.944489
H    2.394910  4.091115 -1.713010

26
C11H6Fe1N3O5(1-,3)_0 HF=-2226.451900 ZeroPointC=0.159681 NImag=0 LowF=-8.8408 ES64L-G16RevA.03 integral(grid=finegrid) 
Fe   0.000000  0.000000  0.000000
N   -1.414008 -0.301842 -1.204395
C   -1.389813 -1.581817 -1.749144
C   -0.313985 -2.488665 -1.093976
C    1.161772 -2.095962 -1.372244
N    1.500479 -0.860038 -0.812874
C   -0.493566  2.440310 -1.368799
C   -1.819250  2.096119 -1.555598
C   -2.345507  0.711172 -1.553265
N    0.442143  1.555264 -0.867754
C    1.722790  2.015244 -1.107054
C    2.796521 -0.282841 -0.909145
C    2.832384  1.195112 -1.016687
O   -0.727941  0.000000  1.428664
O   -3.507700  0.470000 -1.889084
O    3.836665 -0.947978 -0.931049
C    0.244875  3.648699 -1.763675
C    1.585674  3.390545 -1.608992
O   -2.086039 -1.978127 -2.678394
O    1.892737 -2.809213 -2.049462
H   -0.462632 -3.512917 -1.481997
H   -0.477738 -2.486268  0.009708
H   -2.535597  2.852891 -1.907440
H    3.835810  1.612674 -1.185466
H   -0.219753  4.555390 -2.173258
H    2.428078  4.045711 -1.867878

26
C11H6Fe1N3O5(1-,5)_0 HF=-2226.430405 ZeroPointC=0.158953 NImag=0 LowF=-7.7388 ES64L-G16RevA.03 integral(grid=finegrid) 
Fe   0.000000  0.000000  0.000000
N   -1.145601 -1.053483 -1.157159
C   -0.994542 -2.426270 -0.945566
C   -0.159587 -2.773016  0.316627
C    1.352036 -2.424883  0.251320
N    1.610479 -1.051822  0.247464
C    0.080603  1.167586 -2.658491
C   -1.169429  0.651830 -2.954663
C   -1.814863 -0.509834 -2.285896
N    0.767129  0.836357 -1.505575
C    2.103067  1.169003 -1.627244
C    2.916494 -0.506642  0.126552
C    3.077507  0.654705 -0.789219
O   -0.747387  0.000000  1.466829
O   -2.857292 -0.988538 -2.741719
O    3.898101 -0.984062  0.702843
C    1.002662  1.969996 -3.481056
C    2.226396  1.970862 -2.857069
O   -1.407935 -3.306525 -1.695021
O    2.202429 -3.304408  0.147978
H   -0.232940 -3.865825  0.461635
H   -0.600204 -2.224861  1.179891
H   -1.690533  0.987190 -3.863636
H    4.118865  0.991183 -0.901487
H    0.750849  2.404750 -4.457556
H    3.164143  2.406473 -3.226999

37
C18H12Fe1N3O3(1+)_1 HF=-2345.964706 ZeroPointC=0.264119 NImag=0 LowF=-7.4831 ES64L-G16RevA.03 integral(grid=finegrid) 
C   -1.263126  1.309869 -2.546090
C   -2.005679  2.022751 -3.529480
C   -3.024575  1.408996 -4.250965
C   -3.321343  0.049563 -4.007526
C   -2.608070 -0.693963 -3.063894
C   -1.563102 -0.097074 -2.309998
N   -0.778774 -0.809644 -1.399006
O   -1.522460 -2.985321 -1.809695
C   -0.690234 -2.234029 -1.322520
C    0.543712 -2.809694 -0.638558
C    0.602962 -4.208187 -0.567998
C   -0.209494  2.027301 -1.884541
N    0.440246  1.504113 -0.864032
O    1.486710  2.227998 -0.277537
C    2.789977  0.044948 -0.022337
N    1.691708 -0.713153 -0.181094
C    1.706680 -2.086931 -0.212177
C    2.914931 -2.767103  0.166761
C    1.755227 -4.891801 -0.106096
C    2.906539 -4.190785  0.233949
C    2.740881  1.530254 -0.379232
C    4.063197 -1.965828  0.436047
C    4.019805 -0.580457  0.298662
Fe   0.000000  0.000000  0.000000
O   -0.703661  0.000000  1.381013
H   -1.763908  3.082439 -3.704757
H   -3.595271  1.978889 -4.998723
H   -4.134051 -0.441179 -4.564914
H   -2.847095 -1.746943 -2.882142
H   -0.279387 -4.768997 -0.912467
H    0.090871  3.032226 -2.230992
H    1.742108 -5.990449 -0.050610
H    3.819908 -4.719334  0.547207
H    3.425342  2.105415  0.273244
H    3.117570  1.608933 -1.428936
H    5.001898 -2.460172  0.731371
H    4.921722  0.030866  0.449934

37
C18H12Fe1N3O3(1+,3)_1 HF=-2345.945113 ZeroPointC=0.263098 NImag=0 LowF=-9.5453 ES64L-G16RevA.03 integral(grid=finegrid) 
C   -1.936539  1.980021 -1.465088
C   -2.945431  2.921144 -1.812672
C   -4.166214  2.507570 -2.339838
C   -4.389740  1.130520 -2.544948
C   -3.414656  0.173537 -2.234540
C   -2.169728  0.562872 -1.683941
N   -1.154365 -0.350453 -1.385929
O   -1.919737 -2.204817 -2.556301
C   -1.032456 -1.647611 -1.916863
C    0.308404 -2.348552 -1.733708
C    0.345183 -3.706595 -2.078276
C   -0.693159  2.513081 -0.979420
N    0.229137  1.748765 -0.449706
O    1.427837  2.301890 -0.014071
C    2.706521  0.332338 -0.979208
N    1.588566 -0.400901 -1.047611
C    1.566537 -1.705366 -1.470616
C    2.813696 -2.395310 -1.663441
C    1.562981 -4.423809 -2.174602
C    2.783827 -3.778528 -2.001307
C    2.564570  1.836875 -0.778134
C    4.012082 -1.634174 -1.516756
C    3.965255 -0.274158 -1.221677
Fe   0.000000  0.000000  0.000000
O   -0.717642  0.000000  1.408452
H   -2.748324  3.991448 -1.645555
H   -4.942412  3.244581 -2.591499
H   -5.351359  0.788260 -2.957969
H   -3.595141 -0.891496 -2.414915
H   -0.611641 -4.195895 -2.316363
H   -0.477415  3.594216 -1.058130
H    1.538066 -5.493829 -2.429246
H    3.732799 -4.321219 -2.131322
H    3.434797  2.246796 -0.231366
H    2.535694  2.306580 -1.790543
H    4.983009 -2.134516 -1.657067
H    4.887165  0.321926 -1.153223

37
C18H12Fe1N3O3(1+,5)_1 HF=-2345.926692 ZeroPointC=0.262410 NImag=0 LowF=-5.8843 ES64L-G16RevA.03 integral(grid=finegrid) 
C    3.053189  0.433827 -0.701365
C    4.403650  0.850634 -0.638759
C    4.816356  2.081659 -1.168584
C    3.873017  2.911840 -1.796371
C    2.529986  2.520356 -1.902762
C    2.087213  1.284293 -1.367089
N    0.760210  0.841753 -1.491997
O    0.154770  2.045144 -3.382280
C   -0.057192  1.120617 -2.602923
C   -1.205602  0.154664 -2.874368
C   -1.967797  0.449420 -4.011652
C    2.752008 -0.887586 -0.161249
N    1.550826 -1.236773  0.200729
O    1.356350 -2.555133  0.551364
C   -0.874152 -2.669442 -0.506202
N   -0.859329 -1.432345 -1.031896
C   -1.451114 -1.105513 -2.224690
C   -2.335224 -2.076048 -2.826069
C   -2.923572 -0.451661 -4.543319
C   -3.081224 -1.712826 -3.985655
C   -0.049155 -2.864567  0.754247
C   -2.402659 -3.370571 -2.237597
C   -1.632906 -3.690700 -1.122028
Fe   0.000000  0.000000  0.000000
O   -0.741186 -0.000000  1.454659
H    5.140239  0.189927 -0.155704
H    5.870430  2.386790 -1.094278
H    4.181724  3.882166 -2.214235
H    1.798207  3.162051 -2.406304
H   -1.762839  1.406204 -4.515987
H    3.564167 -1.632040 -0.058105
H   -3.504582 -0.160843 -5.431034
H   -3.768331 -2.448779 -4.430764
H   -0.454616 -2.224319  1.570308
H   -0.039861 -3.921896  1.072887
H   -3.058121 -4.129095 -2.693838
H   -1.635025 -4.705130 -0.698067

81
C37H34Fe1N7O2(1+)_0 HF=-3226.545817 ZeroPointC=0.628160 NImag=0 LowF=-4.2334 ES64L-G16RevA.03 integral(grid=finegrid) 
N    0.410683  1.579775 -0.806012
C   -0.595900  2.259772 -1.502620
C   -0.602962  3.680527 -1.576848
C    0.486726  4.475463 -0.955252
C    1.630108  3.680526 -0.439036
C    1.565907  2.259771 -0.401127
C    2.742315  1.555050  0.035763
C    2.779852  4.369363 -0.015416
C    3.926206  3.698504  0.440696
C    3.874877  2.289808  0.439286
C   -1.640823  1.555051 -2.197561
C   -2.632968  2.289805 -2.876661
C   -2.664268  3.698501 -2.917373
C   -1.621467  4.369363 -2.258034
C   -1.688015  0.101363 -2.256457
N   -0.927858 -0.707618 -1.430959
N   -1.125603 -1.993536 -1.661968
N   -2.040109 -2.036898 -2.642132
C   -2.420665 -0.785181 -3.050922
O    0.472046  5.708303 -0.926439
C   -2.506115 -3.300138 -3.131858
C   -2.918093 -3.413093 -4.472024
C   -3.393208 -4.650248 -4.932595
C   -3.441529 -5.757445 -4.067701
C   -3.012511 -5.629560 -2.734237
C   -2.544091 -4.398423 -2.253867
C    2.817705  0.101362  0.039313
N    1.703053 -0.707618 -0.090446
C    3.891081 -0.785183  0.165066
N    3.336688 -2.036900  0.097375
N    2.006174 -1.993536 -0.066255
C    4.006804 -3.300144  0.186410
C    5.333147 -3.413076 -0.268116
C    5.985017 -4.650246 -0.154592
C    5.313731 -5.757479  0.392831
C    3.982795 -5.629614  0.829637
C    3.318844 -4.398462  0.733170
Fe   0.000000  0.000000  0.000000
H    2.723647  5.465911 -0.066164
H    4.756774  1.728070  0.782064
H   -3.428637  1.728066 -3.388666
H   -1.547367  5.465911 -2.242414
H   -3.174740 -0.626372 -3.825802
H   -3.715337 -4.750420 -5.979933
H   -3.813103 -6.725641 -4.435714
H   -3.052030 -6.494820 -2.055502
H   -2.216169 -4.274062 -1.212541
H    4.961207 -0.626376  0.319660
H    5.845556 -2.556410 -0.730310
H    7.021649 -4.750402 -0.509671
H    5.829861 -6.725686  0.477021
H    3.456936 -6.494901  1.260527
H   -2.845350 -2.556456 -5.158279
H    2.283668 -4.274119  1.080026
O   -0.705259 -0.000000  1.384149
C   -3.799485  4.425300 -3.654268
C    5.189607  4.425304  0.926035
C   -3.800164  3.985340 -5.139388
C   -5.147273  4.043307 -2.992587
C   -3.629905  5.955134 -3.589385
C    5.446367  4.043396  2.405390
C    6.391561  3.985247  0.053796
C    5.037494  5.955139  0.826873
H   -5.165431  4.341744 -1.924446
H   -5.342910  2.952349 -3.044563
H   -5.984842  4.557398 -3.507462
H   -3.967829  2.894124 -5.251825
H   -2.837364  4.235471 -5.630366
H   -4.611781  4.502906 -5.690955
H   -3.642050  6.328615 -2.545178
H   -4.465150  6.446712 -4.127316
H   -2.685180  6.287942 -4.065826
H    4.199634  6.328646  1.450163
H    4.868017  6.287923 -0.217537
H    5.963512  6.446717  1.186726
H    4.592831  4.341856  3.047820
H    6.355177  4.557521  2.780420
H    5.603415  2.952447  2.533186
H    6.581022  2.894025  0.123427
H    7.314833  4.502788  0.386275
H    6.222973  4.235330 -1.013746

81
C37H34Fe1N7O2(1+,3)_0 HF=-3226.525149 ZeroPointC=0.627111 NImag=0 LowF=-3.3933 ES64L-G16RevA.03 integral(grid=finegrid) 
N    0.387012  1.666033 -0.759553
C   -0.660637  2.388361 -1.385271
C   -0.705939  3.813767 -1.355624
C    0.335595  4.596309 -0.659059
C    1.511191  3.813905 -0.225252
C    1.508760  2.388499 -0.279370
C    2.739417  1.760982  0.139850
C    2.629371  4.555757  0.198632
C    3.829349  3.948425  0.585602
C    3.841539  2.541580  0.539428
C   -1.722855  1.760690 -2.134778
C   -2.693654  2.541159 -2.792112
C   -2.723847  3.948014 -2.755433
C   -1.705834  4.555489 -2.011683
C   -1.892608  0.319915 -2.211678
N   -1.339205 -0.507262 -1.274115
N   -1.661120 -1.774622 -1.466334
N   -2.445095 -1.778520 -2.553715
C   -2.626314 -0.516109 -3.059354
O    0.259671  5.819277 -0.510294
C   -2.993769 -3.009832 -3.040970
C   -3.228416 -3.164570 -4.418994
C   -3.783338 -4.368019 -4.880035
C   -4.085395 -5.401209 -3.975740
C   -3.832474 -5.233237 -2.602391
C   -3.287848 -4.033598 -2.122472
C    2.901640  0.320220  0.231765
N    1.817971 -0.507174  0.334586
C    4.018804 -0.515632  0.327208
N    3.503392 -1.778167  0.477371
N    2.162870 -1.774509  0.481811
C    4.220259 -3.009386  0.634821
C    5.473342 -3.163696  0.015206
C    6.172669 -4.367054  0.193129
C    5.618475 -5.400583  0.968470
C    4.358435 -5.233041  1.570550
C    3.649881 -4.033498  1.412050
Fe   0.000000  0.000000  0.000000
H    2.494841  5.646622  0.199268
H    4.746617  2.008770  0.867340
H   -3.490728  2.008234 -3.331781
H   -1.627387  5.646371 -1.902562
H   -3.259852 -0.318496 -3.927757
H   -3.968516 -4.501596 -5.956397
H   -4.518668 -6.343359 -4.343924
H   -4.070970 -6.040318 -1.893440
H   -3.095394 -3.877399 -1.051908
H    5.093703 -0.317821  0.329683
H    5.888783 -2.367643 -0.620293
H    7.152559 -4.500291 -0.289313
H    6.171142 -6.342660  1.102565
H    3.924942 -6.040387  2.179768
H   -2.958052 -2.368782 -5.128764
H    2.670406 -3.877637  1.885207
O   -0.717774  0.000000  1.408711
C   -3.834527  4.727673 -3.471987
C    5.061511  4.728223  1.063745
C   -3.822958  4.359534 -4.976382
C   -5.197195  4.336428 -2.846694
C   -3.638838  6.249042 -3.328441
C    5.355361  4.337327  2.534062
C    6.272557  4.359910  0.171287
C    4.830389  6.249561  0.989245
H   -5.226959  4.588695 -1.766997
H   -5.405745  3.251425 -2.948797
H   -6.019872  4.884105 -3.350860
H   -4.013237  3.279132 -5.144062
H   -2.848332  4.611572 -5.442332
H   -4.615534  4.921042 -5.512332
H   -3.666657  6.570728 -2.267536
H   -4.453433  6.782643 -3.857863
H   -2.677427  6.585788 -3.767358
H    3.987936  6.571402  1.634583
H    4.621204  6.586039 -0.046799
H    5.737222  6.783255  1.337684
H    4.498815  4.589754  3.191993
H    6.246503  4.885088  2.903877
H    5.560444  3.252343  2.643156
H    6.520284  3.279598  0.227411
H    7.171619  4.921781  0.497933
H    6.077462  4.611381 -0.891367

81
C37H34Fe1N7O2(1+,5)_0 HF=-3226.512672 ZeroPointC=0.626616 NImag=0 LowF=-3.7555 ES64L-G16RevA.03 integral(grid=finegrid) 
N   -0.087437 -0.459314 -1.902229
C    0.163580 -1.779536 -2.287869
C   -0.471443 -2.354406 -3.430550
C   -1.384096 -1.547672 -4.270088
C   -1.448103 -0.109960 -3.927367
C   -0.780983  0.391248 -2.768410
C   -0.855658  1.819902 -2.560261
C   -2.171264  0.727713 -4.796780
C   -2.265509  2.108694 -4.589924
C   -1.584162  2.616475 -3.460684
C    1.083295 -2.636337 -1.573756
C    1.277565 -3.960110 -2.004923
C    0.623416 -4.530318 -3.120359
C   -0.249515 -3.688657 -3.819199
C    1.857712 -2.210358 -0.406498
N    1.483418 -1.182298  0.424652
N    2.305412 -1.028905  1.441958
N    3.244873 -1.970314  1.285002
C    3.022667 -2.730378  0.163990
O   -2.009588 -2.030356 -5.221079
C    4.304352 -2.095584  2.242261
C    5.559720 -2.573384  1.825459
C    6.582042 -2.708532  2.776932
C    6.351526 -2.358244  4.118788
C    5.093164 -1.870137  4.514795
C    4.056477 -1.738461  3.580002
C   -0.199780  2.519497 -1.453888
N    0.133909  1.921357 -0.262810
C    0.155213  3.861902 -1.296052
N    0.669898  3.951364 -0.026858
N    0.654751  2.768331  0.600587
C    1.169191  5.115130  0.644621
C    1.769230  6.142163 -0.105794
C    2.236645  7.283837  0.562644
C    2.115257  7.386116  1.959505
C    1.523613  6.343202  2.694917
C    1.041191  5.199540  2.042844
Fe   0.000000  0.000000  0.000000
H   -2.655565  0.224269 -5.645297
H   -1.641312  3.696026 -3.255860
H    1.964735 -4.591040 -1.421517
H   -0.807521 -4.022712 -4.705214
H    3.669733 -3.564743 -0.117794
H    7.569246 -3.078858  2.462369
H    7.158028 -2.464685  4.859850
H    4.911211 -1.597898  5.565326
H    3.062429 -1.371083  3.870840
H    0.061897  4.728988 -1.954622
H    1.895733  6.044833 -1.194206
H    2.710257  8.092872 -0.013392
H    2.485608  8.283248  2.478100
H    1.426142  6.423454  3.788030
H    5.749074 -2.813027  0.768655
H    0.564410  4.379039  2.597047
O   -0.737001 -0.000000  1.446447
C    0.877189 -5.994696 -3.501931
C   -3.059072  3.051335 -5.504308
C    2.386948 -6.185845 -3.792726
C    0.453385 -6.899434 -2.317313
C    0.073530 -6.401212 -4.751581
C   -4.173506  3.733325 -4.671022
C   -2.100092  4.126042 -6.075112
C   -3.708105  2.289909 -6.675511
H   -0.624216 -6.774417 -2.086323
H    1.027876 -6.676206 -1.394650
H    0.629642 -7.965303 -2.569973
H    3.015609 -5.951180 -2.908791
H    2.717551 -5.537280 -4.629708
H    2.590923 -7.239748 -4.072869
H   -1.019087 -6.301674 -4.589873
H    0.277415 -7.462309 -4.998838
H    0.349382 -5.793077 -5.637151
H   -4.421887  1.518645 -6.321208
H   -2.951378  1.793154 -7.316418
H   -4.273670  2.997494 -7.314336
H   -4.869807  2.981624 -4.246379
H   -4.760695  4.422674 -5.312112
H   -3.761507  4.329345 -3.830667
H   -1.636379  4.739493 -5.274944
H   -2.655522  4.817469 -6.741609
H   -1.284495  3.660307 -6.665344

39
C21H10Fe1N3O4(1+)_0 HF=-2534.217037 ZeroPointC=0.261992 NImag=0 LowF=-6.2171 ES64L-G16RevA.03 integral(grid=finegrid) 
C    2.742874  1.620760 -0.189485
C    3.910524  2.422361 -0.029692
C    5.103649  1.903604  0.468350
C    5.164496  0.543200  0.808216
C    4.051513 -0.296278  0.636751
C    2.812615  0.208603  0.142339
N    1.726505 -0.640594 -0.059164
C    4.204314 -1.733415  0.979396
C    3.084624 -2.597228  0.524775
C    1.897181 -2.023417 -0.011792
C    0.894974 -2.930055 -0.546115
C    3.239525 -3.990866  0.622617
C    2.248818 -4.866988  0.151768
C    1.108380 -4.335035 -0.446594
C    1.540531  2.260548 -0.639948
C   -0.273493 -2.463878 -1.234127
C    0.078807  3.917860 -1.313315
C    1.391962  3.674841 -1.075352
N    0.344517  1.656703 -0.676152
C   -0.683359  2.667209 -1.018705
C   -1.858083 -1.061043 -2.098301
N   -0.663287 -1.180582 -1.242355
C   -1.199098 -3.276359 -2.066597
C   -2.140630 -2.449060 -2.583976
O    5.203430 -2.181996  1.537891
Fe   0.000000  0.000000  0.000000
O   -0.701200  0.000000  1.376183
O   -1.867672  2.455255 -0.979414
O   -2.418829 -0.021831 -2.335619
H    3.861375  3.488409 -0.288639
H    5.981647  2.553455  0.594675
H    6.078700  0.081452  1.213596
H    4.173548 -4.354950  1.079577
H    2.376075 -5.955849  0.236974
H    0.341704 -5.016553 -0.839675
H   -0.403768  4.850376 -1.630419
H    2.219354  4.386923 -1.178148
H   -1.099334 -4.354505 -2.240310
H   -2.973953 -2.685806 -3.256965

39
C21H10Fe1N3O4(1+,3)_0 HF=-2534.197337 ZeroPointC=0.260770 NImag=0 LowF=-3.9177 ES64L-G16RevA.03 integral(grid=finegrid) 
C   -0.700264 -2.861361 -1.372008
C   -1.096700 -4.181549 -1.730892
C   -2.366257 -4.472087 -2.221630
C   -3.266513 -3.412961 -2.380981
C   -2.899817 -2.086371 -2.086664
C   -1.612135 -1.741941 -1.575639
N   -1.256468 -0.398609 -1.350981
C   -3.917633 -1.049409 -2.358761
C   -3.395994  0.333626 -2.339223
C   -2.097753  0.626624 -1.822821
C   -1.702935  2.029004 -1.882420
C   -4.238080  1.325685 -2.875531
C   -3.828692  2.660534 -2.966000
C   -2.567302  2.990934 -2.479444
C    0.589669 -2.723214 -0.771927
C   -0.486463  2.525966 -1.320026
C    2.688612 -3.195081  0.048410
C    1.679947 -3.734368 -0.681655
N    0.949924 -1.610781 -0.140438
C    2.276459 -1.808971  0.443692
C    1.372659  2.601176 -0.017385
N    0.252676  1.790727 -0.495904
C    0.119503  3.877850 -1.476503
C    1.228221  3.930103 -0.695953
O   -5.084132 -1.318259 -2.643087
Fe   0.000000  0.000000  0.000000
O   -0.714262  0.000000  1.401818
O    2.848714 -0.964035  1.090748
O    2.202141  2.192115  0.760254
H   -0.382331 -5.001363 -1.575996
H   -2.652428 -5.504596 -2.467984
H   -4.292719 -3.564234 -2.751967
H   -5.226175  0.988554 -3.227138
H   -4.484123  3.428938 -3.400310
H   -2.235525  4.037234 -2.519378
H    3.659241 -3.632102  0.313415
H    1.656571 -4.729999 -1.140671
H   -0.271122  4.673385 -2.122298
H    1.940571  4.753597 -0.562716

39
C21H10Fe1N3O4(1+,5)_0 HF=-2534.181964 ZeroPointC=0.260531 NImag=0 LowF=-4.2562 ES64L-G16RevA.03 integral(grid=finegrid) 
C    2.151710  1.984359 -1.545849
C    3.059422  2.908180 -2.150242
C    4.306495  2.531584 -2.637489
C    4.694537  1.191845 -2.504703
C    3.822428  0.232067 -1.962995
C    2.508483  0.565967 -1.508774
N    1.629337 -0.415103 -1.071395
C    4.336956 -1.152073 -1.848998
C    3.314851 -2.159047 -1.486935
C    1.977382 -1.761677 -1.185095
C    1.004777 -2.844794 -1.046526
C    3.712338 -3.509044 -1.491191
C    2.793279 -4.537816 -1.251677
C    1.454306 -4.196370 -1.071782
C    0.979933  2.551733 -0.942649
C   -0.416515 -2.640012 -0.975393
C   -0.488198  4.169593 -0.193035
C    0.609574  3.997145 -0.966018
N    0.097448  1.878409 -0.191253
C   -0.880957  2.835458  0.357388
C   -2.434324 -1.625420 -0.710101
N   -0.984792 -1.456976 -0.751833
C   -1.474720 -3.679930 -1.149799
C   -2.679051 -3.079072 -0.994247
O    5.509856 -1.446412 -2.081234
Fe   0.000000  0.000000  0.000000
O   -0.739572  0.000000  1.451491
O   -1.798456  2.537425  1.077986
O   -3.208762 -0.722552 -0.507458
H    2.775054  3.965791 -2.209346
H    4.978879  3.275476 -3.088205
H    5.689279  0.833913 -2.814820
H    4.775868 -3.706865 -1.700272
H    3.109810 -5.590583 -1.239199
H    0.715670 -4.997348 -0.933901
H   -1.045174  5.089928  0.021366
H    1.144399  4.777260 -1.518338
H   -1.287518 -4.732488 -1.392176
H   -3.683380 -3.511868 -1.080571

46
C22H19Fe1N3O1(2+)_0 HF=-2351.778485 ZeroPointC=0.359040 NImag=0 LowF=-15.4114 ES64L-G16RevA.03 integral(grid=finegrid) 
N    0.378996  1.619626 -0.743822
C   -0.561568  2.213224 -1.529058
C   -1.126492  1.245937 -2.545289
C   -1.737628 -0.072998 -2.127950
N   -0.870956 -0.810608 -1.380731
C    2.743138 -0.072411  0.154019
C    2.721508  1.246409 -0.585648
C    1.567131  2.213444 -0.445543
N    1.629140 -0.809841 -0.107285
C    1.679058 -2.141193 -0.387719
C   -0.672587 -2.141576 -1.586833
C    0.798169 -2.493379 -1.565643
C    1.471952 -0.000504 -2.889127
C    1.416774 -1.596368 -2.779067
C    2.647118  0.797714 -2.151842
C    0.183920  0.797033 -3.406049
Fe   0.000000  0.000000  0.000000
O   -0.696026  0.000000  1.366028
C   -1.696838 -2.866270 -2.209233
C   -2.815953 -2.157002 -2.700382
C   -2.788581 -0.745677 -2.763945
C    1.634547  3.610860 -0.512081
C   -0.547768  3.610611 -1.622558
C    0.511856  4.312798 -1.005442
C    2.784229 -2.865914  0.076041
C    3.839628 -2.156347  0.691934
C    3.875275 -0.745091  0.630861
H   -1.813593  1.778800 -3.230061
H    3.679345  1.779337 -0.432439
H    0.933670 -3.559234 -1.831247
H    1.979370 -0.000166 -3.885773
H    2.465124 -1.945701 -2.885483
H    0.888464 -1.947486 -3.690056
H    2.781794  1.739284 -2.724244
H    3.571087  0.206550 -2.322498
H    0.567154  1.738487 -3.852250
H   -0.221520  0.205430 -4.253391
H   -1.599362 -3.950833 -2.368573
H   -3.654507 -2.707648 -3.155071
H   -3.535125 -0.190812 -3.352111
H    2.562369  4.140631 -0.248249
H   -1.306984  4.140191 -2.217791
H    0.522917  5.413932 -1.027354
H    2.855545 -3.950631 -0.095554
H    4.700160 -2.706707  1.103874
H    4.790075 -0.190208  0.888533

46
C22H19Fe1N3O1(2+,3)_0 HF=-2351.759180 ZeroPointC=0.358143 NImag=0 LowF=-12.4951 ES64L-G16RevA.03 integral(grid=finegrid) 
N    0.517314  1.478575 -1.015287
C   -0.092368  1.703424 -2.209613
C   -0.080931  0.463757 -3.079985
C   -0.645531 -0.851765 -2.584742
N   -0.068414 -1.228905 -1.413239
C    2.533277  0.517170  1.070648
C    2.623250  1.647500  0.066449
C    1.397127  2.353360 -0.464598
N    1.705050 -0.468184  0.656243
C    2.037510 -1.776826  0.732186
C    0.347279 -2.499279 -1.176961
C    1.720428 -2.524456 -0.546419
C    2.562195 -0.245579 -2.132487
C    2.653784 -1.767992 -1.643702
C    3.233040  0.910570 -1.249497
C    1.501946  0.149755 -3.263781
Fe   0.000000  0.000000  0.000000
O   -0.714397  0.000000  1.402084
C   -0.255606 -3.533179 -1.908113
C   -1.153057 -3.187321 -2.941257
C   -1.262703 -1.842031 -3.360143
C    1.308707  3.699549 -0.847700
C   -0.207750  3.029892 -2.645605
C    0.411625  4.044518 -1.881367
C    3.008956 -2.158132  1.669913
C    3.666832 -1.149375  2.403806
C    3.517043  0.199158  2.018521
H   -0.500764  0.701533 -4.076011
H    3.363922  2.394653  0.410381
H    2.073658 -3.570182 -0.464138
H    3.423372 -0.327431 -2.839407
H    3.693119 -1.906803 -1.278824
H    2.573498 -2.386534 -2.562497
H    3.466148  1.734344 -1.956879
H    4.214864  0.509284 -0.921578
H    1.915391  1.049317 -3.766452
H    1.545337 -0.662922 -4.019145
H    0.022141 -4.582589 -1.726561
H   -1.664641 -3.980014 -3.509464
H   -1.760045 -1.582165 -4.306983
H    1.975930  4.452542 -0.401472
H   -0.709553  3.263437 -3.596972
H    0.299287  5.098839 -2.179166
H    3.287746 -3.216970  1.781323
H    4.394163 -1.421528  3.184657
H    4.192199  0.979153  2.402000

46
C22H19Fe1N3O1(2+,5)_0 HF=-2351.730178 ZeroPointC=0.357189 NImag=0 LowF=-12.0024 AM64L-G16RevA.03 integral(grid=finegrid) 
N    0.840384  0.528446 -1.649346
C    0.061360  0.772416 -2.737335
C   -0.893762 -0.373546 -3.009420
C   -1.842929 -0.924413 -1.961172
N   -1.199674 -1.285040 -0.828513
C    2.658875 -0.964145  0.321159
C    2.949595 -0.407269 -1.060435
C    2.181810  0.753686 -1.662071
N    1.359505 -1.305280  0.473380
C    0.953983 -2.463967  1.042424
[truncated: 1,658,479 more chars]
